# Supplementary material for: Characterisation of Caenorhabditis elegans sperm transcriptome and proteome
Source: BMC Genomics. 2014 Feb 28;15:168. doi: 10.1186/1471-2164-15-168 (PMC4028957; doi:10.1186/1471-2164-15-168)
Supplement: Additional file 2 — Assemblies mapped to C. elegans CDS transcriptome. Sequences available from http://www.ibp.cas.cn/MiaolLab/index.html. [file 1471-2164-15-168-S2.XLS]

## Sheet: contig_cds_details
ADDITIONAL FILE 2
Assemblies mapped to C. elegans CDS transcriptome. Sequences available from http://159.226.118.206/miaolab/index.htm
Contigs mapped to CDS	reference	start..end	length	reads
Ce_Sp-contig00001	3R5.1	302..427	173	1
Ce_Sp-contig00002	AC3.2	798..1533	734	8
Ce_Sp-contig00003	AC3.5	2121..2451	330	1
Ce_Sp-contig00004	AC3.5	3100..3273	173	2
Ce_Sp-contig00005	AC3.7	1157..1438	281	1
Ce_Sp-contig00006	AC3.10	1..1056	1056	6
Ce_Sp-contig00007	AC7.3	96..711	616	5
Ce_Sp-contig00008	AH6.2	448..990	538	6
Ce_Sp-contig00009	AH6.3	1..693	691	16
Ce_Sp-contig00010	AH6.4	224..492	320	1
Ce_Sp-contig00011	AH6.4	709..996	339	1
Ce_Sp-contig00012	AH6.6	205..380	176	3
Ce_Sp-contig00013	AH6.6	409..513	103	1
Ce_Sp-contig00014	AH10.1	1..1701	1698	61
Ce_Sp-contig00015	B0001.1a	268..554	291	1
Ce_Sp-contig00016	B0001.2	272..1074	796	2
Ce_Sp-contig00017	B0001.2	1131..1432	301	1
Ce_Sp-contig00018	B0001.3b	136..465	338	1
Ce_Sp-contig00019	B0001.6	92..865	770	2
Ce_Sp-contig00020	B0001.6	1302..1837	530	6
Ce_Sp-contig00021	B0001.7	383..790	408	2
Ce_Sp-contig00022	B0001.7	1092..1403	311	2
Ce_Sp-contig00023	B0001.7	1756..2113	363	1
Ce_Sp-contig00024	B0001.8	620..1118	499	4
Ce_Sp-contig00025	B0019.1	430..793	364	5
Ce_Sp-contig00026	B0019.2	858..1184	329	3
Ce_Sp-contig00027	B0024.2	1..427	427	2
Ce_Sp-contig00028	B0024.10	563..1205	641	2
Ce_Sp-contig00029	B0024.11	1172..1734	559	2
Ce_Sp-contig00030	B0024.13b	346..451	106	1
Ce_Sp-contig00031	B0025.5	1..222	222	22
Ce_Sp-contig00032	B0034.3a	842..1293	452	1
Ce_Sp-contig00033	B0034.3a	2259..2670	415	1
Ce_Sp-contig00034	B0034.4	1..432	521	3
Ce_Sp-contig00035	B0035.2	739..925	185	1
Ce_Sp-contig00036	B0035.3	1..593	593	4
Ce_Sp-contig00037	B0035.4	88..325	237	2
Ce_Sp-contig00038	B0035.5	1..298	292	1
Ce_Sp-contig00039	B0035.5	1167..1512	347	1
Ce_Sp-contig00040	B0035.6	775..1228	454	2
Ce_Sp-contig00041	B0035.11	988..1293	305	1
Ce_Sp-contig00042	B0035.13	1..894	894	23
Ce_Sp-contig00043	B0035.14	30..1005	976	4
Ce_Sp-contig00044	B0035.16	99..348	293	1
Ce_Sp-contig00045	B0035.16	427..741	360	1
Ce_Sp-contig00046	B0035.18	45..273	228	1
Ce_Sp-contig00047	B0041.4	65..1038	973	61
Ce_Sp-contig00048	B0041.5	1..1290	1290	19
Ce_Sp-contig00049	B0041.7	310..416	102	1
Ce_Sp-contig00050	B0041.7	790..1186	400	1
Ce_Sp-contig00051	B0041.7	1593..2127	534	2
Ce_Sp-contig00052	B0041.7	2432..3064	633	5
Ce_Sp-contig00053	B0041.7	3495..4080	587	5
Ce_Sp-contig00054	B0041.8	1..600	600	8
Ce_Sp-contig00055	B0047.3	318..482	162	1
Ce_Sp-contig00056	B0198.3a	1728..2306	628	3
Ce_Sp-contig00057	B0205.3	1..551	551	4
Ce_Sp-contig00058	B0205.3	580..1041	462	6
Ce_Sp-contig00059	B0205.6	1..312	357	2
Ce_Sp-contig00060	B0205.6	408..522	117	1
Ce_Sp-contig00061	B0205.6	952..1239	287	2
Ce_Sp-contig00062	B0205.7	95..404	311	1
Ce_Sp-contig00063	B0205.7	812..1083	271	4
Ce_Sp-contig00064	B0205.9	1363..1599	237	3
Ce_Sp-contig00065	B0205.10	1..1368	1368	63
Ce_Sp-contig00066	B0205.13	1..300	301	4
Ce_Sp-contig00067	B0207.1	778..1695	917	13
Ce_Sp-contig00068	B0207.2	62..237	176	1
Ce_Sp-contig00069	B0207.4	1..918	918	30
Ce_Sp-contig00070	B0207.5	379..504	126	1
Ce_Sp-contig00071	B0207.5	2279..2690	413	1
Ce_Sp-contig00072	B0207.5	6954..7334	382	1
Ce_Sp-contig00073	B0207.5	8016..8327	310	1
Ce_Sp-contig00074	B0207.5	8513..8949	431	3
Ce_Sp-contig00075	B0207.5	10258..10557	306	2
Ce_Sp-contig00076	B0207.6	1..162	163	1
Ce_Sp-contig00077	B0207.7	1..1122	1120	13
Ce_Sp-contig00078	B0207.9	1..426	426	26
Ce_Sp-contig00079	B0207.11	320..747	426	4
Ce_Sp-contig00080	B0207.12b	1152..1293	138	1
Ce_Sp-contig00081	B0212.1	788..972	187	1
Ce_Sp-contig00082	B0212.1	1054..1440	386	2
Ce_Sp-contig00083	B0213.2	1..219	219	6
Ce_Sp-contig00084	B0213.3	45..198	156	2
Ce_Sp-contig00085	B0213.4	76..222	147	3
Ce_Sp-contig00086	B0213.5	1..210	210	10
Ce_Sp-contig00087	B0213.6	1..228	228	10
Ce_Sp-contig00088	B0213.8	285..552	266	2
Ce_Sp-contig00089	B0213.11	123..580	455	1
Ce_Sp-contig00090	B0213.11	855..1497	641	3
Ce_Sp-contig00091	B0213.12	1072..1365	292	1
Ce_Sp-contig00092	B0213.14	498..985	487	1
Ce_Sp-contig00093	B0213.17	1..180	180	3
Ce_Sp-contig00094	B0218.2	1533..1716	182	1
Ce_Sp-contig00095	B0218.3	751..1114	362	1
Ce_Sp-contig00096	B0218.5	344..1104	761	6
Ce_Sp-contig00097	B0218.6	1..226	227	2
Ce_Sp-contig00098	B0218.6	388..759	365	3
Ce_Sp-contig00099	B0218.7	113..1032	918	133
Ce_Sp-contig00100	B0222.1	95..858	767	2
Ce_Sp-contig00101	B0222.5	447..680	233	1
Ce_Sp-contig00102	B0222.6	22..395	372	4
Ce_Sp-contig00103	B0222.7	1..293	293	1
Ce_Sp-contig00104	B0222.7	524..647	124	1
Ce_Sp-contig00105	B0222.9	2812..3392	579	3
Ce_Sp-contig00106	B0222.9	3471..3653	183	1
Ce_Sp-contig00107	B0222.10	1..321	323	29
Ce_Sp-contig00108	B0222.11	162..368	206	2
Ce_Sp-contig00109	B0228.1	562..675	118	1
Ce_Sp-contig00110	B0228.4a	3349..3831	483	1
Ce_Sp-contig00111	B0228.4c	7328..7736	408	1
Ce_Sp-contig00112	B0228.4c	9805..10285	481	1
Ce_Sp-contig00113	B0228.4c	11438..11720	282	1
Ce_Sp-contig00114	B0228.4c	13016..13488	478	1
Ce_Sp-contig00115	B0228.4c	14165..14559	394	2
Ce_Sp-contig00116	B0228.5b	1..211	212	1
Ce_Sp-contig00117	B0228.7	1..867	866	7
Ce_Sp-contig00118	B0238.1	277..635	359	1
Ce_Sp-contig00119	B0238.3	277..702	472	1
Ce_Sp-contig00120	B0238.6	255..786	583	2
Ce_Sp-contig00121	B0238.12	154..450	296	1
Ce_Sp-contig00122	B0240.2	1820..2096	278	2
Ce_Sp-contig00123	B0240.2	2185..2325	141	2
Ce_Sp-contig00124	B0240.4	1149..1767	635	8
Ce_Sp-contig00125	B0244.2	1335..2013	679	5
Ce_Sp-contig00126	B0244.9	1..543	544	7
Ce_Sp-contig00127	B0244.10	1436..1749	312	2
Ce_Sp-contig00128	B0244.11	3..273	275	5
Ce_Sp-contig00129	B0250.1	1..783	788	30
Ce_Sp-contig00130	B0250.5	630..900	271	2
Ce_Sp-contig00131	B0252.1	1433..1815	383	1
Ce_Sp-contig00132	B0252.2	233..417	185	1
Ce_Sp-contig00133	B0252.4b	245..486	241	2
Ce_Sp-contig00134	B0252.5	67..756	688	21
Ce_Sp-contig00135	B0261.1	1143..1525	383	1
Ce_Sp-contig00136	B0261.1	2191..2340	153	2
Ce_Sp-contig00137	B0261.6a	1..462	462	54
Ce_Sp-contig00138	B0261.7	6..186	180	1
Ce_Sp-contig00139	B0261.7	281..633	439	2
Ce_Sp-contig00140	B0261.9	1..415	461	5
Ce_Sp-contig00141	B0272.2	1..284	371	1
Ce_Sp-contig00142	B0272.4	569..768	199	1
Ce_Sp-contig00143	B0273.1	1..672	670	29
Ce_Sp-contig00144	B0273.2	56..435	381	2
Ce_Sp-contig00145	B0273.2	646..976	331	1
Ce_Sp-contig00146	B0273.3	1093..1274	183	1
Ce_Sp-contig00147	B0273.4a	2329..2565	236	2
Ce_Sp-contig00148	B0273.115	228..384	159	1
Ce_Sp-contig00149	B0280.1a	529..915	387	1
Ce_Sp-contig00150	B0280.1b	709..978	241	80
Ce_Sp-contig00151	B0280.3	472..756	285	3
Ce_Sp-contig00152	B0280.5	332..738	405	1
Ce_Sp-contig00153	B0280.5	834..1575	739	9
Ce_Sp-contig00154	B0280.8	205..671	465	2
Ce_Sp-contig00155	B0280.9	170..542	467	1
Ce_Sp-contig00156	B0280.9	928..1290	362	1
Ce_Sp-contig00157	B0280.11	1..464	463	5
Ce_Sp-contig00158	B0280.11	630..1326	694	8
Ce_Sp-contig00159	B0280.13	401..613	210	1
Ce_Sp-contig00160	B0280.17	1..783	783	345
Ce_Sp-contig00161	B0281.4	1..433	454	8
Ce_Sp-contig00162	B0284.1	143..407	265	1
Ce_Sp-contig00163	B0285.4	685..989	303	1
Ce_Sp-contig00164	B0285.7	1449..1553	103	1
Ce_Sp-contig00165	B0285.8	588..989	400	1
Ce_Sp-contig00166	B0285.9	1..1110	1108	7
Ce_Sp-contig00167	B0286.1	1..292	297	2
Ce_Sp-contig00168	B0286.1	450..693	244	2
Ce_Sp-contig00169	B0286.3	91..509	424	1
Ce_Sp-contig00170	B0286.3	770..1233	463	1
Ce_Sp-contig00171	B0286.6	39..840	803	2
Ce_Sp-contig00172	B0294.1	87..435	350	1
Ce_Sp-contig00173	B0303.3	1..1347	1348	31
Ce_Sp-contig00174	B0303.4	1..422	423	2
Ce_Sp-contig00175	B0303.4	611..1071	460	1
Ce_Sp-contig00176	B0303.4	1607..1851	245	5
Ce_Sp-contig00177	B0303.7b	1..351	351	1
Ce_Sp-contig00178	B0303.9	173..428	306	1
Ce_Sp-contig00179	B0303.9	1551..1812	262	1
Ce_Sp-contig00180	B0303.11	1571..2039	485	2
Ce_Sp-contig00181	B0303.11	2371..2712	339	2
Ce_Sp-contig00182	B0303.15	467..588	124	1
Ce_Sp-contig00183	B0304.2	200..657	457	2
Ce_Sp-contig00184	B0304.7	237..347	110	1
Ce_Sp-contig00185	B0310.2	501..680	180	1
Ce_Sp-contig00186	B0334.1	2..366	366	2
Ce_Sp-contig00187	B0334.2b	1..462	462	4
Ce_Sp-contig00188	B0334.8	173..527	406	1
Ce_Sp-contig00189	B0334.8	2992..3118	125	1
Ce_Sp-contig00190	B0334.8	3323..3549	225	1
Ce_Sp-contig00191	B0334.10	97..357	260	1
Ce_Sp-contig00192	B0336.1	246..694	453	7
Ce_Sp-contig00193	B0336.1	1183..1485	304	1
Ce_Sp-contig00194	B0336.1	2248..2391	143	3
Ce_Sp-contig00195	B0336.2	1..546	548	5
Ce_Sp-contig00196	B0336.3	1907..2160	259	1
Ce_Sp-contig00197	B0336.6	1207..1410	202	1
Ce_Sp-contig00198	B0336.8	214..357	196	1
Ce_Sp-contig00199	B0336.9a	1..172	172	2
Ce_Sp-contig00200	B0336.10	1..423	423	14
Ce_Sp-contig00201	B0336.11a	742..937	196	1
Ce_Sp-contig00202	B0336.11a	1167..1704	536	7
Ce_Sp-contig00203	B0336.11b	484..828	350	1
Ce_Sp-contig00204	B0336.13	36..420	384	1
Ce_Sp-contig00205	B0344.2	443..550	109	1
Ce_Sp-contig00206	B0344.2	851..1022	172	1
Ce_Sp-contig00207	B0344.2	1251..1440	190	1
Ce_Sp-contig00208	B0348.4a	3169..3675	515	9
Ce_Sp-contig00209	B0350.2a	5153..6057	904	20
Ce_Sp-contig00210	B0353.1b	1..108	114	2
Ce_Sp-contig00211	B0361.3	898..1685	786	2
Ce_Sp-contig00212	B0361.5a	1..174	174	2
Ce_Sp-contig00213	B0361.6	103..582	481	1
Ce_Sp-contig00214	B0361.7	233..600	366	2
Ce_Sp-contig00215	B0361.8	710..1211	503	1
Ce_Sp-contig00216	B0361.8	1287..1413	125	3
Ce_Sp-contig00217	B0361.9	349..585	238	1
Ce_Sp-contig00218	B0361.10	433..606	174	2
Ce_Sp-contig00219	B0361.11	683..1162	479	2
Ce_Sp-contig00220	B0361.11	1305..1633	326	1
Ce_Sp-contig00221	B0365.1	2258..2625	366	1
Ce_Sp-contig00222	B0365.1	2779..3237	460	3
Ce_Sp-contig00223	B0365.3	876..1392	521	3
Ce_Sp-contig00224	B0365.3	2027..2991	965	11
Ce_Sp-contig00225	B0365.6	1..687	687	2
Ce_Sp-contig00226	B0365.6	1223..1537	313	2
Ce_Sp-contig00227	B0365.9	1..582	638	5
Ce_Sp-contig00228	B0379.1a	1..639	683	12
Ce_Sp-contig00229	B0379.2	1..681	680	13
Ce_Sp-contig00230	B0379.4a	1..137	137	4
Ce_Sp-contig00231	B0379.7	1..1230	1230	50
Ce_Sp-contig00232	B0391.11	273..606	333	1
Ce_Sp-contig00233	B0393.1	98..831	732	41
Ce_Sp-contig00234	B0393.2	981..1175	192	1
Ce_Sp-contig00235	B0393.2	1371..1745	369	1
Ce_Sp-contig00236	B0393.3	850..1743	892	3
Ce_Sp-contig00237	B0393.4	690..1334	645	6
Ce_Sp-contig00238	B0393.6	801..1182	385	1
Ce_Sp-contig00239	B0393.7	391..675	287	2
Ce_Sp-contig00240	B0393.9b	1..394	395	2
Ce_Sp-contig00241	B0395.3	347..787	436	1
Ce_Sp-contig00242	B0395.3	1549..1845	295	1
Ce_Sp-contig00243	B0399.1a	338..460	122	1
Ce_Sp-contig00244	B0403.2	1584..1851	271	1
Ce_Sp-contig00245	B0403.3	41..462	422	2
Ce_Sp-contig00246	B0403.4	1..1323	1328	37
Ce_Sp-contig00247	B0403.6	507..666	159	2
Ce_Sp-contig00248	B0410.3	1..351	349	5
Ce_Sp-contig00249	B0412.2	1..408	408	3
Ce_Sp-contig00250	B0412.3	2442..3324	887	3
Ce_Sp-contig00251	B0412.4	1..171	171	3
Ce_Sp-contig00252	B0414.3	1..678	678	14
Ce_Sp-contig00253	B0414.6	1116..1553	434	1
Ce_Sp-contig00254	B0414.8a	1900..2103	209	1
Ce_Sp-contig00255	B0416.6	1131..1350	217	1
Ce_Sp-contig00256	B0432.2	1..128	129	2
Ce_Sp-contig00257	B0432.3	256..543	236	5
Ce_Sp-contig00258	B0432.4	156..446	287	2
Ce_Sp-contig00259	B0432.5	975..1094	120	1
Ce_Sp-contig00260	B0432.8	1..198	198	2
Ce_Sp-contig00261	B0432.12	1..558	559	9
Ce_Sp-contig00262	B0432.14	34..276	243	1
Ce_Sp-contig00263	B0454.1	150..322	173	1
Ce_Sp-contig00264	B0454.1	329..683	356	1
Ce_Sp-contig00265	B0454.1	788..956	173	4
Ce_Sp-contig00266	B0454.6	597..1065	468	3
Ce_Sp-contig00267	B0457.4	514..626	113	3
Ce_Sp-contig00268	B0457.6	143..497	352	1
Ce_Sp-contig00269	B0462.1	70..374	343	1
Ce_Sp-contig00270	B0464.1	917..1596	723	7
Ce_Sp-contig00271	B0464.2b	129..340	216	1
Ce_Sp-contig00272	B0464.4	1..1368	1367	50
Ce_Sp-contig00273	B0464.7	44..270	227	2
Ce_Sp-contig00274	B0478.3	341..456	115	3
Ce_Sp-contig00275	B0491.3	1..678	678	87
Ce_Sp-contig00276	B0491.4	1..106	105	1
Ce_Sp-contig00277	B0491.5	1..984	985	10
Ce_Sp-contig00278	B0491.7	150..585	435	1
Ce_Sp-contig00279	B0491.8a	1412..1624	214	2
Ce_Sp-contig00280	B0495.2	1..276	320	5
Ce_Sp-contig00281	B0495.2	417..902	483	2
Ce_Sp-contig00282	B0495.2	1047..2160	1113	6
Ce_Sp-contig00283	B0495.4	140..332	195	1
Ce_Sp-contig00284	B0495.4	1698..1884	186	2
Ce_Sp-contig00285	B0495.7	690..1146	460	1
Ce_Sp-contig00286	B0495.7	1161..1672	511	2
Ce_Sp-contig00287	B0495.7	2455..2688	233	3
Ce_Sp-contig00288	B0495.9	1..804	803	6
Ce_Sp-contig00289	B0495.10b	1781..1959	174	2
Ce_Sp-contig00290	B0496.1	1..561	562	4
Ce_Sp-contig00291	B0496.1	688..894	207	3
Ce_Sp-contig00292	B0496.2	105..484	381	1
Ce_Sp-contig00293	B0496.6	479..717	238	3
Ce_Sp-contig00294	B0496.7	1..255	253	2
Ce_Sp-contig00295	B0507.2	1..236	236	1
Ce_Sp-contig00296	B0507.2	1174..1284	102	1
Ce_Sp-contig00297	B0507.3a	1..619	653	3
Ce_Sp-contig00298	B0511.1	291..653	359	1
Ce_Sp-contig00299	B0511.2	1..297	343	4
Ce_Sp-contig00300	B0511.2	797..1337	585	5
Ce_Sp-contig00301	B0511.4	29..1104	1075	17
Ce_Sp-contig00302	B0511.6	402..778	383	1
Ce_Sp-contig00303	B0511.8	834..1078	247	1
Ce_Sp-contig00304	B0511.8	1143..1572	431	2
Ce_Sp-contig00305	B0511.11	1..1698	1701	32
Ce_Sp-contig00306	B0513.3a	10..131	122	2
Ce_Sp-contig00307	B0513.5	1..453	450	1
Ce_Sp-contig00308	B0513.5	1649..1851	203	1
Ce_Sp-contig00309	B0513.9a	1..283	283	1
Ce_Sp-contig00310	B0523.1	21..509	488	2
Ce_Sp-contig00311	B0523.1	802..1314	532	9
Ce_Sp-contig00312	B0523.5	772..1121	352	1
Ce_Sp-contig00313	B0523.5	1127..1514	388	1
Ce_Sp-contig00314	B0523.5	1518..1968	451	1
Ce_Sp-contig00315	B0523.5	2928..3774	846	11
Ce_Sp-contig00316	B0524.2	1..430	428	1
Ce_Sp-contig00317	B0524.5	1..546	547	7
Ce_Sp-contig00318	B0545.3	1..777	777	11
Ce_Sp-contig00319	B0546.1	51..330	280	4
Ce_Sp-contig00320	B0546.2	442..1311	869	5
Ce_Sp-contig00321	B0546.3	1..112	115	1
Ce_Sp-contig00322	B0546.4a	259..486	228	2
Ce_Sp-contig00323	B0547.1	242..496	253	1
Ce_Sp-contig00324	B0547.4	407..700	295	1
Ce_Sp-contig00325	B0563.2	442..720	279	1
Ce_Sp-contig00326	B0563.5	52..345	295	1
Ce_Sp-contig00327	B0564.1a	362..723	361	2
Ce_Sp-contig00328	B0564.11	1..951	946	10
Ce_Sp-contig00329	BE0003N10.3	477..814	352	13
Ce_Sp-contig00330	BE10.1	1..975	975	29
Ce_Sp-contig00331	BE10.3	969..1300	335	1
Ce_Sp-contig00332	BE10.4	1..262	263	1
Ce_Sp-contig00333	BE10.4	620..769	150	1
Ce_Sp-contig00334	BE10.5	1..315	317	6
Ce_Sp-contig00335	C01A2.2a	270..663	394	1
Ce_Sp-contig00336	C01A2.4	191..533	342	7
Ce_Sp-contig00337	C01B4.1	950..1059	112	1
Ce_Sp-contig00338	C01B7.6	8013..8342	334	1
Ce_Sp-contig00339	C01B7.6	11069..11301	233	1
Ce_Sp-contig00340	C01B10.3	448..868	417	3
Ce_Sp-contig00341	C01B10.4	857..1091	233	1
Ce_Sp-contig00342	C01B10.4	1282..1733	448	1
Ce_Sp-contig00343	C01B10.8	1866..1971	103	1
Ce_Sp-contig00344	C01B10.9	1..895	941	14
Ce_Sp-contig00345	C01B10.9	1085..1408	369	4
Ce_Sp-contig00346	C01B10.9	1471..1609	142	1
Ce_Sp-contig00347	C01B10.10	566..1006	433	2
Ce_Sp-contig00348	C01B10.10	1259..1404	150	1
Ce_Sp-contig00349	C01B10.11	1..473	473	2
Ce_Sp-contig00350	C01B10.11	801..915	112	1
Ce_Sp-contig00351	C01B12.2	499..980	483	1
Ce_Sp-contig00352	C01B12.3	479..690	261	1
Ce_Sp-contig00353	C01B12.3	855..957	103	1
Ce_Sp-contig00354	C01B12.4	1..430	437	2
Ce_Sp-contig00355	C01B12.4	517..1155	640	5
Ce_Sp-contig00356	C01B12.8	1..160	159	1
Ce_Sp-contig00357	C01B12.8	281..462	182	1
Ce_Sp-contig00358	C01C4.3b	1..324	324	1
Ce_Sp-contig00359	C01C4.3b	987..1224	237	2
Ce_Sp-contig00360	C01C10.2b	617..852	234	2
Ce_Sp-contig00361	C01C10.3	763..1176	412	3
Ce_Sp-contig00362	C01C10.4	25..472	454	1
Ce_Sp-contig00363	C01F1.1	27..448	423	1
Ce_Sp-contig00364	C01F1.1	552..1063	510	3
Ce_Sp-contig00365	C01F1.1	1071..1439	370	1
Ce_Sp-contig00366	C01F1.2	389..556	169	1
Ce_Sp-contig00367	C01F1.6	768..947	181	1
Ce_Sp-contig00368	C01F4.2a	2108..2509	399	1
Ce_Sp-contig00369	C01F4.2a	2780..2960	183	3
Ce_Sp-contig00370	C01F6.2	1..1464	1464	19
Ce_Sp-contig00371	C01F6.4	1..156	155	2
Ce_Sp-contig00372	C01F6.4	842..965	127	1
Ce_Sp-contig00373	C01F6.4	988..1167	177	1
Ce_Sp-contig00374	C01F6.9	26..222	193	2
Ce_Sp-contig00375	C01G5.2	1..174	174	2
Ce_Sp-contig00376	C01G5.2	917..1335	416	1
Ce_Sp-contig00377	C01G5.2	1438..2169	733	7
Ce_Sp-contig00378	C01G5.3	157..367	209	2
Ce_Sp-contig00379	C01G5.3	381..1009	629	4
Ce_Sp-contig00380	C01G5.4	1..357	353	4
Ce_Sp-contig00381	C01G5.4	1196..2135	941	3
Ce_Sp-contig00382	C01G5.4	2150..2554	404	1
Ce_Sp-contig00383	C01G5.4	2569..3000	431	2
Ce_Sp-contig00384	C01G5.4	3010..3240	229	3
Ce_Sp-contig00385	C01G5.5	1..363	363	4
Ce_Sp-contig00386	C01G5.6	214..1170	956	7
Ce_Sp-contig00387	C01G5.7	1..237	235	2
Ce_Sp-contig00388	C01G5.8	69..234	166	1
Ce_Sp-contig00389	C01G5.8	2339..2598	258	1
Ce_Sp-contig00390	C01G6.2	1..648	647	18
Ce_Sp-contig00391	C01G6.3	313..585	264	1
Ce_Sp-contig00392	C01G6.5	1..182	183	1
Ce_Sp-contig00393	C01G6.5	811..1213	405	2
Ce_Sp-contig00394	C01G6.5	1682..2826	1138	4
Ce_Sp-contig00395	C01G6.6a	1025..1467	441	2
Ce_Sp-contig00396	C01G6.7	1..256	257	4
Ce_Sp-contig00397	C01G6.9	509..790	275	2
Ce_Sp-contig00398	C01G8.2	277..437	202	1
Ce_Sp-contig00399	C01G8.3	750..972	223	1
Ce_Sp-contig00400	C01G8.4	71..570	504	2
Ce_Sp-contig00401	C01G8.6	1..194	245	2
Ce_Sp-contig00402	C01G8.6	713..1035	326	2
Ce_Sp-contig00403	C01G8.9a	1243..1424	183	1
Ce_Sp-contig00404	C01G8.9a	2959..3351	393	1
Ce_Sp-contig00405	C01G10.1	1..1560	1555	7
Ce_Sp-contig00406	C01G10.1	1680..2160	484	1
Ce_Sp-contig00407	C01G10.1	2830..3424	579	3
Ce_Sp-contig00408	C01G10.4	1..219	267	1
Ce_Sp-contig00409	C01G10.7	1..975	1020	13
Ce_Sp-contig00410	C01G10.8	245..1029	787	5
Ce_Sp-contig00411	C01G10.10	586..877	291	2
Ce_Sp-contig00412	C01G10.14	1..452	452	6
Ce_Sp-contig00413	C01G10.15	1..303	303	5
Ce_Sp-contig00414	C01G10.18	1..201	201	1
Ce_Sp-contig00415	C01G12.3	1..576	575	18
Ce_Sp-contig00416	C01G12.5	411..787	461	1
Ce_Sp-contig00417	C01G12.7	536..874	337	1
Ce_Sp-contig00418	C01G12.8	71..3150	3080	81
Ce_Sp-contig00419	C01G12.9	279..436	153	2
Ce_Sp-contig00420	C01G12.9	525..741	224	1
Ce_Sp-contig00421	C01G12.13	453..792	340	3
Ce_Sp-contig00422	C01H6.1	543..818	277	1
Ce_Sp-contig00423	C01H6.2	1..152	152	1
Ce_Sp-contig00424	C01H6.2	394..651	256	2
Ce_Sp-contig00425	C01H6.3	1..244	298	4
Ce_Sp-contig00426	C01H6.6	1..274	276	3
Ce_Sp-contig00427	C01H6.6	513..910	397	1
Ce_Sp-contig00428	C01H6.7a	1621..1911	291	2
Ce_Sp-contig00429	C01H6.9	360..686	333	1
Ce_Sp-contig00430	C01H6.9	1330..1716	391	1
Ce_Sp-contig00431	C02A12.3	176..561	385	7
Ce_Sp-contig00432	C02A12.4	30..852	823	10
Ce_Sp-contig00433	C02B4.2	597..818	221	1
Ce_Sp-contig00434	C02B4.2	1036..1191	159	1
Ce_Sp-contig00435	C02B4.4	1..249	250	1
Ce_Sp-contig00436	C02B8.4	1..197	197	1
Ce_Sp-contig00437	C02B10.1	1..690	690	6
Ce_Sp-contig00438	C02B10.1	739..1260	523	6
Ce_Sp-contig00439	C02B10.4	135..354	220	1
Ce_Sp-contig00440	C02C2.1	511..782	273	1
Ce_Sp-contig00441	C02C2.1	1095..1277	183	1
Ce_Sp-contig00442	C02C2.1	1638..1806	168	1
Ce_Sp-contig00443	C02C2.3	1..1302	1302	47
Ce_Sp-contig00444	C02C2.4	1438..1608	170	3
Ce_Sp-contig00445	C02C2.5	381..656	320	1
Ce_Sp-contig00446	C02E7.5	29..310	283	2
Ce_Sp-contig00447	C02E7.6	86..213	127	1
Ce_Sp-contig00448	C02F4.1	938..1269	332	2
Ce_Sp-contig00449	C02F4.1	2235..2523	289	1
Ce_Sp-contig00450	C02F4.1	3608..3777	169	1
Ce_Sp-contig00451	C02F4.1	3830..4226	396	2
Ce_Sp-contig00452	C02F4.1	4684..4943	259	1
Ce_Sp-contig00453	C02F4.1	4993..5346	355	7
Ce_Sp-contig00454	C02F4.2a	1038..1468	438	1
Ce_Sp-contig00455	C02F5.1	741..945	202	2
Ce_Sp-contig00456	C02F5.1	2108..3032	923	9
Ce_Sp-contig00457	C02F5.3	304..784	476	1
Ce_Sp-contig00458	C02F5.5	1..522	522	48
Ce_Sp-contig00459	C02F5.6b	1199..1353	151	3
Ce_Sp-contig00460	C02F5.7b	1016..1401	390	3
Ce_Sp-contig00461	C02F5.8	340..735	396	1
Ce_Sp-contig00462	C02F5.10	1..438	438	10
Ce_Sp-contig00463	C02F5.11	1..464	510	4
Ce_Sp-contig00464	C02F5.12	77..542	468	1
Ce_Sp-contig00465	C02F5.12	622..1060	442	4
Ce_Sp-contig00466	C02F12.3	1..306	306	14
Ce_Sp-contig00467	C02F12.7	1571..1972	401	2
Ce_Sp-contig00468	C02F12.7	2742..3162	424	2
Ce_Sp-contig00469	C02G6.1	2597..2697	101	1
Ce_Sp-contig00470	C02G6.2	506..816	311	2
Ce_Sp-contig00471	C02G6.2	967..1273	308	1
Ce_Sp-contig00472	C02H6.2	17..164	147	2
Ce_Sp-contig00473	C02H6.2	521..759	238	1
Ce_Sp-contig00474	C03A3.2	1301..1475	175	1
Ce_Sp-contig00475	C03A7.3	700..1140	483	3
Ce_Sp-contig00476	C03A7.4	279..699	421	1
Ce_Sp-contig00477	C03A7.6	634..873	282	1
Ce_Sp-contig00478	C03A7.12	239..516	275	1
Ce_Sp-contig00479	C03A7.13	82..223	144	2
Ce_Sp-contig00480	C03B1.12	1..714	718	11
Ce_Sp-contig00481	C03B1.13	1383..1521	138	1
Ce_Sp-contig00482	C03B8.3	1..664	661	6
Ce_Sp-contig00483	C03B8.4	4419..4526	111	1
Ce_Sp-contig00484	C03B8.4	4936..6544	1622	7
Ce_Sp-contig00485	C03B8.4	6554..6747	194	1
Ce_Sp-contig00486	C03C10.1	79..413	336	1
Ce_Sp-contig00487	C03C10.1	782..1026	245	2
Ce_Sp-contig00488	C03C10.2	29..441	413	1
Ce_Sp-contig00489	C03C10.2	530..1026	497	7
Ce_Sp-contig00490	C03C10.4	120..735	616	7
Ce_Sp-contig00491	C03C11.1	1..600	600	40
Ce_Sp-contig00492	C03C11.2	600..792	192	2
Ce_Sp-contig00493	C03D6.1	370..534	160	1
Ce_Sp-contig00494	C03D6.3a	1554..1872	318	2
Ce_Sp-contig00495	C03D6.4	2449..2764	313	1
Ce_Sp-contig00496	C03D6.4	3865..4173	309	1
Ce_Sp-contig00497	C03D6.5	240..694	456	3
Ce_Sp-contig00498	C03D6.6	1..486	486	14
Ce_Sp-contig00499	C03D6.8	82..489	409	5
Ce_Sp-contig00500	C03E10.4	615..1464	852	11
Ce_Sp-contig00501	C03F11.1	517..793	321	1
Ce_Sp-contig00502	C03F11.3	1237..1692	455	2
Ce_Sp-contig00503	C03F11.4	270..735	464	5
Ce_Sp-contig00504	C03G5.2	1..306	306	12
Ce_Sp-contig00505	C03G5.7	56..351	296	15
Ce_Sp-contig00506	C03G5.8	1..306	306	7
Ce_Sp-contig00507	C03G5.10	1..292	294	1
Ce_Sp-contig00508	C03G5.11	1..306	306	7
Ce_Sp-contig00509	C03G6.5	158..610	496	3
Ce_Sp-contig00510	C03G6.15	36..325	335	1
Ce_Sp-contig00511	C03G6.15	583..1110	536	3
Ce_Sp-contig00512	C03G6.15	1309..1485	177	1
Ce_Sp-contig00513	C03G6.19	1..422	423	8
Ce_Sp-contig00514	C03G6.19	621..1128	508	3
Ce_Sp-contig00515	C03H5.2	48..796	748	7
Ce_Sp-contig00516	C03H5.3	1..864	863	12
Ce_Sp-contig00517	C03H5.6	968..1137	168	1
Ce_Sp-contig00518	C03H12.1	879..1157	281	4
Ce_Sp-contig00519	C04A2.1	98..608	512	2
Ce_Sp-contig00520	C04A2.1	841..993	152	2
Ce_Sp-contig00521	C04A2.7c	2287..2739	450	1
Ce_Sp-contig00522	C04A11.2	109..859	797	7
Ce_Sp-contig00523	C04A11.2	1060..1320	312	4
Ce_Sp-contig00524	C04A11.4	2207..2442	239	1
Ce_Sp-contig00525	C04A11.4	2481..2745	310	1
Ce_Sp-contig00526	C04C3.1	567..942	374	2
Ce_Sp-contig00527	C04C3.2	241..577	336	2
Ce_Sp-contig00528	C04C3.3	283..1059	777	17
Ce_Sp-contig00529	C04C3.5b	1..417	417	1
Ce_Sp-contig00530	C04E6.4	1..441	442	2
Ce_Sp-contig00531	C04E6.5	1..601	600	4
Ce_Sp-contig00532	C04E6.5	885..1532	649	4
Ce_Sp-contig00533	C04E6.11	1..258	257	1
Ce_Sp-contig00534	C04E6.11	2610..2962	352	1
Ce_Sp-contig00535	C04E12.4	6..282	275	2
Ce_Sp-contig00536	C04E12.4	901..1168	267	1
Ce_Sp-contig00537	C04F1.1	1..310	309	1
Ce_Sp-contig00538	C04F5.1	1080..1264	187	1
Ce_Sp-contig00539	C04F5.1	2050..2331	281	2
Ce_Sp-contig00540	C04F5.5	578..765	240	1
Ce_Sp-contig00541	C04F5.6	148..508	406	1
Ce_Sp-contig00542	C04F5.6	732..1026	293	4
Ce_Sp-contig00543	C04F5.7	1..298	300	1
Ce_Sp-contig00544	C04F6.1	3156..3292	137	1
Ce_Sp-contig00545	C04F6.1	3449..4075	627	2
Ce_Sp-contig00546	C04F6.1	4264..4812	548	13
Ce_Sp-contig00547	C04F6.4a	1466..1836	372	1
Ce_Sp-contig00548	C04F12.1	1..254	253	2
Ce_Sp-contig00549	C04F12.1	1728..1970	293	1
Ce_Sp-contig00550	C04F12.1	2100..2773	674	3
Ce_Sp-contig00551	C04F12.3	1596..1764	169	1
Ce_Sp-contig00552	C04F12.4	1..408	408	12
Ce_Sp-contig00553	C04F12.7	1..609	609	3642
Ce_Sp-contig00554	C04F12.8	1..253	252	5
Ce_Sp-contig00555	C04F12.8	455..819	365	4
Ce_Sp-contig00556	C04F12.9	191..420	231	1
Ce_Sp-contig00557	C04F12.10	1..585	585	4
Ce_Sp-contig00558	C04F12.10	871..1329	459	7
Ce_Sp-contig00559	C04F12.12	1..414	414	20
Ce_Sp-contig00560	C04G2.2	1..635	635	12
Ce_Sp-contig00561	C04G2.2	648..1089	439	3
Ce_Sp-contig00562	C04G2.4	1..384	384	661
Ce_Sp-contig00563	C04G2.5	1..678	678	12
Ce_Sp-contig00564	C04G2.6	574..966	391	1
Ce_Sp-contig00565	C04G2.6	1083..1375	293	2
Ce_Sp-contig00566	C04G2.7	277..471	192	2
Ce_Sp-contig00567	C04G2.8	1..594	594	869
Ce_Sp-contig00568	C04G2.9	1..1116	1116	768
Ce_Sp-contig00569	C04G6.3	2649..3116	467	3
Ce_Sp-contig00570	C04G6.4	700..1031	382	2
Ce_Sp-contig00571	C04G6.5	1..179	179	1
Ce_Sp-contig00572	C04H5.1	1..152	150	2
Ce_Sp-contig00573	C04H5.6	215..710	494	1
Ce_Sp-contig00574	C04H5.6	1083..1445	364	5
Ce_Sp-contig00575	C04H5.6	1561..2365	811	3
Ce_Sp-contig00576	C05A2.1	271..719	449	1
Ce_Sp-contig00577	C05B5.1	1..260	258	1
Ce_Sp-contig00578	C05B5.2	1..579	579	155
Ce_Sp-contig00579	C05B5.6	712..1170	458	3
Ce_Sp-contig00580	C05B5.7b	600..744	146	2
Ce_Sp-contig00581	C05B5.11	254..360	106	1
Ce_Sp-contig00582	C05B10.1	824..999	174	1
Ce_Sp-contig00583	C05C8.4	349..693	344	2
Ce_Sp-contig00584	C05C8.4	804..1321	515	5
Ce_Sp-contig00585	C05C8.4	1349..2088	738	2
Ce_Sp-contig00586	C05C8.4	2201..2713	514	8
Ce_Sp-contig00587	C05C8.4	3209..3321	113	2
Ce_Sp-contig00588	C05C8.5	720..1123	406	1
Ce_Sp-contig00589	C05C8.6	707..1137	436	2
Ce_Sp-contig00590	C05C8.9a	386..825	441	4
Ce_Sp-contig00591	C05C8.9b	257..489	223	2
Ce_Sp-contig00592	C05C10.1	368..557	234	1
Ce_Sp-contig00593	C05C10.2b	4180..4662	484	2
Ce_Sp-contig00594	C05C10.3	871..1134	264	1
Ce_Sp-contig00595	C05C10.3	1195..1566	373	4
Ce_Sp-contig00596	C05C10.4	157..560	452	5
Ce_Sp-contig00597	C05C10.5a	1..397	398	1
Ce_Sp-contig00598	C05C10.6a	386..863	478	1
Ce_Sp-contig00599	C05C10.8	1..375	375	8
Ce_Sp-contig00600	C05C12.1	1..1218	1217	10
Ce_Sp-contig00601	C05C12.3	3863..4133	267	1
Ce_Sp-contig00602	C05C12.4	230..520	342	1
Ce_Sp-contig00603	C05C12.5	1..450	450	87
Ce_Sp-contig00604	C05D2.3	1..1530	1529	24
Ce_Sp-contig00605	C05D2.5	1798..2109	312	2
Ce_Sp-contig00606	C05D2.8	343..573	233	2
Ce_Sp-contig00607	C05D2.8	810..1281	473	5
Ce_Sp-contig00608	C05D9.1	778..1230	458	1
Ce_Sp-contig00609	C05D9.2	1..401	400	1
Ce_Sp-contig00610	C05D9.7	61..199	140	1
Ce_Sp-contig00611	C05D9.9a	1..189	189	1
Ce_Sp-contig00612	C05D10.1a	202..404	203	1
Ce_Sp-contig00613	C05D10.2a	1122..1407	286	1
Ce_Sp-contig00614	C05D10.3	1469..1665	194	1
Ce_Sp-contig00615	C05D11.1	562..1051	490	1
Ce_Sp-contig00616	C05D11.1	1056..1505	447	1
Ce_Sp-contig00617	C05D11.1	1995..2360	368	1
Ce_Sp-contig00618	C05D11.2	1461..1920	459	1
Ce_Sp-contig00619	C05D11.3	209..596	385	1
Ce_Sp-contig00620	C05D11.7b	2146..2256	111	1
Ce_Sp-contig00621	C05D11.8	1746..1885	140	1
Ce_Sp-contig00622	C05D11.8	1950..2414	465	4
Ce_Sp-contig00623	C05D11.9	806..996	190	1
Ce_Sp-contig00624	C05D11.9	1481..1956	478	1
Ce_Sp-contig00625	C05D11.12	241..602	362	1
Ce_Sp-contig00626	C05D11.12	728..1794	1064	13
Ce_Sp-contig00627	C05D12.2	1472..1614	142	1
Ce_Sp-contig00628	C05D12.2	2815..3159	345	1
Ce_Sp-contig00629	C05D12.3a	2832..3120	289	2
Ce_Sp-contig00630	C05D12.4	512..822	309	1
Ce_Sp-contig00631	C05E4.1	637..1075	436	2
Ce_Sp-contig00632	C05E4.9a	2220..2907	688	19
Ce_Sp-contig00633	C05E4.10	445..999	554	3
Ce_Sp-contig00634	C05E4.13	1..136	134	1
Ce_Sp-contig00635	C05E4.14c	96..500	404	1
Ce_Sp-contig00636	C05E7.3	1..123	174	1
Ce_Sp-contig00637	C05E11.4	962..1171	255	1
Ce_Sp-contig00638	C05E11.8a	1..258	257	18
Ce_Sp-contig00639	C05G5.2	608..735	128	1
Ce_Sp-contig00640	C05G5.4	110..528	421	2
Ce_Sp-contig00641	C05G5.4	655..969	314	5
Ce_Sp-contig00642	C06A1.1	1..395	395	1
Ce_Sp-contig00643	C06A1.1	907..1388	482	2
Ce_Sp-contig00644	C06A1.1	1834..2430	597	8
Ce_Sp-contig00645	C06A1.3	1..1095	1095	45
Ce_Sp-contig00646	C06A1.5	14..397	385	1
Ce_Sp-contig00647	C06A5.1	3517..3782	266	1
Ce_Sp-contig00648	C06A5.1	5128..5316	191	2
Ce_Sp-contig00649	C06A5.2	1..103	104	2
Ce_Sp-contig00650	C06A5.2	189..645	457	6
Ce_Sp-contig00651	C06A5.3a	1245..1713	465	1
Ce_Sp-contig00652	C06A5.4	352..644	381	1
Ce_Sp-contig00653	C06A5.6	698..1251	603	3
Ce_Sp-contig00654	C06A5.6	1427..1820	390	1
Ce_Sp-contig00655	C06A5.6	1872..2076	205	2
Ce_Sp-contig00656	C06A5.7b	1..214	223	1
Ce_Sp-contig00657	C06A5.8a	136..588	452	1
Ce_Sp-contig00658	C06A5.9	1..265	261	1
Ce_Sp-contig00659	C06A5.9	569..1146	577	5
Ce_Sp-contig00660	C06A6.3	44..510	468	2
Ce_Sp-contig00661	C06A6.7	1..465	465	4
Ce_Sp-contig00662	C06A8.2	1186..1422	235	3
Ce_Sp-contig00663	C06A8.3	1..456	456	43
Ce_Sp-contig00664	C06A8.4	281..543	263	1
Ce_Sp-contig00665	C06A8.5	1..201	200	1
Ce_Sp-contig00666	C06A8.5	220..1440	1222	8
Ce_Sp-contig00667	C06A8.6	1..1050	1049	53
Ce_Sp-contig00668	C06A12.8	37..259	217	1
Ce_Sp-contig00669	C06B3.2	1715..2076	362	1
Ce_Sp-contig00670	C06B3.4	1..945	939	13
Ce_Sp-contig00671	C06B3.6	1..176	175	1
Ce_Sp-contig00672	C06B3.6	197..663	467	11
Ce_Sp-contig00673	C06B3.7	1..805	803	8
Ce_Sp-contig00674	C06B8.1	155..294	188	1
Ce_Sp-contig00675	C06B8.7	9070..9357	294	1
Ce_Sp-contig00676	C06B8.8	1..213	213	7
Ce_Sp-contig00677	C06C3.1b	1338..1805	468	1
Ce_Sp-contig00678	C06C3.1c	1968..2294	326	9
Ce_Sp-contig00679	C06C3.3	764..1183	422	1
Ce_Sp-contig00680	C06C3.4	565..681	116	2
Ce_Sp-contig00681	C06C3.7	267..408	141	1
Ce_Sp-contig00682	C06C3.9	208..654	443	1
Ce_Sp-contig00683	C06C3.10	72..291	220	4
Ce_Sp-contig00684	C06C3.12	67..418	348	1
Ce_Sp-contig00685	C06C6.4	58..753	692	2
Ce_Sp-contig00686	C06C6.6	1436..1781	345	3
Ce_Sp-contig00687	C06C6.7	1405..1735	330	1
Ce_Sp-contig00688	C06C6.7	2001..2808	806	3
Ce_Sp-contig00689	C06C6.8	1..327	321	3
Ce_Sp-contig00690	C06C6.9	28..321	382	2
Ce_Sp-contig00691	C06E1.5	1..153	151	2
Ce_Sp-contig00692	C06E1.6	1..150	150	3
Ce_Sp-contig00693	C06E1.7	1..546	547	4
Ce_Sp-contig00694	C06E1.7	636..804	178	1
Ce_Sp-contig00695	C06E1.9	1..155	156	1
Ce_Sp-contig00696	C06E1.9	414..686	271	2
Ce_Sp-contig00697	C06E1.9	737..1042	352	1
Ce_Sp-contig00698	C06E1.9	1617..1932	315	3
Ce_Sp-contig00699	C06E1.10	326..627	297	1
Ce_Sp-contig00700	C06E1.10	1946..2626	681	3
Ce_Sp-contig00701	C06E1.10	3207..3447	242	2
Ce_Sp-contig00702	C06E1.11	969..1097	130	1
Ce_Sp-contig00703	C06E2.2	1..276	323	2
Ce_Sp-contig00704	C06E2.7	96..205	114	1
Ce_Sp-contig00705	C06E2.9	18..285	268	2
Ce_Sp-contig00706	C06E7.1a	982..1215	233	2
Ce_Sp-contig00707	C06E7.3a	1..424	424	12
Ce_Sp-contig00708	C06E7.6	1..383	384	6
Ce_Sp-contig00709	C06G1.5	68..576	507	1
Ce_Sp-contig00710	C06G1.5	595..1272	726	3
Ce_Sp-contig00711	C06G1.5	1434..1613	230	1
Ce_Sp-contig00712	C06G3.2	563..992	430	1
Ce_Sp-contig00713	C06G3.2	2005..2617	612	6
Ce_Sp-contig00714	C06G3.7	459..873	413	1
Ce_Sp-contig00715	C06G3.7	1506..2004	501	2
Ce_Sp-contig00716	C06G3.9	62..192	131	2
Ce_Sp-contig00717	C06G3.9	918..1381	463	1
Ce_Sp-contig00718	C06G3.9	1524..2208	685	6
Ce_Sp-contig00719	C06G3.10	34..400	367	2
Ce_Sp-contig00720	C06G3.10	602..866	258	1
Ce_Sp-contig00721	C06G3.10	971..1691	720	8
Ce_Sp-contig00722	C06G3.10	1708..2046	337	3
Ce_Sp-contig00723	C06G4.1	595..928	334	1
Ce_Sp-contig00724	C06G4.1	2408..2661	257	2
Ce_Sp-contig00725	C06G4.4	1..390	390	36
Ce_Sp-contig00726	C06G4.5	796..1311	516	5
Ce_Sp-contig00727	C06G8.1	1..1068	1069	15
Ce_Sp-contig00728	C06G8.2	1347..1710	414	2
Ce_Sp-contig00729	C06G8.2	1770..2083	366	3
Ce_Sp-contig00730	C06H2.1	1..576	576	22
Ce_Sp-contig00731	C06H2.2	1..1071	1068	14
Ce_Sp-contig00732	C06H2.4	122..520	403	1
Ce_Sp-contig00733	C06H2.4	976..1233	257	2
Ce_Sp-contig00734	C06H2.7	341..663	322	1
Ce_Sp-contig00735	C06H5.6	615..1037	418	6
Ce_Sp-contig00736	C06H5.7	14..1191	1182	9
Ce_Sp-contig00737	C07A4.1	1111..1353	241	1
Ce_Sp-contig00738	C07A4.2	947..1254	310	1
Ce_Sp-contig00739	C07A4.3	52..624	616	2
Ce_Sp-contig00740	C07A9.7a	1174..1366	194	1
Ce_Sp-contig00741	C07A9.8	295..787	493	1
Ce_Sp-contig00742	C07A9.13	459..891	432	6
Ce_Sp-contig00743	C07A12.4a	151..1140	991	6
Ce_Sp-contig00744	C07B5.3	1..300	299	3
Ce_Sp-contig00745	C07B5.4a	1147..1474	330	4
Ce_Sp-contig00746	C07B5.4b	742..1167	423	1
Ce_Sp-contig00747	C07B5.5	1..1128	1128	17
Ce_Sp-contig00748	C07B5.8	1..105	105	4
Ce_Sp-contig00749	C07D8.6	155..566	411	1
Ce_Sp-contig00750	C07D10.1	156..271	114	2
Ce_Sp-contig00751	C07D10.1	298..772	474	1
Ce_Sp-contig00752	C07D10.4	550..748	198	1
Ce_Sp-contig00753	C07D10.4	921..1149	273	4
Ce_Sp-contig00754	C07E3.1a	1601..1963	365	2
Ce_Sp-contig00755	C07E3.1a	2021..2485	463	1
Ce_Sp-contig00756	C07E3.2	1553..1935	383	2
Ce_Sp-contig00757	C07E3.4	40..467	421	4
Ce_Sp-contig00758	C07E3.4	1026..1413	392	1
Ce_Sp-contig00759	C07E3.5	532..700	171	1
Ce_Sp-contig00760	C07F11.1	1448..1955	511	2
Ce_Sp-contig00761	C07G1.3a	1..470	472	2
Ce_Sp-contig00762	C07G1.4a	94..431	335	2
Ce_Sp-contig00763	C07G1.5	1..801	802	6
Ce_Sp-contig00764	C07G1.5	1063..2190	1129	15
Ce_Sp-contig00765	C07G1.6	1..639	639	17
Ce_Sp-contig00766	C07G1.8	59..287	228	2
Ce_Sp-contig00767	C07G2.1a	1177..1306	134	2
Ce_Sp-contig00768	C07G2.1a	1385..1755	371	2
Ce_Sp-contig00769	C07G3.9	90..314	269	1
Ce_Sp-contig00770	C07G3.9	517..1506	1041	9
Ce_Sp-contig00771	C07G3.10	1..711	710	11
Ce_Sp-contig00772	C07H4.1	1..185	111	8
Ce_Sp-contig00773	C07H4.2	1..138	138	4
Ce_Sp-contig00774	C07H4.2	317..608	291	6
Ce_Sp-contig00775	C07H4.2	618..989	373	3
Ce_Sp-contig00776	C07H4.2	1730..1986	257	1
Ce_Sp-contig00777	C07H6.3	1893..2600	751	3
Ce_Sp-contig00778	C07H6.3	3062..3411	348	3
Ce_Sp-contig00779	C07H6.3	3622..3927	308	1
Ce_Sp-contig00780	C07H6.4	171..577	402	2
Ce_Sp-contig00781	C07H6.4	1199..2802	1604	13
Ce_Sp-contig00782	C07H6.5	540..1036	499	4
Ce_Sp-contig00783	C07H6.5	1114..1293	181	1
Ce_Sp-contig00784	C07H6.6	1733..2254	520	3
Ce_Sp-contig00785	C07H6.8	1..967	975	5
Ce_Sp-contig00786	C07H6.8	1125..1488	367	1
Ce_Sp-contig00787	C08B6.1a	1143..1530	389	1
Ce_Sp-contig00788	C08B6.1b	1192..1382	193	1
Ce_Sp-contig00789	C08B6.6	1..358	358	1
Ce_Sp-contig00790	C08B6.7b	2004..2307	303	2
Ce_Sp-contig00791	C08B6.11	214..563	407	1
Ce_Sp-contig00792	C08B6.11	1217..1584	364	1
Ce_Sp-contig00793	C08B11.1	714..901	193	1
Ce_Sp-contig00794	C08B11.1	1484..1887	409	1
Ce_Sp-contig00795	C08B11.1	2092..2400	310	6
Ce_Sp-contig00796	C08B11.2	1331..1524	194	1
Ce_Sp-contig00797	C08B11.3	2256..2771	521	1
Ce_Sp-contig00798	C08B11.3	3143..3735	592	3
Ce_Sp-contig00799	C08B11.4	1155..1279	126	1
Ce_Sp-contig00800	C08B11.4	1749..2083	336	1
Ce_Sp-contig00801	C08B11.5	853..1167	315	1
Ce_Sp-contig00802	C08B11.6	866..1222	355	1
Ce_Sp-contig00803	C08B11.7	660..792	133	1
Ce_Sp-contig00804	C08B11.8	960..1412	455	1
Ce_Sp-contig00805	C08B11.9	443..561	118	2
Ce_Sp-contig00806	C08C3.2	107..583	476	1
Ce_Sp-contig00807	C08C3.3	478..584	106	1
Ce_Sp-contig00808	C08C3.4b	153..609	455	2
Ce_Sp-contig00809	C08D8.2b	977..1326	356	2
Ce_Sp-contig00810	C08D8.2b	1501..1771	273	2
Ce_Sp-contig00811	C08E3.5	8..429	424	1
Ce_Sp-contig00812	C08E3.8	1..121	119	1
Ce_Sp-contig00813	C08E3.8	429..704	281	1
Ce_Sp-contig00814	C08E3.9	291..632	337	2
Ce_Sp-contig00815	C08E8.6	174..285	112	3
Ce_Sp-contig00816	C08E8.11	1..377	379	1
Ce_Sp-contig00817	C08F1.4a	628..1167	541	2
Ce_Sp-contig00818	C08F1.11	247..767	520	5
Ce_Sp-contig00819	C08F8.3	1..513	514	5
Ce_Sp-contig00820	C08F8.3	606..856	251	1
Ce_Sp-contig00821	C08F8.3	905..1203	298	2
Ce_Sp-contig00822	C08F8.4	198..1124	869	6
Ce_Sp-contig00823	C08F8.4	1166..1623	427	6
Ce_Sp-contig00824	C08F8.6	1..1143	1141	58
Ce_Sp-contig00825	C08F8.8	799..1251	454	7
Ce_Sp-contig00826	C08F11.1	122..300	179	1
Ce_Sp-contig00827	C08F11.5	745..864	125	2
Ce_Sp-contig00828	C08F11.7	1..238	240	1
Ce_Sp-contig00829	C08F11.8	1090..1193	104	1
Ce_Sp-contig00830	C08F11.10	1..786	786	28
Ce_Sp-contig00831	C08F11.11	1..336	335	4
Ce_Sp-contig00832	C08F11.13a	485..1215	729	20
Ce_Sp-contig00833	C08G5.3a	921..1112	192	1
Ce_Sp-contig00834	C08G5.4a	455..916	462	1
Ce_Sp-contig00835	C08G9.1	1..148	146	5
Ce_Sp-contig00836	C08G9.1	161..522	362	8
Ce_Sp-contig00837	C08G9.2	805..1112	306	2
Ce_Sp-contig00838	C08H9.2a	1277..2759	1482	13
Ce_Sp-contig00839	C08H9.4b	1279..1398	120	1
Ce_Sp-contig00840	C08H9.13	1334..1449	121	1
Ce_Sp-contig00841	C08H9.16	1..270	270	2
Ce_Sp-contig00842	C08H9.16	631..793	160	1
Ce_Sp-contig00843	C09B8.6a	38..506	467	1
Ce_Sp-contig00844	C09B9.2	1..987	987	40
Ce_Sp-contig00845	C09B9.3a	940..1254	265	3
Ce_Sp-contig00846	C09B9.3b	629..1149	521	2
Ce_Sp-contig00847	C09B9.4	1..1080	1080	72
Ce_Sp-contig00848	C09B9.6	1..384	384	2218
Ce_Sp-contig00849	C09B9.7	1306..1822	522	2
Ce_Sp-contig00850	C09C7.1	410..762	352	4
Ce_Sp-contig00851	C09D4.3	1..1221	1221	48
Ce_Sp-contig00852	C09D4.5	1..597	597	31
Ce_Sp-contig00853	C09D4.9	1..225	225	6
Ce_Sp-contig00854	C09E7.7	313..684	378	2
Ce_Sp-contig00855	C09E7.9	259..494	230	1
Ce_Sp-contig00856	C09E8.3	459..787	329	2
Ce_Sp-contig00857	C09F5.2a	1..267	267	6
Ce_Sp-contig00858	C09F9.1	1..396	396	6
Ce_Sp-contig00859	C09F9.2	309..658	350	1
Ce_Sp-contig00860	C09F9.2	1325..1758	433	2
Ce_Sp-contig00861	C09F9.2	4551..4703	154	1
Ce_Sp-contig00862	C09F9.3c	2300..2427	128	3
Ce_Sp-contig00863	C09F12.1	175..457	286	1
Ce_Sp-contig00864	C09F12.3	231..368	136	1
Ce_Sp-contig00865	C09F12.3	435..900	466	1
Ce_Sp-contig00866	C09G1.5	1..118	118	1
Ce_Sp-contig00867	C09G1.5	123..306	183	2
Ce_Sp-contig00868	C09G4.1	906..1107	200	2
Ce_Sp-contig00869	C09G4.5	3..121	119	1
Ce_Sp-contig00870	C09G4.5	1113..1380	268	3
Ce_Sp-contig00871	C09G5.2a	794..976	181	4
Ce_Sp-contig00872	C09G5.3	1..388	387	5
Ce_Sp-contig00873	C09G5.4	1..101	103	1
Ce_Sp-contig00874	C09G5.4	338..736	401	2
Ce_Sp-contig00875	C09G5.5	1..954	953	54
Ce_Sp-contig00876	C09G5.6	2447..2847	402	1
Ce_Sp-contig00877	C09G5.7	923..1188	265	3
Ce_Sp-contig00878	C09G5.13	1..337	337	1
Ce_Sp-contig00879	C09G9.1	760..1251	488	2
Ce_Sp-contig00880	C09G9.4	1..1836	1835	47
Ce_Sp-contig00881	C09G12.5	1..321	320	67
Ce_Sp-contig00882	C09G12.6	160..312	204	2
Ce_Sp-contig00883	C09H5.2a	2686..3165	479	6
Ce_Sp-contig00884	C09H5.7	68..1002	930	11
Ce_Sp-contig00885	C09H6.1b	3541..3833	293	1
Ce_Sp-contig00886	C09H6.2b	337..784	449	1
Ce_Sp-contig00887	C09H6.3	316..805	488	1
Ce_Sp-contig00888	C09H6.3	1671..1782	111	1
Ce_Sp-contig00889	C09H10.1	1..176	175	3
Ce_Sp-contig00890	C09H10.2	1..318	316	3
Ce_Sp-contig00891	C09H10.3	685..1440	754	9
Ce_Sp-contig00892	C09H10.6	348..968	621	3
Ce_Sp-contig00893	C09H10.9	1..1104	1106	27
Ce_Sp-contig00894	C10A4.3	57..225	169	1
Ce_Sp-contig00895	C10A4.3	487..654	167	1
Ce_Sp-contig00896	C10B5.1	290..481	193	2
Ce_Sp-contig00897	C10B5.1	567..936	373	4
Ce_Sp-contig00898	C10B5.3	172..309	138	1
Ce_Sp-contig00899	C10C5.1c	1051..1160	110	1
Ce_Sp-contig00900	C10C5.2	893..999	107	1
Ce_Sp-contig00901	C10C5.3	138..292	153	1
Ce_Sp-contig00902	C10C5.3	805..1200	445	3
Ce_Sp-contig00903	C10C5.5	615..779	164	1
Ce_Sp-contig00904	C10C5.5	829..1194	402	1
Ce_Sp-contig00905	C10C6.3	1..951	949	10
Ce_Sp-contig00906	C10C6.5	19..397	379	1
Ce_Sp-contig00907	C10C6.5	1024..1833	809	3
Ce_Sp-contig00908	C10C6.6	1187..2553	1369	8
Ce_Sp-contig00909	C10C6.6	3403..3537	135	1
Ce_Sp-contig00910	C10F3.1	1..157	157	2
Ce_Sp-contig00911	C10F3.1	338..810	473	1
Ce_Sp-contig00912	C10F3.1	1293..2197	902	7
Ce_Sp-contig00913	C10G6.1a	1376..1725	350	1
Ce_Sp-contig00914	C10G8.6	1..326	326	1
Ce_Sp-contig00915	C10G8.6	496..771	275	1
Ce_Sp-contig00916	C10G8.8a	122..285	164	1
Ce_Sp-contig00917	C10G11.1b	60..256	196	2
Ce_Sp-contig00918	C10G11.7	460..638	179	1
Ce_Sp-contig00919	C10G11.7	708..1017	308	2
Ce_Sp-contig00920	C10G11.8	1..1317	1317	685
Ce_Sp-contig00921	C10G11.9	1..612	612	83
Ce_Sp-contig00922	C10G11.10	1..334	333	2
Ce_Sp-contig00923	C10H11.1	1926..2299	374	1
Ce_Sp-contig00924	C10H11.1	2532..2668	139	2
Ce_Sp-contig00925	C10H11.3	1..242	243	1
Ce_Sp-contig00926	C10H11.3	1416..1596	181	4
Ce_Sp-contig00927	C10H11.4	38..1114	1070	4
Ce_Sp-contig00928	C10H11.4	1477..1614	132	1
Ce_Sp-contig00929	C10H11.5	1..324	324	2
Ce_Sp-contig00930	C10H11.5	638..881	243	1
Ce_Sp-contig00931	C10H11.5	1016..1115	100	1
Ce_Sp-contig00932	C10H11.5	1410..1581	172	2
Ce_Sp-contig00933	C10H11.7	1..427	429	5
Ce_Sp-contig00934	C10H11.9	309..1308	1047	9
Ce_Sp-contig00935	C10H11.9	1638..2570	932	3
Ce_Sp-contig00936	C10H11.9	2908..3137	279	1
Ce_Sp-contig00937	C10H11.9	3168..3324	167	1
Ce_Sp-contig00938	C10H11.10	393..708	316	1
Ce_Sp-contig00939	C10H11.10	1053..1224	174	1
Ce_Sp-contig00940	C11D2.4	413..535	122	1
Ce_Sp-contig00941	C11D2.4	739..1035	297	1
Ce_Sp-contig00942	C11D9.1	1306..1710	403	1
Ce_Sp-contig00943	C11E4.1	208..672	466	5
Ce_Sp-contig00944	C11G10.1	1..393	395	4
Ce_Sp-contig00945	C11H1.2	1120..1383	264	1
Ce_Sp-contig00946	C11H1.8	148..576	424	1
Ce_Sp-contig00947	C12C8.1	1..523	525	3
Ce_Sp-contig00948	C12C8.1	677..1932	1256	17
Ce_Sp-contig00949	C12C8.2a	566..1356	788	8
Ce_Sp-contig00950	C12D5.2	1..186	186	1
Ce_Sp-contig00951	C12D5.7	1..473	475	6
Ce_Sp-contig00952	C12D5.7	617..1018	402	1
Ce_Sp-contig00953	C12D5.7	1228..1479	251	2
Ce_Sp-contig00954	C12D5.8a	1..365	364	4
Ce_Sp-contig00955	C12D5.10	884..1074	190	1
Ce_Sp-contig00956	C12D8.1a	1..514	513	4
Ce_Sp-contig00957	C12D8.5	1..164	162	7
Ce_Sp-contig00958	C12D8.8	533..888	355	1
Ce_Sp-contig00959	C12D8.9a	1..279	279	2
Ce_Sp-contig00960	C12D8.10a	587..1042	456	2
Ce_Sp-contig00961	C12D8.11	1582..1932	349	4
Ce_Sp-contig00962	C12D8.13	236..377	145	2
Ce_Sp-contig00963	C12D8.18	80..336	257	2
Ce_Sp-contig00964	C12D12.1a	1191..1596	409	1
Ce_Sp-contig00965	C13A2.7b	624..797	213	1
Ce_Sp-contig00966	C13A10.2	1..173	173	1
Ce_Sp-contig00967	C13A10.2	269..381	113	1
Ce_Sp-contig00968	C13B4.2	982..1470	488	4
Ce_Sp-contig00969	C13B9.3	7..1548	1542	15
Ce_Sp-contig00970	C13C4.1	540..989	447	1
Ce_Sp-contig00971	C13C4.2	281..1126	877	5
Ce_Sp-contig00972	C13C4.3	1..243	237	1
Ce_Sp-contig00973	C13C4.4	1..801	798	6
Ce_Sp-contig00974	C13C4.5	1..328	328	1
Ce_Sp-contig00975	C13C4.5	497..1303	802	3
Ce_Sp-contig00976	C13C4.6	3..339	335	1
Ce_Sp-contig00977	C13C4.6	417..735	366	2
Ce_Sp-contig00978	C13C4.6	844..1057	306	3
Ce_Sp-contig00979	C13C4.6	1152..1254	105	1
Ce_Sp-contig00980	C13C4.7	1..143	142	1
Ce_Sp-contig00981	C13C4.7	183..576	394	4
Ce_Sp-contig00982	C13C12.1	258..486	284	1
Ce_Sp-contig00983	C13C12.2	231..636	453	1
Ce_Sp-contig00984	C13C12.2	956..1152	197	1
Ce_Sp-contig00985	C13D9.1	307..875	563	2
Ce_Sp-contig00986	C13D9.6	127..335	209	1
Ce_Sp-contig00987	C13D9.8	1849..1956	108	1
Ce_Sp-contig00988	C13D9.9	1..154	155	2
Ce_Sp-contig00989	C13E3.1	1715..2000	284	1
Ce_Sp-contig00990	C13F10.1a	112..447	333	3
Ce_Sp-contig00991	C13F10.4	4412..4885	474	1
Ce_Sp-contig00992	C13F10.4	5917..6227	310	2
Ce_Sp-contig00993	C13F10.6	1..412	518	6
Ce_Sp-contig00994	C13F10.6	623..999	379	2
Ce_Sp-contig00995	C13F10.7	186..451	267	2
Ce_Sp-contig00996	C13G3.1	160..411	250	4
Ce_Sp-contig00997	C13G5.1	403..548	145	1
Ce_Sp-contig00998	C13G5.2	516..1056	540	4
Ce_Sp-contig00999	C14A4.2	118..508	390	1
Ce_Sp-contig01000	C14A4.2	545..826	279	1
Ce_Sp-contig01001	C14A4.2	828..1128	300	1
Ce_Sp-contig01002	C14A4.3	1347..1660	311	2
Ce_Sp-contig01003	C14A4.4a	1417..1961	547	4
Ce_Sp-contig01004	C14A4.5	384..645	261	1
Ce_Sp-contig01005	C14A4.6	200..337	137	4
Ce_Sp-contig01006	C14A4.8	1..687	688	6
Ce_Sp-contig01007	C14A4.10	196..366	171	3
Ce_Sp-contig01008	C14A4.11	1..457	457	2
Ce_Sp-contig01009	C14A4.13	79..484	413	1
Ce_Sp-contig01010	C14A4.13	505..1416	912	12
Ce_Sp-contig01011	C14A6.1	1..965	966	11
Ce_Sp-contig01012	C14A6.2	785..888	103	1
Ce_Sp-contig01013	C14A6.2	1115..1269	154	1
Ce_Sp-contig01014	C14A6.6	31..613	587	8
Ce_Sp-contig01015	C14A6.8	212..390	179	1
Ce_Sp-contig01016	C14A6.12	157..435	281	3
Ce_Sp-contig01017	C14A6.13	1..584	587	4
Ce_Sp-contig01018	C14A11.7	1..151	151	1
Ce_Sp-contig01019	C14B1.1	1..1458	1457	15
Ce_Sp-contig01020	C14B1.3	1..1155	1155	34
Ce_Sp-contig01021	C14B1.6	709..831	123	1
Ce_Sp-contig01022	C14B1.6	1242..1478	233	1
Ce_Sp-contig01023	C14B1.7a	1..271	289	2
Ce_Sp-contig01024	C14B4.2	3484..3755	277	1
Ce_Sp-contig01025	C14B9.2	612..837	227	2
Ce_Sp-contig01026	C14B9.2	1283..1839	556	3
Ce_Sp-contig01027	C14B9.3	815..1047	233	1
Ce_Sp-contig01028	C14B9.7	39..486	448	15
Ce_Sp-contig01029	C14B9.8	2631..3536	910	6
Ce_Sp-contig01030	C14B9.10	53..183	130	2
Ce_Sp-contig01031	C14C6.1	394..669	276	1
Ce_Sp-contig01032	C14C6.2	335..510	176	4
Ce_Sp-contig01033	C14C6.5	1..431	432	3
Ce_Sp-contig01034	C14C10.1	1..1005	1005	69
Ce_Sp-contig01035	C14C10.3a	1601..1995	392	2
Ce_Sp-contig01036	C14C10.4	706..950	247	1
Ce_Sp-contig01037	C14C10.4	2781..3177	398	3
Ce_Sp-contig01038	C14C10.5	2015..2461	444	1
Ce_Sp-contig01039	C14C10.5	3175..3400	227	1
Ce_Sp-contig01040	C14C10.5	5092..5727	635	3
Ce_Sp-contig01041	C14C10.7	1..412	465	6
Ce_Sp-contig01042	C14C11.1	1..1041	1041	42
Ce_Sp-contig01043	C14C11.2	1..161	162	1
Ce_Sp-contig01044	C14C11.2	1100..1314	214	1
Ce_Sp-contig01045	C14C11.3	1331..1791	460	3
Ce_Sp-contig01046	C14C11.4	845..1231	386	1
Ce_Sp-contig01047	C14C11.6	777..1175	397	1
Ce_Sp-contig01048	C14E2.2	266..397	132	3
Ce_Sp-contig01049	C14F5.2	393..756	363	1
Ce_Sp-contig01050	C14F5.3a	953..1053	101	1
Ce_Sp-contig01051	C14F5.3b	3246..3537	290	2
Ce_Sp-contig01052	C14F5.5	235..687	453	3
Ce_Sp-contig01053	C14F11.1a	724..1016	297	1
Ce_Sp-contig01054	C14F11.1a	1113..1245	132	4
Ce_Sp-contig01055	C14F11.2	724..934	208	2
Ce_Sp-contig01056	C14F11.2	1316..1831	512	1
Ce_Sp-contig01057	C14F11.5a	846..1107	262	1
Ce_Sp-contig01058	C14F11.7	1..249	247	4
Ce_Sp-contig01059	C15A7.1	1..495	492	1
Ce_Sp-contig01060	C15A7.1	819..1212	393	4
Ce_Sp-contig01061	C15A7.4	1..455	455	2
Ce_Sp-contig01062	C15A7.4	804..1170	370	2
Ce_Sp-contig01063	C15A11.2	1..522	519	9
Ce_Sp-contig01064	C15A11.3	1..603	631	15
Ce_Sp-contig01065	C15A11.4	1..207	204	1
Ce_Sp-contig01066	C15A11.4	433..546	114	2
Ce_Sp-contig01067	C15A11.6	1..442	442	1
Ce_Sp-contig01068	C15A11.7a	1..796	787	8
Ce_Sp-contig01069	C15A11.7a	801..1191	395	9
Ce_Sp-contig01070	C15B12.1	664..1084	422	1
Ce_Sp-contig01071	C15C6.2b	119..870	752	373
Ce_Sp-contig01072	C15C6.3	1043..1169	132	1
Ce_Sp-contig01073	C15C6.3	1478..1693	214	1
Ce_Sp-contig01074	C15C6.3	1730..2100	369	1
Ce_Sp-contig01075	C15C7.4	1..330	330	1
Ce_Sp-contig01076	C15C7.5	1..378	379	3
Ce_Sp-contig01077	C15C7.7	346..684	340	2
Ce_Sp-contig01078	C15C8.1	862..1326	465	3
Ce_Sp-contig01079	C15C8.3a	429..1022	596	2
Ce_Sp-contig01080	C15C8.4	407..896	489	1
Ce_Sp-contig01081	C15F1.1	956..1083	127	1
Ce_Sp-contig01082	C15F1.2	73..333	313	1
Ce_Sp-contig01083	C15F1.2	1257..1590	331	1
Ce_Sp-contig01084	C15F1.5a	1..589	591	7
Ce_Sp-contig01085	C15F1.6	556..927	370	2
Ce_Sp-contig01086	C15F1.7a	1..145	142	1
Ce_Sp-contig01087	C15H7.3	1..215	211	2
Ce_Sp-contig01088	C15H7.3	236..1197	962	16
Ce_Sp-contig01089	C15H7.4	52..489	439	2
Ce_Sp-contig01090	C15H9.1	1854..2405	552	4
Ce_Sp-contig01091	C15H9.5	127..531	405	2
Ce_Sp-contig01092	C15H9.5	701..1007	347	2
Ce_Sp-contig01093	C15H9.6	208..759	556	3
Ce_Sp-contig01094	C15H9.6	1044..1986	943	35
Ce_Sp-contig01095	C15H9.7	227..1053	828	2
Ce_Sp-contig01096	C15H9.9	251..414	164	1
Ce_Sp-contig01097	C15H11.1	1..369	368	8
Ce_Sp-contig01098	C15H11.4	103..1002	898	6
Ce_Sp-contig01099	C15H11.5	427..895	466	1
Ce_Sp-contig01100	C15H11.5	1243..1512	268	1
Ce_Sp-contig01101	C15H11.7	70..549	478	3
Ce_Sp-contig01102	C15H11.8	1..127	126	1
Ce_Sp-contig01103	C15H11.9	104..447	342	2
Ce_Sp-contig01104	C15H11.9	831..1002	175	1
Ce_Sp-contig01105	C16A3.3	4382..5061	675	2
Ce_Sp-contig01106	C16A3.4	5..1123	1124	4
Ce_Sp-contig01107	C16A3.5	1..492	492	8
Ce_Sp-contig01108	C16A3.6	259..839	584	2
Ce_Sp-contig01109	C16A3.7	110..508	403	1
Ce_Sp-contig01110	C16A3.7	1825..2151	326	2
Ce_Sp-contig01111	C16A3.7	2182..2467	288	2
Ce_Sp-contig01112	C16A3.7	2603..3050	445	1
Ce_Sp-contig01113	C16A3.8	1667..2080	415	1
Ce_Sp-contig01114	C16A3.8	2581..2898	318	1
Ce_Sp-contig01115	C16A3.8	3046..3385	336	1
Ce_Sp-contig01116	C16A3.8	3688..4314	621	5
Ce_Sp-contig01117	C16A3.9	3..456	452	14
Ce_Sp-contig01118	C16A11.5	1..285	278	1
Ce_Sp-contig01119	C16A11.5	1159..1540	371	1
Ce_Sp-contig01120	C16A11.5	1612..1932	322	2
Ce_Sp-contig01121	C16A11.6	174..930	763	5
Ce_Sp-contig01122	C16A11.7	1..690	690	45
Ce_Sp-contig01123	C16A11.9	64..604	587	8
Ce_Sp-contig01124	C16A11.10	582..917	336	3
Ce_Sp-contig01125	C16B8.1	1422..1752	330	1
Ce_Sp-contig01126	C16B8.3	1..495	496	3
Ce_Sp-contig01127	C16C2.2a	1165..1422	257	1
Ce_Sp-contig01128	C16C2.4	96..694	598	6
Ce_Sp-contig01129	C16C2.4	755..1074	320	3
Ce_Sp-contig01130	C16C4.13	794..981	182	21
Ce_Sp-contig01131	C16C4.18	1..170	172	1
Ce_Sp-contig01132	C16C8.4	303..681	385	3
Ce_Sp-contig01133	C16C8.5	1..473	524	5
Ce_Sp-contig01134	C16C8.7	444..588	146	1
Ce_Sp-contig01135	C16C8.16	80..493	405	1
Ce_Sp-contig01136	C16C8.17	386..1020	638	5
Ce_Sp-contig01137	C16C8.18	1..813	814	61
Ce_Sp-contig01138	C16C8.19	214..390	178	3
Ce_Sp-contig01139	C16C8.22	1..186	186	1
Ce_Sp-contig01140	C16C10.1	338..631	288	2
Ce_Sp-contig01141	C16C10.1	855..1083	230	2
Ce_Sp-contig01142	C16C10.2	1..205	205	4
Ce_Sp-contig01143	C16C10.2	351..789	484	2
Ce_Sp-contig01144	C16C10.3	1586..2007	423	1
Ce_Sp-contig01145	C16C10.4	355..501	147	1
Ce_Sp-contig01146	C16C10.5	1076..1230	155	2
Ce_Sp-contig01147	C16C10.6	945..1179	233	2
Ce_Sp-contig01148	C16C10.7	1..348	341	6
Ce_Sp-contig01149	C16C10.7	529..708	180	2
Ce_Sp-contig01150	C16C10.8	113..475	361	6
Ce_Sp-contig01151	C16C10.10	407..770	361	1
Ce_Sp-contig01152	C16C10.11	76..465	390	6
Ce_Sp-contig01153	C16C10.12	4..510	508	2
Ce_Sp-contig01154	C16C10.12	1316..1833	517	7
Ce_Sp-contig01155	C16C10.13	1..271	310	1
Ce_Sp-contig01156	C16D2.1a	1..289	290	2
Ce_Sp-contig01157	C16D2.1b	1..400	399	1
Ce_Sp-contig01158	C16D9.2	3487..3600	114	1
Ce_Sp-contig01159	C16D9.2	6617..6831	213	1
Ce_Sp-contig01160	C16D9.4	1067..1230	163	1
Ce_Sp-contig01161	C16D9.5	1..1179	1177	14
Ce_Sp-contig01162	C16H3.2	1..423	421	7
Ce_Sp-contig01163	C17B7.9	276..603	373	1
Ce_Sp-contig01164	C17B7.14	1..107	109	1
Ce_Sp-contig01165	C17C3.1c	1..146	146	1
Ce_Sp-contig01166	C17C3.1d	1..111	110	1
Ce_Sp-contig01167	C17C3.3	460..698	289	2
Ce_Sp-contig01168	C17C3.5	1..110	109	1
Ce_Sp-contig01169	C17C3.6	50..441	434	8
Ce_Sp-contig01170	C17C3.11	259..486	227	1
Ce_Sp-contig01171	C17C3.12a	147..685	539	4
Ce_Sp-contig01172	C17C3.12a	770..927	158	1
Ce_Sp-contig01173	C17C3.15	21..543	520	14
Ce_Sp-contig01174	C17D12.5	1..366	373	1
Ce_Sp-contig01175	C17D12.6a	47..147	100	1
Ce_Sp-contig01176	C17D12.6a	264..766	551	5
Ce_Sp-contig01177	C17D12.7	588..753	171	1
Ce_Sp-contig01178	C17E4.3	533..992	458	1
Ce_Sp-contig01179	C17E4.5	140..547	459	2
Ce_Sp-contig01180	C17E4.6	191..894	703	3
Ce_Sp-contig01181	C17E4.6	944..1176	233	2
Ce_Sp-contig01182	C17E4.10a	1..382	381	1
Ce_Sp-contig01183	C17E4.10a	731..1000	270	1
Ce_Sp-contig01184	C17E4.11	24..367	339	1
Ce_Sp-contig01185	C17E7.5	49..495	446	1
Ce_Sp-contig01186	C17E7.10	823..1053	277	1
Ce_Sp-contig01187	C17F3.1	45..267	223	320
Ce_Sp-contig01188	C17F3.3	1..933	919	26
Ce_Sp-contig01189	C17F4.3	332..645	314	1
Ce_Sp-contig01190	C17F4.5	106..496	390	1
Ce_Sp-contig01191	C17F4.7	1..561	561	306
Ce_Sp-contig01192	C17G1.2	4..457	453	1
Ce_Sp-contig01193	C17G1.4a	2446..2778	333	3
Ce_Sp-contig01194	C17G1.7	118..462	346	1
Ce_Sp-contig01195	C17G1.7	802..1026	225	1
Ce_Sp-contig01196	C17G10.3	1..996	987	31
Ce_Sp-contig01197	C17G10.4e	1211..1686	475	1
Ce_Sp-contig01198	C17G10.5	163..861	699	15
Ce_Sp-contig01199	C17G10.10	39..435	398	2
Ce_Sp-contig01200	C17H1.3	994..1164	170	1
Ce_Sp-contig01201	C17H1.7	50..211	159	1
Ce_Sp-contig01202	C17H1.7	454..731	274	2
Ce_Sp-contig01203	C17H11.6b	1317..1444	129	1
Ce_Sp-contig01204	C17H11.6d	203..548	344	1
Ce_Sp-contig01205	C17H12.1	1267..1932	663	5
Ce_Sp-contig01206	C17H12.3	1..1125	1125	91
Ce_Sp-contig01207	C17H12.4	134..309	181	1
Ce_Sp-contig01208	C17H12.4	1269..1551	281	1
Ce_Sp-contig01209	C17H12.5	242..1332	1101	9
Ce_Sp-contig01210	C17H12.8	1..1047	1047	34
Ce_Sp-contig01211	C17H12.9	1..339	342	2
Ce_Sp-contig01212	C17H12.9	1179..1365	186	2
Ce_Sp-contig01213	C17H12.11	113..364	250	1
Ce_Sp-contig01214	C17H12.12	102..1882	1779	82
Ce_Sp-contig01215	C17H12.14	134..681	548	9
Ce_Sp-contig01216	C18A3.2	694..1092	401	3
Ce_Sp-contig01217	C18A3.4a	601..1029	429	13
Ce_Sp-contig01218	C18A3.7	1..342	342	21
Ce_Sp-contig01219	C18A3.10	1..216	214	1
Ce_Sp-contig01220	C18A11.1	1..360	360	11
Ce_Sp-contig01221	C18B2.2	1..115	114	1
Ce_Sp-contig01222	C18B2.4	1..891	892	5
Ce_Sp-contig01223	C18B2.5a	220..659	439	1
Ce_Sp-contig01224	C18B10.8	650..980	329	1
Ce_Sp-contig01225	C18B12.2	513..786	277	2
Ce_Sp-contig01226	C18B12.4	1..374	375	1
Ce_Sp-contig01227	C18C4.1b	532..665	133	1
Ce_Sp-contig01228	C18C4.10b	1274..1623	351	3
Ce_Sp-contig01229	C18C4.10d	1464..1596	134	5
Ce_Sp-contig01230	C18D1.1	386..569	190	1
Ce_Sp-contig01231	C18D1.1	640..888	249	2
Ce_Sp-contig01232	C18D1.2	1204..1437	233	3
Ce_Sp-contig01233	C18D1.3	1..265	265	1
Ce_Sp-contig01234	C18D1.4	1..378	382	1
Ce_Sp-contig01235	C18D1.4	489..747	260	4
Ce_Sp-contig01236	C18D4.2a	4282..4692	410	1
Ce_Sp-contig01237	C18D4.4a	232..363	135	2
Ce_Sp-contig01238	C18D4.5	267..918	699	12
Ce_Sp-contig01239	C18D4.6a	408..897	490	2
Ce_Sp-contig01240	C18D4.8	1694..1853	160	2
Ce_Sp-contig01241	C18D4.9	599..807	210	1
Ce_Sp-contig01242	C18D11.2	678..801	124	1
Ce_Sp-contig01243	C18D11.3	1..303	303	2
Ce_Sp-contig01244	C18D11.6	1..254	249	4
Ce_Sp-contig01245	C18D11.7	1..106	106	2
Ce_Sp-contig01246	C18D11.9	6..294	290	2
Ce_Sp-contig01247	C18E3.1	1..1008	1007	6
Ce_Sp-contig01248	C18E3.2	282..740	460	1
Ce_Sp-contig01249	C18E3.3	1..197	191	4
Ce_Sp-contig01250	C18E3.3	551..1789	1245	10
Ce_Sp-contig01251	C18E3.5	723..945	227	1
Ce_Sp-contig01252	C18E3.6	527..1374	848	6
Ce_Sp-contig01253	C18E3.7a	61..229	165	1
Ce_Sp-contig01254	C18E3.8	218..647	427	1
Ce_Sp-contig01255	C18E9.1	124..359	232	1
Ce_Sp-contig01256	C18E9.2a	1..1095	1092	35
Ce_Sp-contig01257	C18E9.4	170..312	143	3
Ce_Sp-contig01258	C18E9.5	694..801	111	2
Ce_Sp-contig01259	C18E9.6	163..610	448	1
Ce_Sp-contig01260	C18E9.8	334..795	461	2
Ce_Sp-contig01261	C18E9.8	942..1712	773	10
Ce_Sp-contig01262	C18E9.9	235..480	295	1
Ce_Sp-contig01263	C18E9.10	1..215	214	2
Ce_Sp-contig01264	C18E9.10	541..708	168	1
Ce_Sp-contig01265	C18F10.2	1..1354	1351	10
Ce_Sp-contig01266	C18F10.2	1429..2136	709	9
Ce_Sp-contig01267	C18F10.7a	533..1241	708	3
Ce_Sp-contig01268	C18F10.7a	1374..1749	377	8
Ce_Sp-contig01269	C18G1.3b	1..411	411	4
Ce_Sp-contig01270	C18G1.5	1..762	762	21
Ce_Sp-contig01271	C18G1.7	964..1359	440	3
Ce_Sp-contig01272	C18G1.9	1..1041	1040	14
Ce_Sp-contig01273	C18H2.1	902..1438	535	2
Ce_Sp-contig01274	C18H2.1	2651..3058	408	1
Ce_Sp-contig01275	C18H2.1	3238..3579	342	3
Ce_Sp-contig01276	C18H2.3	1445..1917	471	1
Ce_Sp-contig01277	C18H2.5	416..688	274	1
Ce_Sp-contig01278	C18H2.5	1707..2206	502	1
Ce_Sp-contig01279	C18H2.5	2984..3420	437	7
Ce_Sp-contig01280	C18H7.4	1..1173	1173	20
Ce_Sp-contig01281	C18H7.7	7..513	508	6
Ce_Sp-contig01282	C18H7.8	1083..1287	205	1
Ce_Sp-contig01283	C18H7.9	145..435	291	1
Ce_Sp-contig01284	C18H7.11	1028..1386	358	1
Ce_Sp-contig01285	C18H7.13	1..376	377	1
Ce_Sp-contig01286	C18H9.2	1..185	185	1
Ce_Sp-contig01287	C18H9.3	2590..2735	145	1
Ce_Sp-contig01288	C18H9.5	1..724	733	3
Ce_Sp-contig01289	C18H9.5	1023..1295	274	1
Ce_Sp-contig01290	C18H9.6	1..295	295	3
Ce_Sp-contig01291	C18H9.7	1479..1791	313	1
Ce_Sp-contig01292	C18H9.8	418..874	458	2
Ce_Sp-contig01293	C18H9.8	1528..1857	327	1
Ce_Sp-contig01294	C23F12.1a	2445..2734	287	1
Ce_Sp-contig01295	C23F12.4	385..561	177	1
Ce_Sp-contig01296	C23G10.3	31..744	713	50
Ce_Sp-contig01297	C23G10.4b	2323..2898	575	9
Ce_Sp-contig01298	C23G10.6	147..1599	1499	14
Ce_Sp-contig01299	C23G10.7c	1438..1692	256	1
Ce_Sp-contig01300	C23G10.8	2347..2814	469	1
Ce_Sp-contig01301	C23H3.3b	869..1182	313	1
Ce_Sp-contig01302	C23H3.7	742..1089	348	1
Ce_Sp-contig01303	C23H3.9c	426..550	125	1
Ce_Sp-contig01304	C23H4.1	112..1278	1167	84
Ce_Sp-contig01305	C23H4.2	1183..1573	427	1
Ce_Sp-contig01306	C23H4.4a	570..1013	442	1
Ce_Sp-contig01307	C23H4.7	950..1092	138	1
Ce_Sp-contig01308	C23H4.8	82..244	213	1
Ce_Sp-contig01309	C23H5.2	1..215	220	6
Ce_Sp-contig01310	C23H5.3	13..204	189	1
Ce_Sp-contig01311	C23H5.3	222..336	115	1
Ce_Sp-contig01312	C23H5.8a	388..612	224	1
Ce_Sp-contig01313	C23H5.11	254..652	398	1
Ce_Sp-contig01314	C23H5.11	812..1037	278	1
Ce_Sp-contig01315	C24A3.1	1..174	174	3
Ce_Sp-contig01316	C24A3.1	351..489	137	1
Ce_Sp-contig01317	C24A3.1	1071..1335	310	2
Ce_Sp-contig01318	C24A3.6	926..1386	458	6
Ce_Sp-contig01319	C24A3.8	1..170	166	1
Ce_Sp-contig01320	C24A8.1	794..971	178	2
Ce_Sp-contig01321	C24A8.1	1143..1285	146	1
Ce_Sp-contig01322	C24A8.3	843..967	124	2
Ce_Sp-contig01323	C24A8.5	39..398	356	2
Ce_Sp-contig01324	C24A11.1	1..609	609	52
Ce_Sp-contig01325	C24A11.8c	1119..1636	518	3
Ce_Sp-contig01326	C24A11.9	652..1077	422	2
Ce_Sp-contig01327	C24B5.1	50..212	165	1
Ce_Sp-contig01328	C24B5.3	130..764	641	4
Ce_Sp-contig01329	C24B5.3	871..1178	309	1
Ce_Sp-contig01330	C24B5.3	2566..2871	305	1
Ce_Sp-contig01331	C24B5.4	1..300	302	1
Ce_Sp-contig01332	C24B9.3a	1..184	184	2
Ce_Sp-contig01333	C24B9.9	1..321	321	7
Ce_Sp-contig01334	C24B9.12	1..192	192	1
Ce_Sp-contig01335	C24D10.1	1..564	562	5
Ce_Sp-contig01336	C24D10.1	928..1449	522	10
Ce_Sp-contig01337	C24D10.2	1..387	386	71
Ce_Sp-contig01338	C24D10.4	442..702	258	1
Ce_Sp-contig01339	C24D10.7	1..216	216	98
Ce_Sp-contig01340	C24D10.8	1..216	216	20
Ce_Sp-contig01341	C24F3.2	1..367	368	2
Ce_Sp-contig01342	C24F3.2	449..819	377	1
Ce_Sp-contig01343	C24F3.5	1..448	406	2
Ce_Sp-contig01344	C24F3.5	493..894	404	1
Ce_Sp-contig01345	C24F3.5	2120..2556	437	1
Ce_Sp-contig01346	C24F3.5	2763..3316	557	2
Ce_Sp-contig01347	C24F3.5	3768..4397	629	4
Ce_Sp-contig01348	C24F3.6	1..876	876	1124
Ce_Sp-contig01349	C24G6.1	449..642	193	5
Ce_Sp-contig01350	C24G6.2a	1..128	126	2
Ce_Sp-contig01351	C24G6.2a	301..423	119	1
Ce_Sp-contig01352	C24G6.2a	1204..1688	481	1
Ce_Sp-contig01353	C24G6.4	290..606	319	1
Ce_Sp-contig01354	C24G6.4	812..1208	398	2
Ce_Sp-contig01355	C24G6.4	1440..1740	300	1
Ce_Sp-contig01356	C24G6.6	1..337	336	2
Ce_Sp-contig01357	C24G6.6	538..924	387	1
Ce_Sp-contig01358	C24G6.6	1100..1584	485	5
Ce_Sp-contig01359	C24G7.4	72..599	526	2
Ce_Sp-contig01360	C24H10.5	1..471	471	10
Ce_Sp-contig01361	C24H11.6	165..399	230	3
Ce_Sp-contig01362	C24H11.9	1..348	345	1
Ce_Sp-contig01363	C24H12.4a	339..735	397	1
Ce_Sp-contig01364	C25A1.3	796..1075	280	1
Ce_Sp-contig01365	C25A1.4	1127..1365	240	4
Ce_Sp-contig01366	C25A1.7a	2914..3216	301	1
Ce_Sp-contig01367	C25A1.8	451..702	252	2
Ce_Sp-contig01368	C25A1.9b	823..1203	380	2
Ce_Sp-contig01369	C25A1.12	811..1083	273	1
Ce_Sp-contig01370	C25A1.16	1..312	311	1
Ce_Sp-contig01371	C25A6.1	530..903	374	3
Ce_Sp-contig01372	C25A8.1	1..114	114	2
Ce_Sp-contig01373	C25A8.2	1..450	449	9
Ce_Sp-contig01374	C25A8.4	2180..2485	348	3
Ce_Sp-contig01375	C25A8.5	1..1251	1250	22
Ce_Sp-contig01376	C25A11.2	1742..1899	155	3
Ce_Sp-contig01377	C25B8.3a	1..470	470	7
Ce_Sp-contig01378	C25B8.5	945..1098	204	1
Ce_Sp-contig01379	C25D7.1	1..453	453	25
Ce_Sp-contig01380	C25D7.3	2880..3381	505	1
Ce_Sp-contig01381	C25D7.5	770..1089	316	9
Ce_Sp-contig01382	C25D7.6	1423..1865	497	1
Ce_Sp-contig01383	C25D7.6	1940..2439	500	3
Ce_Sp-contig01384	C25D7.7	282..546	260	1
Ce_Sp-contig01385	C25D7.8	497..855	359	1
Ce_Sp-contig01386	C25D7.12	129..603	478	10
Ce_Sp-contig01387	C25D7.15a	1..366	367	13
Ce_Sp-contig01388	C25D7.16	1..357	404	4
Ce_Sp-contig01389	C25E10.1	606..724	118	1
Ce_Sp-contig01390	C25E10.4	1147..1461	313	1
Ce_Sp-contig01391	C25E10.5	52..305	305	1
Ce_Sp-contig01392	C25E10.8	1..414	415	6
Ce_Sp-contig01393	C25E10.9a	1..408	408	12
Ce_Sp-contig01394	C25E10.10	55..489	435	2
Ce_Sp-contig01395	C25F6.3	1526..1641	119	1
Ce_Sp-contig01396	C25F6.3	1897..2119	226	2
Ce_Sp-contig01397	C25F6.3	2438..2619	182	1
Ce_Sp-contig01398	C25F6.4	402..625	272	1
Ce_Sp-contig01399	C25F9.2	1..1292	1381	11
Ce_Sp-contig01400	C25F9.4	253..683	432	1
Ce_Sp-contig01401	C25F9.5	454..658	204	1
Ce_Sp-contig01402	C25F9.11	89..250	161	1
Ce_Sp-contig01403	C25F9.13	1..257	256	2
Ce_Sp-contig01404	C25G4.4	1..633	629	9
Ce_Sp-contig01405	C25G4.4	893..1275	384	3
Ce_Sp-contig01406	C25G4.5	2672..3508	839	4
Ce_Sp-contig01407	C25G4.6	1..825	825	394
Ce_Sp-contig01408	C25G4.7c	647..999	353	5
Ce_Sp-contig01409	C25G4.8	1..1185	1185	19
Ce_Sp-contig01410	C25G6.1	1..144	147	1
Ce_Sp-contig01411	C25H3.1	1..278	275	1
Ce_Sp-contig01412	C25H3.4	1192..1396	206	1
Ce_Sp-contig01413	C25H3.5	1..270	271	6
Ce_Sp-contig01414	C25H3.6a	735..1183	447	1
Ce_Sp-contig01415	C25H3.7	1..424	424	2
Ce_Sp-contig01416	C25H3.7	725..828	104	1
Ce_Sp-contig01417	C25H3.8	6607..6706	100	1
Ce_Sp-contig01418	C25H3.10a	66..809	746	4
Ce_Sp-contig01419	C25H3.12	474..602	129	1
Ce_Sp-contig01420	C25H3.15	85..480	396	2
Ce_Sp-contig01421	C26B2.1	107..235	126	1
Ce_Sp-contig01422	C26B2.2	1..654	653	11
Ce_Sp-contig01423	C26B2.4	383..922	628	4
Ce_Sp-contig01424	C26B2.5	1..137	191	1
Ce_Sp-contig01425	C26B9.1a	210..482	269	1
Ce_Sp-contig01426	C26B9.3	1..326	323	3
Ce_Sp-contig01427	C26B9.5	457..897	441	2
Ce_Sp-contig01428	C26B9.5	1003..1499	496	2
Ce_Sp-contig01429	C26C6.1a	2298..2568	273	1
Ce_Sp-contig01430	C26C6.1a	4032..4447	416	1
Ce_Sp-contig01431	C26C6.2	166..840	675	4
Ce_Sp-contig01432	C26C6.3	323..572	297	8
Ce_Sp-contig01433	C26C6.3	959..1230	269	2
Ce_Sp-contig01434	C26C6.3	1533..1854	322	4
Ce_Sp-contig01435	C26C6.6	111..411	301	2
Ce_Sp-contig01436	C26C6.9	545..654	116	1
Ce_Sp-contig01437	C26D10.1	1026..1710	685	3
Ce_Sp-contig01438	C26D10.2a	1045..1278	234	3
Ce_Sp-contig01439	C26D10.4	782..1187	402	1
Ce_Sp-contig01440	C26D10.4	2414..2520	104	1
Ce_Sp-contig01441	C26D10.5a	1852..1977	124	1
Ce_Sp-contig01442	C26D10.6a	1308..1542	222	2
Ce_Sp-contig01443	C26E1.1	167..438	272	3
Ce_Sp-contig01444	C26E1.2	584..808	235	1
Ce_Sp-contig01445	C26E6.1	214..441	229	1
Ce_Sp-contig01446	C26E6.3	171..561	412	3
Ce_Sp-contig01447	C26E6.3	762..905	144	1
Ce_Sp-contig01448	C26E6.4	288..837	550	3
Ce_Sp-contig01449	C26E6.4	1066..1486	421	1
Ce_Sp-contig01450	C26E6.4	2373..2683	311	1
Ce_Sp-contig01451	C26E6.4	3403..3582	180	1
Ce_Sp-contig01452	C26E6.5	816..999	184	2
Ce_Sp-contig01453	C26E6.11	1..578	573	5
Ce_Sp-contig01454	C26E6.12	1..237	282	1
Ce_Sp-contig01455	C26E6.12	543..916	380	1
Ce_Sp-contig01456	C26F1.4	24..393	370	6
Ce_Sp-contig01457	C26F1.5	106..539	438	2
Ce_Sp-contig01458	C26F1.6	778..1083	402	1
Ce_Sp-contig01459	C26F1.9	24..156	133	2
Ce_Sp-contig01460	C26G2.2	211..481	361	1
Ce_Sp-contig01461	C26G2.2	633..1089	454	3
Ce_Sp-contig01462	C26G2.2	1678..2111	433	2
Ce_Sp-contig01463	C26G2.2	2576..3447	872	8
Ce_Sp-contig01464	C26H9A.1b	355..615	315	1
Ce_Sp-contig01465	C26H9A.2	1853..2106	252	1
Ce_Sp-contig01466	C26H9A.2	2375..2730	358	2
Ce_Sp-contig01467	C26H9A.2	3522..3713	195	2
Ce_Sp-contig01468	C26H9A.2	4817..5060	244	2
Ce_Sp-contig01469	C26H9A.2	6682..7089	410	2
Ce_Sp-contig01470	C26H9A.2	8039..8156	119	1
Ce_Sp-contig01471	C26H9A.2	8265..8678	413	1
Ce_Sp-contig01472	C26H9A.2	8739..8964	227	7
Ce_Sp-contig01473	C27A2.1	2483..2814	332	1
Ce_Sp-contig01474	C27A2.2a	20..393	374	7
Ce_Sp-contig01475	C27A2.3	1..735	735	78
Ce_Sp-contig01476	C27A2.6	1113..1572	513	2
Ce_Sp-contig01477	C27A7.4	1775..2639	863	2
Ce_Sp-contig01478	C27A7.4	3038..3485	445	3
Ce_Sp-contig01479	C27A7.4	3901..4249	347	3
Ce_Sp-contig01480	C27A7.5d	1..240	240	3
Ce_Sp-contig01481	C27A12.2	1130..1557	431	2
Ce_Sp-contig01482	C27A12.3	215..423	210	1
Ce_Sp-contig01483	C27A12.7a	161..558	400	2
Ce_Sp-contig01484	C27A12.8	64..1485	1419	212
Ce_Sp-contig01485	C27B7.1b	338..756	419	1
Ce_Sp-contig01486	C27B7.4	191..635	446	1
Ce_Sp-contig01487	C27B7.4	2501..2715	218	1
Ce_Sp-contig01488	C27B7.4	3581..3825	245	2
Ce_Sp-contig01489	C27B7.5	345..930	580	2
Ce_Sp-contig01490	C27B7.6	1..1365	1365	37
Ce_Sp-contig01491	C27B7.7	597..935	341	1
Ce_Sp-contig01492	C27B7.8	171..567	396	1
Ce_Sp-contig01493	C27B7.9	1..273	273	27
Ce_Sp-contig01494	C27C7.1	475..635	157	1
Ce_Sp-contig01495	C27C12.4	1..435	432	2
Ce_Sp-contig01496	C27C12.4	760..1353	593	6
Ce_Sp-contig01497	C27C12.6	397..783	385	1
Ce_Sp-contig01498	C27C12.7	1364..1817	495	4
Ce_Sp-contig01499	C27C12.7	2142..2486	348	1
Ce_Sp-contig01500	C27D6.3	1..357	357	51
Ce_Sp-contig01501	C27D6.11	1..1005	996	40
Ce_Sp-contig01502	C27D8.1	1..984	984	101
Ce_Sp-contig01503	C27D8.2	1..1503	1503	67
Ce_Sp-contig01504	C27D9.1	1331..1536	206	1
Ce_Sp-contig01505	C27D9.2	235..504	267	1
Ce_Sp-contig01506	C27D11.1	2150..2389	242	1
Ce_Sp-contig01507	C27D11.1	2581..3190	607	5
Ce_Sp-contig01508	C27F2.1	1486..2008	520	2
Ce_Sp-contig01509	C27F2.5	652..810	159	3
Ce_Sp-contig01510	C27F2.6	1..498	490	3
Ce_Sp-contig01511	C27F2.7	40..375	337	1
Ce_Sp-contig01512	C27F2.7	631..1227	602	10
Ce_Sp-contig01513	C27F2.8	3204..3659	455	1
Ce_Sp-contig01514	C27F2.8	5041..5496	458	4
Ce_Sp-contig01515	C27F2.9	1..177	175	1
Ce_Sp-contig01516	C27F2.9	534..783	252	2
Ce_Sp-contig01517	C27F2.10	961..1242	280	1
Ce_Sp-contig01518	C27H2.2a	73..194	122	5
Ce_Sp-contig01519	C27H5.2a	1301..1569	268	1
Ce_Sp-contig01520	C27H5.5	772..924	154	1
Ce_Sp-contig01521	C27H6.2	1..326	324	1
Ce_Sp-contig01522	C27H6.2	420..698	276	3
Ce_Sp-contig01523	C27H6.3	1..135	135	1
Ce_Sp-contig01524	C27H6.3	647..1122	476	4
Ce_Sp-contig01525	C27H6.8	910..1023	114	1
Ce_Sp-contig01526	C27H6.9	285..537	253	3
Ce_Sp-contig01527	C27H6.9	554..793	240	1
Ce_Sp-contig01528	C28A5.1	2594..3672	1132	6
Ce_Sp-contig01529	C28A5.2	2579..3093	514	1
Ce_Sp-contig01530	C28A5.2	3226..3645	419	1
Ce_Sp-contig01531	C28A5.6	63..486	427	4
Ce_Sp-contig01532	C28A5.6	685..818	135	2
Ce_Sp-contig01533	C28A5.6	977..1787	811	6
Ce_Sp-contig01534	C28A5.6	1850..3195	1341	33
Ce_Sp-contig01535	C28C12.1	1..579	577	7
Ce_Sp-contig01536	C28C12.2	1..582	582	3
Ce_Sp-contig01537	C28C12.3	79..560	481	4
Ce_Sp-contig01538	C28C12.4	332..708	373	1
Ce_Sp-contig01539	C28C12.5	867..1209	343	4
Ce_Sp-contig01540	C28C12.7a	354..717	361	2
Ce_Sp-contig01541	C28C12.7b	864..1290	429	3
Ce_Sp-contig01542	C28C12.9a	1..328	330	1
Ce_Sp-contig01543	C28C12.9a	608..1130	523	1
Ce_Sp-contig01544	C28C12.10	308..759	451	2
Ce_Sp-contig01545	C28C12.10	2188..3015	880	6
Ce_Sp-contig01546	C28C12.11a	1..728	728	15
Ce_Sp-contig01547	C28C12.12	1..229	232	1
Ce_Sp-contig01548	C28C12.12	243..391	148	1
Ce_Sp-contig01549	C28D4.1	189..457	277	2
Ce_Sp-contig01550	C28D4.1	766..943	193	1
Ce_Sp-contig01551	C28D4.3	1..405	405	1
Ce_Sp-contig01552	C28D4.3	448..1107	661	8
Ce_Sp-contig01553	C28D4.4	22..1062	1044	16
Ce_Sp-contig01554	C28D4.5	1..1062	1062	80
Ce_Sp-contig01555	C28D4.7	1..1020	1020	61
Ce_Sp-contig01556	C28D4.8	1..1062	1062	14
Ce_Sp-contig01557	C28F5.1	60..497	436	2
Ce_Sp-contig01558	C28G1.5b	578..830	252	1
Ce_Sp-contig01559	C28G1.6	277..555	327	2
Ce_Sp-contig01560	C28H8.1	63..437	371	2
Ce_Sp-contig01561	C28H8.3	4692..5145	456	4
Ce_Sp-contig01562	C28H8.4	76..642	567	6
Ce_Sp-contig01563	C28H8.7	1..583	581	3
Ce_Sp-contig01564	C28H8.8	1..429	430	1
Ce_Sp-contig01565	C28H8.9a	664..1044	375	1
Ce_Sp-contig01566	C28H8.9b	275..549	272	1
Ce_Sp-contig01567	C28H8.11a	561..1212	652	3
Ce_Sp-contig01568	C28H8.12	625..996	370	1
Ce_Sp-contig01569	C29A12.1	313..765	451	3
Ce_Sp-contig01570	C29A12.3a	1254..2058	798	2
Ce_Sp-contig01571	C29E4.1	714..918	205	1
Ce_Sp-contig01572	C29E4.2	1975..2311	337	1
Ce_Sp-contig01573	C29E4.3a	1..167	163	1
Ce_Sp-contig01574	C29E4.3a	2611..2883	271	3
Ce_Sp-contig01575	C29E4.4	1010..1274	301	1
Ce_Sp-contig01576	C29E4.5a	977..1485	559	10
Ce_Sp-contig01577	C29E4.8	1..739	739	38
Ce_Sp-contig01578	C29E4.10	535..676	142	1
Ce_Sp-contig01579	C29E4.10	722..1671	994	8
Ce_Sp-contig01580	C29E4.14	1..375	375	66
Ce_Sp-contig01581	C29E6.3	1..515	515	5
Ce_Sp-contig01582	C29E6.4	572..816	241	2
Ce_Sp-contig01583	C29F3.1	2158..2268	110	2
Ce_Sp-contig01584	C29F4.1	1..469	468	3
Ce_Sp-contig01585	C29F4.1	517..752	237	8
Ce_Sp-contig01586	C29F4.2	937..1099	162	1
Ce_Sp-contig01587	C29F4.3	1..135	135	1
Ce_Sp-contig01588	C29F5.1	1..1152	1152	11
Ce_Sp-contig01589	C29F5.2	316..759	443	8
Ce_Sp-contig01590	C29F5.3	1..355	353	1
Ce_Sp-contig01591	C29F5.3	462..1063	603	3
Ce_Sp-contig01592	C29F5.4	566..774	209	2
Ce_Sp-contig01593	C29F5.7	131..400	270	2
Ce_Sp-contig01594	C29F5.7	462..597	145	1
Ce_Sp-contig01595	C29F7.6	1199..1412	213	3
Ce_Sp-contig01596	C29F9.4	149..906	753	6
Ce_Sp-contig01597	C29F9.6	389..723	382	4
Ce_Sp-contig01598	C29F9.7	18..403	384	1
Ce_Sp-contig01599	C29F9.7	981..1254	271	1
Ce_Sp-contig01600	C29F9.11	1..290	289	12
Ce_Sp-contig01601	C29H12.1	207..908	660	3
Ce_Sp-contig01602	C29H12.1	1041..1458	423	1
Ce_Sp-contig01603	C29H12.2	511..989	478	1
Ce_Sp-contig01604	C29H12.2	1071..1182	113	1
Ce_Sp-contig01605	C29H12.5	735..1083	347	1
Ce_Sp-contig01606	C29H12.5	1726..2121	396	4
Ce_Sp-contig01607	C30A5.3	1..672	682	5
Ce_Sp-contig01608	C30A5.5	1..298	298	3
Ce_Sp-contig01609	C30B5.3	1..427	429	2
Ce_Sp-contig01610	C30B5.3	596..1713	1115	6
Ce_Sp-contig01611	C30B5.4	57..662	609	4
Ce_Sp-contig01612	C30B5.5	1515..2373	858	8
Ce_Sp-contig01613	C30C11.1	1..393	394	4
Ce_Sp-contig01614	C30C11.2	7..115	111	1
Ce_Sp-contig01615	C30C11.2	565..1515	950	13
Ce_Sp-contig01616	C30C11.4	635..2331	1696	16
Ce_Sp-contig01617	C30D11.1a	1..125	124	1
Ce_Sp-contig01618	C30F2.2	423..612	188	3
Ce_Sp-contig01619	C30F2.4	3..213	209	1
Ce_Sp-contig01620	C30F8.2	1..437	480	2
Ce_Sp-contig01621	C30F8.2	630..1047	418	4
Ce_Sp-contig01622	C30F12.2	624..1071	449	2
Ce_Sp-contig01623	C30F12.4	29..141	113	1
Ce_Sp-contig01624	C30F12.5a	1..298	298	1
Ce_Sp-contig01625	C30F12.6	1..406	405	1
Ce_Sp-contig01626	C30F12.6	493..1064	576	2
Ce_Sp-contig01627	C30F12.7	1..431	431	2
Ce_Sp-contig01628	C30F12.7	940..1122	183	1
Ce_Sp-contig01629	C30G4.7	1..345	345	5
Ce_Sp-contig01630	C30G7.2	48..492	451	1
Ce_Sp-contig01631	C30G7.3	1..906	907	37
Ce_Sp-contig01632	C30G12.1	1..189	189	1
Ce_Sp-contig01633	C30H6.2	464..940	480	2
Ce_Sp-contig01634	C30H6.7a	620..1014	394	2
Ce_Sp-contig01635	C30H6.8	12..537	526	4
Ce_Sp-contig01636	C30H6.9	190..600	409	3
Ce_Sp-contig01637	C30H6.10	58..218	158	1
Ce_Sp-contig01638	C30H6.12	240..540	292	1
Ce_Sp-contig01639	C31A11.3	137..637	504	2
Ce_Sp-contig01640	C31A11.5	1136..1471	338	2
Ce_Sp-contig01641	C31A11.5	1639..2118	583	8
Ce_Sp-contig01642	C31A11.7	41..468	423	1
Ce_Sp-contig01643	C31A11.7	883..1348	466	1
Ce_Sp-contig01644	C31B8.1	51..159	106	1
Ce_Sp-contig01645	C31B8.4	577..885	358	1
Ce_Sp-contig01646	C31B8.8	1521..1740	220	1
Ce_Sp-contig01647	C31C9.1a	1027..1422	397	1
Ce_Sp-contig01648	C31C9.2	361..969	609	7
Ce_Sp-contig01649	C31C9.3	853..1134	282	1
Ce_Sp-contig01650	C31C9.6	998..1378	381	1
Ce_Sp-contig01651	C31C9.7	1..141	141	5
Ce_Sp-contig01652	C31C9.8	250..574	325	2
Ce_Sp-contig01653	C31E10.5	1438..1625	188	2
Ce_Sp-contig01654	C31E10.6	1291..1507	217	1
Ce_Sp-contig01655	C31E10.7	177..405	228	2
Ce_Sp-contig01656	C31E10.8	404..526	170	1
Ce_Sp-contig01657	C31E10.8	2879..3329	450	1
Ce_Sp-contig01658	C31G12.1	21..181	162	1
Ce_Sp-contig01659	C31G12.3	25..210	187	2
Ce_Sp-contig01660	C31G12.4	1..189	188	2
Ce_Sp-contig01661	C31H1.1	694..1311	616	5
Ce_Sp-contig01662	C31H1.1	1536..1952	415	2
Ce_Sp-contig01663	C31H1.2	1..271	270	3
Ce_Sp-contig01664	C31H1.2	778..1032	254	1
Ce_Sp-contig01665	C31H1.5	1..948	948	59
Ce_Sp-contig01666	C31H1.6a	1..141	141	1
Ce_Sp-contig01667	C31H5.1	31..290	266	2
Ce_Sp-contig01668	C32B5.9	514..852	339	3
Ce_Sp-contig01669	C32B5.9	946..1289	341	2
Ce_Sp-contig01670	C32B5.14	1061..1179	120	2
Ce_Sp-contig01671	C32B5.15	679..816	146	2
Ce_Sp-contig01672	C32C4.3c	644..1098	455	3
Ce_Sp-contig01673	C32C4.5a	1..115	114	2
Ce_Sp-contig01674	C32D5.1	1..503	501	5
Ce_Sp-contig01675	C32D5.2	84..324	237	1
Ce_Sp-contig01676	C32D5.3	2277..2399	123	1
Ce_Sp-contig01677	C32D5.3	2405..2580	176	6
Ce_Sp-contig01678	C32D5.4	247..1110	863	9
Ce_Sp-contig01679	C32D5.7	954..1308	356	1
Ce_Sp-contig01680	C32D5.8b	1..417	417	5
Ce_Sp-contig01681	C32D5.9	1..372	370	9
Ce_Sp-contig01682	C32D5.14	1..149	149	2
Ce_Sp-contig01683	C32E8.1	1..393	391	1
Ce_Sp-contig01684	C32E8.2a	13..624	614	21
Ce_Sp-contig01685	C32E8.3	1..214	213	2
Ce_Sp-contig01686	C32E8.3	216..543	328	2
Ce_Sp-contig01687	C32E8.4	1..183	177	75
Ce_Sp-contig01688	C32E8.5	766..900	134	1
Ce_Sp-contig01689	C32E8.7	1..1293	1301	10
Ce_Sp-contig01690	C32E8.8	751..1153	403	2
Ce_Sp-contig01691	C32E8.11	3028..3489	461	1
Ce_Sp-contig01692	C32E8.11	5214..5929	722	4
Ce_Sp-contig01693	C32E8.11	6020..6177	157	1
Ce_Sp-contig01694	C32E12.1	1..1659	1659	27
Ce_Sp-contig01695	C32E12.4	117..315	198	2
Ce_Sp-contig01696	C32E12.4	620..724	105	1
Ce_Sp-contig01697	C32E12.4	994..1366	370	1
Ce_Sp-contig01698	C32E12.4	1414..1904	487	1
Ce_Sp-contig01699	C32E12.4	2450..3099	643	5
Ce_Sp-contig01700	C32E12.4	4152..4445	294	1
Ce_Sp-contig01701	C32F10.1a	584..907	321	2
Ce_Sp-contig01702	C32F10.2	2065..2393	324	1
Ce_Sp-contig01703	C32F10.2	2562..2886	322	2
Ce_Sp-contig01704	C32F10.5	313..779	467	3
Ce_Sp-contig01705	C32F10.5	876..1570	694	5
Ce_Sp-contig01706	C32F10.8a	831..1515	685	10
Ce_Sp-contig01707	C32H11.1	982..1383	401	1
Ce_Sp-contig01708	C32H11.3	1..287	335	1
Ce_Sp-contig01709	C32H11.4	1..1041	1041	19
Ce_Sp-contig01710	C32H11.12	1..1086	1089	8
Ce_Sp-contig01711	C33A11.1	368..1050	684	2
Ce_Sp-contig01712	C33A11.2	662..816	152	1
Ce_Sp-contig01713	C33A11.4a	95..359	266	1
Ce_Sp-contig01714	C33A12.1	159..453	295	2
Ce_Sp-contig01715	C33A12.4	1..186	186	80
Ce_Sp-contig01716	C33A12.6	249..1253	1011	5
Ce_Sp-contig01717	C33A12.14	1..355	350	1
Ce_Sp-contig01718	C33A12.15	182..525	342	5
Ce_Sp-contig01719	C33A12.19	1..182	180	1
Ce_Sp-contig01720	C33B4.4	1..179	179	1
Ce_Sp-contig01721	C33C12.4	1..417	416	4
Ce_Sp-contig01722	C33C12.7	1..285	287	5
Ce_Sp-contig01723	C33D9.2	50..262	213	1
Ce_Sp-contig01724	C33D9.8	1..485	485	1
Ce_Sp-contig01725	C33D9.13	1..252	253	1
Ce_Sp-contig01726	C33D9.13	683..1056	371	1
Ce_Sp-contig01727	C33D12.2	1..146	147	2
Ce_Sp-contig01728	C33D12.3	1..137	137	1
Ce_Sp-contig01729	C33D12.3	226..609	383	1
Ce_Sp-contig01730	C33E10.8	85..195	105	1
Ce_Sp-contig01731	C33E10.8	471..693	219	2
Ce_Sp-contig01732	C33F10.1	1..501	501	399
Ce_Sp-contig01733	C33F10.7a	1..477	477	2
Ce_Sp-contig01734	C33F10.7a	1005..1320	315	1
Ce_Sp-contig01735	C33F10.7b	764..999	239	1
Ce_Sp-contig01736	C33F10.8	98..1392	1290	9
Ce_Sp-contig01737	C33F10.9	1..384	384	2598
Ce_Sp-contig01738	C33F10.11a	1..549	549	92
Ce_Sp-contig01739	C33F10.12	1..1179	1179	108
Ce_Sp-contig01740	C33F10.14	489..657	168	1
Ce_Sp-contig01741	C33G3.3	779..1389	611	2
Ce_Sp-contig01742	C33G3.4	754..1054	303	1
Ce_Sp-contig01743	C33G8.2	489..751	268	7
Ce_Sp-contig01744	C33G8.3	130..362	227	1
Ce_Sp-contig01745	C33G8.4	1..330	330	2
Ce_Sp-contig01746	C33G8.6	253..1071	820	6
Ce_Sp-contig01747	C33G8.11	143..443	297	1
Ce_Sp-contig01748	C33G8.11	876..1074	198	1
Ce_Sp-contig01749	C33G8.13	309..523	212	2
Ce_Sp-contig01750	C33H5.2	637..886	293	1
Ce_Sp-contig01751	C33H5.4a	1720..2040	322	1
Ce_Sp-contig01752	C33H5.6	477..732	256	1
Ce_Sp-contig01753	C33H5.7	642..981	347	1
Ce_Sp-contig01754	C33H5.9	1161..1404	239	1
Ce_Sp-contig01755	C33H5.10	380..836	457	1
Ce_Sp-contig01756	C33H5.11	970..1309	342	1
Ce_Sp-contig01757	C33H5.11	1321..1551	230	1
Ce_Sp-contig01758	C33H5.13	1..279	280	1
Ce_Sp-contig01759	C33H5.14	41..804	764	3
Ce_Sp-contig01760	C33H5.14	821..1458	633	4
Ce_Sp-contig01761	C33H5.15	1..193	193	1
Ce_Sp-contig01762	C33H5.16	1..957	912	9
Ce_Sp-contig01763	C33H5.18a	1..246	246	1
Ce_Sp-contig01764	C33H5.19	263..675	410	2
Ce_Sp-contig01765	C34B2.3	1..1056	1056	15
Ce_Sp-contig01766	C34B2.4	1..376	374	2
Ce_Sp-contig01767	C34B2.5	54..624	621	7
Ce_Sp-contig01768	C34B2.7	1..748	750	3
Ce_Sp-contig01769	C34B2.7	957..1819	865	5
Ce_Sp-contig01770	C34B2.8	124..516	392	6
Ce_Sp-contig01771	C34B2.11	14..552	538	3
Ce_Sp-contig01772	C34B4.2a	106..462	399	2
Ce_Sp-contig01773	C34B4.2a	752..1038	287	7
Ce_Sp-contig01774	C34B4.7a	24..242	304	3
Ce_Sp-contig01775	C34B7.2	1846..2251	410	2
Ce_Sp-contig01776	C34B7.3	1..338	337	4
Ce_Sp-contig01777	C34B7.3	1271..1482	212	1
Ce_Sp-contig01778	C34B7.4	1..255	252	2
Ce_Sp-contig01779	C34B7.4	299..717	415	5
Ce_Sp-contig01780	C34C6.2c	1..396	394	13
Ce_Sp-contig01781	C34C6.4	553..1508	955	5
Ce_Sp-contig01782	C34C6.5a	44..538	498	21
Ce_Sp-contig01783	C34C12.2	1..605	604	3
Ce_Sp-contig01784	C34C12.2	1286..1425	140	2
Ce_Sp-contig01785	C34C12.2	1572..2038	466	2
Ce_Sp-contig01786	C34C12.3	669..996	326	2
Ce_Sp-contig01787	C34C12.4	1..306	306	10
Ce_Sp-contig01788	C34C12.7	417..855	435	1
Ce_Sp-contig01789	C34D1.1	539..810	272	1
Ce_Sp-contig01790	C34D1.3	605..832	225	1
Ce_Sp-contig01791	C34D1.4	322..505	183	1
Ce_Sp-contig01792	C34D1.5a	159..620	461	1
Ce_Sp-contig01793	C34D4.2	1..990	989	27
Ce_Sp-contig01794	C34D4.3	1..354	354	502
Ce_Sp-contig01795	C34D4.9	787..1205	417	1
Ce_Sp-contig01796	C34D4.10	1..301	300	2
Ce_Sp-contig01797	C34D4.12	1..206	205	1
Ce_Sp-contig01798	C34D4.12	304..510	207	1
Ce_Sp-contig01799	C34D4.14	7050..7358	307	1
Ce_Sp-contig01800	C34D10.2	194..637	450	2
Ce_Sp-contig01801	C34D10.2	708..864	157	1
Ce_Sp-contig01802	C34E7.1a	516..633	116	1
Ce_Sp-contig01803	C34E7.4	160..656	493	2
Ce_Sp-contig01804	C34E10.1	507..1045	539	2
Ce_Sp-contig01805	C34E10.3	1201..1389	188	1
Ce_Sp-contig01806	C34E10.4b	1..712	710	9
Ce_Sp-contig01807	C34E10.4b	718..992	318	3
Ce_Sp-contig01808	C34E10.5	1..296	296	2
Ce_Sp-contig01809	C34E10.5	1509..1892	384	3
Ce_Sp-contig01810	C34E10.6	14..1617	1604	74
Ce_Sp-contig01811	C34E10.8	2596..2731	139	1
Ce_Sp-contig01812	C34E10.8	2939..3075	138	1
Ce_Sp-contig01813	C34E10.11	212..513	300	1
Ce_Sp-contig01814	C34E11.1	506..945	443	2
Ce_Sp-contig01815	C34E11.1	976..1452	477	1
Ce_Sp-contig01816	C34F6.2	1..852	852	424
Ce_Sp-contig01817	C34F6.3	1..852	852	83
Ce_Sp-contig01818	C34F6.8	214..343	130	1
Ce_Sp-contig01819	C34F6.8	382..1308	975	3
Ce_Sp-contig01820	C34F6.10	1417..1771	354	2
Ce_Sp-contig01821	C34F6.10	3099..3423	322	1
Ce_Sp-contig01822	C34F6.10	3562..3720	153	1
Ce_Sp-contig01823	C34F6.10	3938..4397	458	1
Ce_Sp-contig01824	C34F11.1	1..476	477	5
Ce_Sp-contig01825	C34F11.1	503..681	181	1
Ce_Sp-contig01826	C34F11.2	1..393	393	62
Ce_Sp-contig01827	C34F11.4	1..384	384	1233
Ce_Sp-contig01828	C34F11.5	24..927	901	6
Ce_Sp-contig01829	C34F11.5	1034..1548	515	10
Ce_Sp-contig01830	C34F11.5	1561..2685	1121	20
Ce_Sp-contig01831	C34F11.6	1..384	384	1252
Ce_Sp-contig01832	C34F11.8	14..672	659	12
Ce_Sp-contig01833	C34G6.1	33..186	154	1
Ce_Sp-contig01834	C34G6.1	972..1206	241	1
Ce_Sp-contig01835	C34G6.1	2071..2467	395	1
Ce_Sp-contig01836	C34G6.1	2704..3070	365	8
Ce_Sp-contig01837	C34G6.1	4360..4690	331	1
Ce_Sp-contig01838	C34G6.1	4766..5189	424	2
Ce_Sp-contig01839	C34G6.2	400..699	300	2
Ce_Sp-contig01840	C34G6.3	1..366	366	21
Ce_Sp-contig01841	C34G6.4	1448..1824	377	1
Ce_Sp-contig01842	C34G6.4	2797..3156	356	2
Ce_Sp-contig01843	C34G6.5	655..1236	581	9
Ce_Sp-contig01844	C34G6.7a	1..324	324	5
Ce_Sp-contig01845	C34G6.7a	871..1374	504	15
Ce_Sp-contig01846	C34H4.3	1074..1200	127	1
Ce_Sp-contig01847	C35A5.4	1..783	786	18
Ce_Sp-contig01848	C35A5.4	933..1284	350	3
Ce_Sp-contig01849	C35A5.5	398..920	522	6
Ce_Sp-contig01850	C35A5.5	1097..1217	121	1
Ce_Sp-contig01851	C35A5.8	1759..2281	524	1
Ce_Sp-contig01852	C35A5.8	2742..3291	550	6
Ce_Sp-contig01853	C35A11.2	66..509	448	1
Ce_Sp-contig01854	C35A11.3	576..786	209	1
Ce_Sp-contig01855	C35A11.4	333..553	270	1
Ce_Sp-contig01856	C35A11.4	560..1083	566	5
Ce_Sp-contig01857	C35A11.4	1248..1548	300	2
Ce_Sp-contig01858	C35B1.1	437..579	143	2
Ce_Sp-contig01859	C35B1.2	1103..1689	590	4
Ce_Sp-contig01860	C35B1.3	1..159	159	6
Ce_Sp-contig01861	C35B1.5	1..293	293	4
Ce_Sp-contig01862	C35B1.8	1..453	453	5
Ce_Sp-contig01863	C35B8.1	440..864	426	2
Ce_Sp-contig01864	C35C5.1	2566..2923	358	1
Ce_Sp-contig01865	C35C5.1	3206..3774	566	2
Ce_Sp-contig01866	C35C5.1	5212..5520	307	1
Ce_Sp-contig01867	C35C5.9	1..123	122	2
Ce_Sp-contig01868	C35D6.9a	1..424	478	2
Ce_Sp-contig01869	C35D10.1	355..521	161	1
Ce_Sp-contig01870	C35D10.2	1..1074	1074	715
Ce_Sp-contig01871	C35D10.3	146..621	471	9
Ce_Sp-contig01872	C35D10.6	205..864	660	4
Ce_Sp-contig01873	C35D10.8	1..501	498	5
Ce_Sp-contig01874	C35D10.11	1..330	330	654
Ce_Sp-contig01875	C35D10.16	385..510	127	1
Ce_Sp-contig01876	C35E7.9	1..906	905	202
Ce_Sp-contig01877	C35E7.10a	422..1293	872	15
Ce_Sp-contig01878	C36A4.1	1..386	382	1
Ce_Sp-contig01879	C36A4.1	504..779	276	1
Ce_Sp-contig01880	C36A4.2	459..703	260	5
Ce_Sp-contig01881	C36A4.2	846..1326	477	2
Ce_Sp-contig01882	C36A4.4	9..120	109	2
Ce_Sp-contig01883	C36A4.4	756..1218	463	2
Ce_Sp-contig01884	C36A4.4	1267..1455	188	5
Ce_Sp-contig01885	C36A4.8a	721..956	235	1
Ce_Sp-contig01886	C36A4.8a	1104..1837	723	2
Ce_Sp-contig01887	C36A4.9a	1..483	482	1
Ce_Sp-contig01888	C36A4.9b	24..399	379	1
Ce_Sp-contig01889	C36A4.10	13..113	149	4
Ce_Sp-contig01890	C36B1.1b	1..118	118	5
Ce_Sp-contig01891	C36B1.3	713..849	134	1
Ce_Sp-contig01892	C36B1.5	1173..1359	189	2
Ce_Sp-contig01893	C36B1.6a	1..220	220	2
Ce_Sp-contig01894	C36B1.10	1..1146	1146	49
Ce_Sp-contig01895	C36B1.11	762..984	223	3
Ce_Sp-contig01896	C36B1.12a	1824..1959	133	1
Ce_Sp-contig01897	C36B1.13	1..371	369	2
Ce_Sp-contig01898	C36B7.7	232..354	124	1
Ce_Sp-contig01899	C36C5.2	320..651	340	2
Ce_Sp-contig01900	C36C5.5	1..146	145	1
Ce_Sp-contig01901	C36C5.5	190..615	427	4
Ce_Sp-contig01902	C36C5.7	196..650	507	4
Ce_Sp-contig01903	C36C5.7	809..961	154	1
Ce_Sp-contig01904	C36C5.12	67..300	230	2
Ce_Sp-contig01905	C36C9.3	883..1233	350	2
Ce_Sp-contig01906	C36E6.1a	1..107	107	1
Ce_Sp-contig01907	C36E6.1b	89..459	371	3
Ce_Sp-contig01908	C36E6.1b	1648..1926	278	6
Ce_Sp-contig01909	C36E6.3	1..513	513	45
Ce_Sp-contig01910	C36E6.5	19..513	495	33
Ce_Sp-contig01911	C36E8.1	1587..1965	377	3
Ce_Sp-contig01912	C36E8.2	436..539	103	1
Ce_Sp-contig01913	C36E8.3	1..303	300	4
Ce_Sp-contig01914	C36E8.3	1005..1415	412	1
Ce_Sp-contig01915	C36E8.4	1..183	183	2
Ce_Sp-contig01916	C36E8.4	1072..1574	503	1
Ce_Sp-contig01917	C36E8.5	1..1353	1353	50
Ce_Sp-contig01918	C36F7.2	306..566	262	1
Ce_Sp-contig01919	C36F7.2	625..897	272	2
Ce_Sp-contig01920	C36F7.5	1..483	483	9
Ce_Sp-contig01921	C36F7.5	676..969	291	4
Ce_Sp-contig01922	C36H8.1	1..1257	1257	71
Ce_Sp-contig01923	C36H8.3	1..309	309	14
Ce_Sp-contig01924	C37A2.3	1..1329	1329	14
Ce_Sp-contig01925	C37A2.5b	1092..1483	393	1
Ce_Sp-contig01926	C37A2.7	102..324	224	4
Ce_Sp-contig01927	C37A2.8a	1..847	848	6
Ce_Sp-contig01928	C37A5.2	1..302	347	1
Ce_Sp-contig01929	C37A5.8	1..195	186	1
Ce_Sp-contig01930	C37C3.2c	1130..1242	111	1
Ce_Sp-contig01931	C37C3.6b	5446..5756	312	1
Ce_Sp-contig01932	C37C3.6b	6107..6504	399	2
Ce_Sp-contig01933	C37C3.8b	1..289	286	2
Ce_Sp-contig01934	C37C3.9	1..429	428	3
Ce_Sp-contig01935	C37C3.9	503..942	441	2
Ce_Sp-contig01936	C37C3.13	2..432	432	2
Ce_Sp-contig01937	C37E2.1	1..226	223	1
Ce_Sp-contig01938	C37E2.1	568..890	324	1
Ce_Sp-contig01939	C37E2.5	474..837	368	1
Ce_Sp-contig01940	C37F5.1	544..936	392	1
Ce_Sp-contig01941	C37H5.1	302..769	515	3
Ce_Sp-contig01942	C37H5.1	881..1056	176	3
Ce_Sp-contig01943	C37H5.3a	181..474	293	1
Ce_Sp-contig01944	C37H5.3b	25..401	380	1
Ce_Sp-contig01945	C37H5.4	64..312	248	6
Ce_Sp-contig01946	C37H5.4	357..477	121	1
Ce_Sp-contig01947	C37H5.5	1019..1841	825	5
Ce_Sp-contig01948	C37H5.10	1..327	327	34
Ce_Sp-contig01949	C37H5.11	1..321	321	25
Ce_Sp-contig01950	C37H5.13a	80..1245	1161	7
Ce_Sp-contig01951	C38C3.3a	1..467	465	1
Ce_Sp-contig01952	C38C3.3b	1..577	579	4
Ce_Sp-contig01953	C38C3.5a	302..498	196	2
Ce_Sp-contig01954	C38C3.5c	31..459	428	2
Ce_Sp-contig01955	C38C3.6	204..408	196	1
Ce_Sp-contig01956	C38C3.7	1098..1584	488	2
Ce_Sp-contig01957	C38C3.7	1649..1929	277	1
Ce_Sp-contig01958	C38C3.9	253..403	149	1
Ce_Sp-contig01959	C38C6.4	1..140	137	1
Ce_Sp-contig01960	C38C6.5	12..475	465	2
Ce_Sp-contig01961	C38C6.5	1034..1272	237	1
Ce_Sp-contig01962	C38C10.2	1030..1482	452	7
Ce_Sp-contig01963	C38C10.3	1..906	906	19
Ce_Sp-contig01964	C38C10.4	872..1578	707	4
Ce_Sp-contig01965	C38D4.3	1790..2249	513	1
Ce_Sp-contig01966	C38D4.3	2894..3887	988	4
Ce_Sp-contig01967	C38D4.3	4921..5355	435	3
Ce_Sp-contig01968	C38D4.4	6..211	201	1
Ce_Sp-contig01969	C38D4.4	1206..1671	461	2
Ce_Sp-contig01970	C38D4.7	284..840	555	3
Ce_Sp-contig01971	C38D4.9	98..372	274	1
Ce_Sp-contig01972	C38D9.2	1492..1737	247	1
Ce_Sp-contig01973	C38D9.5	3177..3642	464	3
Ce_Sp-contig01974	C38D9.6	1114..1328	215	3
Ce_Sp-contig01975	C38H2.1	1873..2144	318	1
Ce_Sp-contig01976	C38H2.1	2290..2712	424	4
Ce_Sp-contig01977	C38H2.2	640..941	302	1
Ce_Sp-contig01978	C38H2.2	999..1170	172	1
Ce_Sp-contig01979	C39B5.2	320..461	142	1
Ce_Sp-contig01980	C39B5.5	1..129	129	2
Ce_Sp-contig01981	C39B5.14	1..433	431	1
Ce_Sp-contig01982	C39B5.14	540..990	451	1
Ce_Sp-contig01983	C39D10.2	346..627	281	1
Ce_Sp-contig01984	C39D10.3a	431..710	275	1
Ce_Sp-contig01985	C39D10.5	1..280	279	2
Ce_Sp-contig01986	C39D10.6	1..687	681	13
Ce_Sp-contig01987	C39E9.2	203..627	426	4
Ce_Sp-contig01988	C39E9.5	1..630	630	19
Ce_Sp-contig01989	C39E9.6	1..633	634	12
Ce_Sp-contig01990	C39E9.7	1152..1596	442	1
Ce_Sp-contig01991	C39E9.11	1..727	716	2
Ce_Sp-contig01992	C39E9.11	801..1132	331	3
Ce_Sp-contig01993	C39E9.12	435..865	429	1
Ce_Sp-contig01994	C39E9.13	404..830	427	1
Ce_Sp-contig01995	C39F7.1	57..504	441	1
Ce_Sp-contig01996	C39F7.4	1..106	104	1
Ce_Sp-contig01997	C39F7.4	262..618	357	3
[truncated: 10,291 more rows]
