# Supplementary material for: Characterisation of Caenorhabditis elegans sperm transcriptome and proteome
Source: BMC Genomics. 2014 Feb 28;15:168. doi: 10.1186/1471-2164-15-168 (PMC4028957; doi:10.1186/1471-2164-15-168)
Supplement: Additional file 3 — Assemblies mapped to C. elegans genome, but unmapped to CDS transcriptome. Sequences available from http://159.226.118.206/miaolab/index.htm. [file 1471-2164-15-168-S3.XLS]

## Sheet: contigs_genome_details
ADDITIONAL FILE 3
Assemblies mapped to C.elegans genome, but unmapped to CDS transcriptome. Sequences available from 159.226.118.206/miaolab/index.htm
Contigs mapped to genome	Ref. Chromosome	start..end	length	reads	coding potential?
Ce_Sp-contig12296	ChrI	1886..2316	415	2	-
Ce_Sp-contig12297	ChrI	17483..17683	196	1	-
Ce_Sp-contig12298	ChrI	24019..24284	259	1	-
Ce_Sp-contig12299	ChrI	27132..27421	294	1	-
Ce_Sp-contig12300	ChrI	76085..76580	493	3	-
Ce_Sp-contig12301	ChrI	77153..77275	122	1	-
Ce_Sp-contig12302	ChrI	91779..92221	443	2	-
Ce_Sp-contig12303	ChrI	94499..94936	440	2	-
Ce_Sp-contig12304	ChrI	100728..100860	134	2	-
Ce_Sp-contig12305	ChrI	108460..109026	559	3	-
Ce_Sp-contig12306	ChrI	130685..131090	409	1	-
Ce_Sp-contig12307	ChrI	154324..154513	188	1	-
Ce_Sp-contig12308	ChrI	154919..155288	369	1	-
Ce_Sp-contig12309	ChrI	168551..168891	346	1	-
Ce_Sp-contig12310	ChrI	171180..172249	1065	8	-
Ce_Sp-contig12311	ChrI	179855..180113	257	2	-
Ce_Sp-contig12312	ChrI	196955..197422	467	2	coding potential
Ce_Sp-contig12313	ChrI	213766..214095	330	1	-
Ce_Sp-contig12314	ChrI	219037..219654	615	2	-
Ce_Sp-contig12315	ChrI	219940..220298	358	1	-
Ce_Sp-contig12316	ChrI	255508..255763	256	1	-
Ce_Sp-contig12317	ChrI	256881..257138	250	1	-
Ce_Sp-contig12318	ChrI	269026..269340	312	1	-
Ce_Sp-contig12319	ChrI	271640..272014	378	1	-
Ce_Sp-contig12320	ChrI	285835..285981	145	1	-
Ce_Sp-contig12321	ChrI	286977..287378	389	1	-
Ce_Sp-contig12322	ChrI	301368..301701	341	1	-
Ce_Sp-contig12323	ChrI	302300..302531	229	1	-
Ce_Sp-contig12324	ChrI	310923..311209	289	3	-
Ce_Sp-contig12325	ChrI	318400..318678	280	1	-
Ce_Sp-contig12326	ChrI	331764..332237	475	1	-
Ce_Sp-contig12327	ChrI	332562..333008	445	1	-
Ce_Sp-contig12328	ChrI	347067..347218	135	2	-
Ce_Sp-contig12329	ChrI	348054..348679	625	3	-
Ce_Sp-contig12330	ChrI	349941..350331	378	1	-
Ce_Sp-contig12331	ChrI	367279..367677	393	3	-
Ce_Sp-contig12332	ChrI	379166..379271	105	2	-
Ce_Sp-contig12333	ChrI	388574..388812	237	2	-
Ce_Sp-contig12334	ChrI	392627..393053	424	1	-
Ce_Sp-contig12335	ChrI	441824..442294	472	1	-
Ce_Sp-contig12336	ChrI	445321..445574	233	1	-
Ce_Sp-contig12337	ChrI	446303..446660	353	2	-
Ce_Sp-contig12338	ChrI	453891..454375	483	3	coding potential
Ce_Sp-contig12339	ChrI	454428..454614	187	1	-
Ce_Sp-contig12340	ChrI	461181..461599	416	2	-
Ce_Sp-contig12341	ChrI	475661..476106	444	3	-
Ce_Sp-contig12342	ChrI	502666..502872	210	1	-
Ce_Sp-contig12343	ChrI	503526..503733	201	1	-
Ce_Sp-contig12344	ChrI	507544..508075	533	3	-
Ce_Sp-contig12345	ChrI	511051..511493	445	3	-
Ce_Sp-contig12346	ChrI	519716..520148	433	1	-
Ce_Sp-contig12347	ChrI	541744..542197	448	7	-
Ce_Sp-contig12348	ChrI	543996..544408	409	1	-
Ce_Sp-contig12349	ChrI	545980..546349	363	1	-
Ce_Sp-contig12350	ChrI	548025..548240	211	1	-
Ce_Sp-contig12351	ChrI	548461..548924	462	1	-
Ce_Sp-contig12352	ChrI	567853..567981	139	1	-
Ce_Sp-contig12353	ChrI	571848..572135	284	1	-
Ce_Sp-contig12354	ChrI	607732..608161	424	1	-
Ce_Sp-contig12355	ChrI	623445..623593	140	1	-
Ce_Sp-contig12356	ChrI	628472..628878	396	1	-
Ce_Sp-contig12357	ChrI	636865..637177	258	2	-
Ce_Sp-contig12358	ChrI	644902..645404	502	2	-
Ce_Sp-contig12359	ChrI	645517..645721	203	1	-
Ce_Sp-contig12360	ChrI	653730..653991	258	2	-
Ce_Sp-contig12361	ChrI	654043..654158	113	1	-
Ce_Sp-contig12362	ChrI	659563..659789	227	1	coding potential
Ce_Sp-contig12363	ChrI	659903..660030	128	1	-
Ce_Sp-contig12364	ChrI	662610..662820	203	1	-
Ce_Sp-contig12365	ChrI	665901..666420	474	1	-
Ce_Sp-contig12366	ChrI	675233..675559	323	1	-
Ce_Sp-contig12367	ChrI	679742..679851	111	1	-
Ce_Sp-contig12368	ChrI	679974..680291	316	2	-
Ce_Sp-contig12369	ChrI	698258..698574	315	1	-
Ce_Sp-contig12370	ChrI	710835..711207	366	1	coding potential
Ce_Sp-contig12371	ChrI	716054..716381	321	1	-
Ce_Sp-contig12372	ChrI	731038..731479	439	1	-
Ce_Sp-contig12373	ChrI	732205..732641	435	1	-
Ce_Sp-contig12374	ChrI	734488..734875	343	1	-
Ce_Sp-contig12375	ChrI	744402..744738	329	1	-
Ce_Sp-contig12376	ChrI	745586..745715	123	1	-
Ce_Sp-contig12377	ChrI	748867..749206	338	1	-
Ce_Sp-contig12378	ChrI	774300..774805	503	1	coding potential
Ce_Sp-contig12379	ChrI	779150..779328	183	1	coding potential
Ce_Sp-contig12380	ChrI	792620..793107	487	4	coding potential
Ce_Sp-contig12381	ChrI	793246..793615	368	2	coding potential
Ce_Sp-contig12382	ChrI	801592..801978	385	1	coding potential
Ce_Sp-contig12383	ChrI	835116..835400	287	2	-
Ce_Sp-contig12384	ChrI	859345..859702	354	1	-
Ce_Sp-contig12385	ChrI	860718..861105	359	1	-
Ce_Sp-contig12386	ChrI	872948..873428	467	1	-
Ce_Sp-contig12387	ChrI	875190..875491	301	1	-
Ce_Sp-contig12388	ChrI	882973..883169	197	4	-
Ce_Sp-contig12389	ChrI	883853..884286	432	1	-
Ce_Sp-contig12390	ChrI	884432..884733	286	1	-
Ce_Sp-contig12391	ChrI	884845..885321	474	5	-
Ce_Sp-contig12392	ChrI	885700..886229	524	2	coding potential
Ce_Sp-contig12393	ChrI	887832..888245	413	1	-
Ce_Sp-contig12394	ChrI	904718..905279	555	2	-
Ce_Sp-contig12395	ChrI	905643..905763	113	1	-
Ce_Sp-contig12396	ChrI	909238..909411	173	1	-
Ce_Sp-contig12397	ChrI	910590..910953	362	1	-
Ce_Sp-contig12398	ChrI	915828..915937	107	1	-
Ce_Sp-contig12399	ChrI	916430..916954	527	2	-
Ce_Sp-contig12400	ChrI	921635..922086	444	1	-
Ce_Sp-contig12401	ChrI	925533..925932	395	4	coding potential
Ce_Sp-contig12402	ChrI	927005..927376	371	1	coding potential
Ce_Sp-contig12403	ChrI	940418..940787	371	1	coding potential
Ce_Sp-contig12404	ChrI	942361..942723	360	2	coding potential
Ce_Sp-contig12405	ChrI	961057..961386	331	1	-
Ce_Sp-contig12406	ChrI	962316..962805	486	2	-
Ce_Sp-contig12407	ChrI	963225..963728	504	5	-
Ce_Sp-contig12408	ChrI	972648..973137	438	1	-
Ce_Sp-contig12409	ChrI	974339..975011	671	3	coding potential
Ce_Sp-contig12410	ChrI	992180..992702	515	1	-
Ce_Sp-contig12411	ChrI	993016..994042	1020	6	-
Ce_Sp-contig12412	ChrI	1014396..1014595	191	1	-
Ce_Sp-contig12413	ChrI	1028993..1029423	428	1	-
Ce_Sp-contig12414	ChrI	1030653..1030863	207	1	-
Ce_Sp-contig12415	ChrI	1048474..1048907	416	1	coding potential
Ce_Sp-contig12416	ChrI	1050057..1050469	408	1	coding potential
Ce_Sp-contig12417	ChrI	1050689..1051126	434	1	coding potential
Ce_Sp-contig12418	ChrI	1051351..1051662	308	1	-
Ce_Sp-contig12419	ChrI	1051864..1052388	519	1	-
Ce_Sp-contig12420	ChrI	1052606..1052947	343	2	-
Ce_Sp-contig12421	ChrI	1066056..1066952	895	5	-
Ce_Sp-contig12422	ChrI	1076500..1077287	783	4	coding potential
Ce_Sp-contig12423	ChrI	1085165..1085431	256	1	-
Ce_Sp-contig12424	ChrI	1086123..1086556	436	1	coding potential
Ce_Sp-contig12425	ChrI	1102130..1102458	327	1	-
Ce_Sp-contig12426	ChrI	1104811..1105220	404	1	-
Ce_Sp-contig12427	ChrI	1141259..1141476	214	1	-
Ce_Sp-contig12428	ChrI	1141713..1142244	528	3	-
Ce_Sp-contig12429	ChrI	1166842..1167072	215	2	-
Ce_Sp-contig12430	ChrI	1167077..1167274	211	1	-
Ce_Sp-contig12431	ChrI	1180872..1181191	319	2	-
Ce_Sp-contig12432	ChrI	1191294..1191638	327	1	-
Ce_Sp-contig12433	ChrI	1198435..1198673	240	1	-
Ce_Sp-contig12434	ChrI	1208397..1208507	100	1	-
Ce_Sp-contig12435	ChrI	1215566..1216021	451	2	-
Ce_Sp-contig12436	ChrI	1219391..1219657	268	1	coding potential
Ce_Sp-contig12437	ChrI	1223960..1224225	256	4	-
Ce_Sp-contig12438	ChrI	1227963..1228090	124	1	-
Ce_Sp-contig12439	ChrI	1228093..1228524	432	2	-
Ce_Sp-contig12440	ChrI	1240077..1240314	234	1	-
Ce_Sp-contig12441	ChrI	1240523..1240941	422	1	-
Ce_Sp-contig12442	ChrI	1241575..1241840	266	1	-
Ce_Sp-contig12443	ChrI	1246327..1246593	263	1	-
Ce_Sp-contig12444	ChrI	1254803..1255339	538	2	coding potential
Ce_Sp-contig12445	ChrI	1277635..1277885	242	1	-
Ce_Sp-contig12446	ChrI	1281060..1281496	433	1	coding potential
Ce_Sp-contig12447	ChrI	1283764..1284351	586	2	-
Ce_Sp-contig12448	ChrI	1288190..1288581	391	3	-
Ce_Sp-contig12449	ChrI	1297486..1297715	232	1	-
Ce_Sp-contig12450	ChrI	1298995..1299121	129	2	-
Ce_Sp-contig12451	ChrI	1300618..1301081	458	1	-
Ce_Sp-contig12452	ChrI	1304393..1304843	452	3	-
Ce_Sp-contig12453	ChrI	1308233..1308495	250	1	-
Ce_Sp-contig12454	ChrI	1311333..1311803	470	3	-
Ce_Sp-contig12455	ChrI	1331097..1331338	243	1	-
Ce_Sp-contig12456	ChrI	1331985..1332246	261	1	-
Ce_Sp-contig12457	ChrI	1336262..1336741	473	1	-
Ce_Sp-contig12458	ChrI	1339839..1340183	344	2	-
Ce_Sp-contig12459	ChrI	1366904..1367297	383	1	-
Ce_Sp-contig12460	ChrI	1367479..1367870	386	2	-
Ce_Sp-contig12461	ChrI	1370664..1371167	504	1	coding potential
Ce_Sp-contig12462	ChrI	1385593..1385843	242	1	-
Ce_Sp-contig12463	ChrI	1388955..1389411	442	1	-
Ce_Sp-contig12464	ChrI	1410733..1411356	614	1	-
Ce_Sp-contig12465	ChrI	1424846..1424971	125	1	-
Ce_Sp-contig12466	ChrI	1427440..1427676	236	2	-
Ce_Sp-contig12467	ChrI	1442136..1442387	247	2	-
Ce_Sp-contig12468	ChrI	1442677..1443218	530	1	-
Ce_Sp-contig12469	ChrI	1444560..1444941	380	1	coding potential
Ce_Sp-contig12470	ChrI	1447593..1447804	209	1	coding potential
Ce_Sp-contig12471	ChrI	1448391..1448721	350	1	-
Ce_Sp-contig12472	ChrI	1458611..1459033	416	1	coding potential
Ce_Sp-contig12473	ChrI	1459285..1459537	253	1	-
Ce_Sp-contig12474	ChrI	1482837..1483140	296	1	-
Ce_Sp-contig12475	ChrI	1490890..1491267	373	2	-
Ce_Sp-contig12476	ChrI	1497194..1497641	432	1	-
Ce_Sp-contig12477	ChrI	1498709..1498811	103	1	-
Ce_Sp-contig12478	ChrI	1530297..1530733	428	1	-
Ce_Sp-contig12479	ChrI	1541226..1541666	445	2	coding potential
Ce_Sp-contig12480	ChrI	1567011..1567185	170	1	-
Ce_Sp-contig12481	ChrI	1572711..1572884	177	1	-
Ce_Sp-contig12482	ChrI	1582381..1582768	384	1	coding potential
Ce_Sp-contig12483	ChrI	1582815..1582944	130	1	-
Ce_Sp-contig12484	ChrI	1585270..1585413	144	1	-
Ce_Sp-contig12485	ChrI	1586167..1586330	164	1	-
Ce_Sp-contig12486	ChrI	1590974..1591538	564	2	coding potential
Ce_Sp-contig12487	ChrI	1595160..1595626	460	1	-
Ce_Sp-contig12488	ChrI	1596145..1596451	308	1	-
Ce_Sp-contig12489	ChrI	1621861..1621965	102	1	-
Ce_Sp-contig12490	ChrI	1630244..1630600	353	1	coding potential
Ce_Sp-contig12491	ChrI	1668695..1668857	163	1	-
Ce_Sp-contig12492	ChrI	1669490..1669684	193	1	-
Ce_Sp-contig12493	ChrI	1675435..1675822	387	1	-
Ce_Sp-contig12494	ChrI	1677156..1677613	459	3	coding potential
Ce_Sp-contig12495	ChrI	1683757..1683898	146	2	-
Ce_Sp-contig12496	ChrI	1685084..1685201	116	1	-
Ce_Sp-contig12497	ChrI	1689114..1689556	442	1	coding potential
Ce_Sp-contig12498	ChrI	1694496..1695217	719	2	coding potential
Ce_Sp-contig12499	ChrI	1695230..1695424	190	1	-
Ce_Sp-contig12500	ChrI	1695845..1696282	426	2	-
Ce_Sp-contig12501	ChrI	1697006..1697215	209	1	-
Ce_Sp-contig12502	ChrI	1700679..1700789	111	1	-
Ce_Sp-contig12503	ChrI	1722539..1722896	356	2	-
Ce_Sp-contig12504	ChrI	1765307..1765586	270	1	-
Ce_Sp-contig12505	ChrI	1780304..1780739	431	1	coding potential
Ce_Sp-contig12506	ChrI	1793640..1793949	308	1	-
Ce_Sp-contig12507	ChrI	1812890..1813028	141	1	-
Ce_Sp-contig12508	ChrI	1818490..1818681	190	2	-
Ce_Sp-contig12509	ChrI	1824305..1824723	420	2	-
Ce_Sp-contig12510	ChrI	1834882..1835051	172	1	-
Ce_Sp-contig12511	ChrI	1835277..1835441	165	1	-
Ce_Sp-contig12512	ChrI	1835700..1835938	238	1	-
Ce_Sp-contig12513	ChrI	1836821..1836959	139	1	-
Ce_Sp-contig12514	ChrI	1837359..1838048	680	3	coding potential
Ce_Sp-contig12515	ChrI	1839611..1839962	356	1	-
Ce_Sp-contig12516	ChrI	1840973..1841940	956	16	-
Ce_Sp-contig12517	ChrI	1849006..1849370	364	1	coding potential
Ce_Sp-contig12518	ChrI	1850503..1850829	330	1	-
Ce_Sp-contig12519	ChrI	1859624..1859792	173	1	-
Ce_Sp-contig12520	ChrI	1861058..1861357	302	1	-
Ce_Sp-contig12521	ChrI	1872064..1872462	400	1	-
Ce_Sp-contig12522	ChrI	1892507..1892794	289	1	-
Ce_Sp-contig12523	ChrI	1906211..1906514	293	1	-
Ce_Sp-contig12524	ChrI	1911687..1911848	162	2	-
Ce_Sp-contig12525	ChrI	1913476..1913657	180	2	-
Ce_Sp-contig12526	ChrI	1921917..1922265	347	3	coding potential
Ce_Sp-contig12527	ChrI	1926997..1927235	238	1	coding potential
Ce_Sp-contig12528	ChrI	1930610..1930861	254	1	-
Ce_Sp-contig12529	ChrI	1943006..1943434	426	1	-
Ce_Sp-contig12530	ChrI	1948070..1948228	157	1	-
Ce_Sp-contig12531	ChrI	1948596..1948914	323	2	-
Ce_Sp-contig12532	ChrI	1948985..1949205	218	1	-
Ce_Sp-contig12533	ChrI	1949330..1949706	366	1	-
Ce_Sp-contig12534	ChrI	1962272..1962616	337	3	coding potential
Ce_Sp-contig12535	ChrI	1962806..1963120	318	1	-
Ce_Sp-contig12536	ChrI	1966319..1966653	336	1	-
Ce_Sp-contig12537	ChrI	1974630..1974800	177	1	coding potential
Ce_Sp-contig12538	ChrI	1978839..1979828	988	5	coding potential
Ce_Sp-contig12539	ChrI	1980404..1980923	520	2	-
Ce_Sp-contig12540	ChrI	1985027..1985443	414	1	coding potential
Ce_Sp-contig12541	ChrI	1994266..1994631	362	1	-
Ce_Sp-contig12542	ChrI	1994760..1994964	208	1	-
Ce_Sp-contig12543	ChrI	2010888..2011713	827	6	-
Ce_Sp-contig12544	ChrI	2018818..2019031	212	1	-
Ce_Sp-contig12545	ChrI	2026660..2026941	280	1	coding potential
Ce_Sp-contig12546	ChrI	2027317..2027710	397	2	-
Ce_Sp-contig12547	ChrI	2033462..2033561	101	1	-
Ce_Sp-contig12548	ChrI	2058359..2058621	266	1	-
Ce_Sp-contig12549	ChrI	2061938..2062332	342	1	-
Ce_Sp-contig12550	ChrI	2072299..2072555	240	1	-
Ce_Sp-contig12551	ChrI	2076388..2076579	188	1	-
Ce_Sp-contig12552	ChrI	2079685..2080347	659	4	-
Ce_Sp-contig12553	ChrI	2082534..2082661	123	1	-
Ce_Sp-contig12554	ChrI	2085303..2085447	145	1	-
Ce_Sp-contig12555	ChrI	2085576..2085678	102	1	-
Ce_Sp-contig12556	ChrI	2111700..2112099	399	1	-
Ce_Sp-contig12557	ChrI	2137660..2137911	247	1	-
Ce_Sp-contig12558	ChrI	2145854..2145971	119	1	-
Ce_Sp-contig12559	ChrI	2148319..2148684	334	1	-
Ce_Sp-contig12560	ChrI	2153887..2154437	546	2	-
Ce_Sp-contig12561	ChrI	2156356..2156816	453	4	-
Ce_Sp-contig12562	ChrI	2158795..2159021	224	1	-
Ce_Sp-contig12563	ChrI	2176467..2176915	449	1	-
Ce_Sp-contig12564	ChrI	2190753..2191401	639	4	coding potential
Ce_Sp-contig12565	ChrI	2194624..2194729	105	1	-
Ce_Sp-contig12566	ChrI	2200353..2200758	400	1	-
Ce_Sp-contig12567	ChrI	2210683..2210909	227	1	-
Ce_Sp-contig12568	ChrI	2247621..2248114	494	4	-
Ce_Sp-contig12569	ChrI	2267292..2267751	460	1	coding potential
Ce_Sp-contig12570	ChrI	2281059..2281445	383	1	-
Ce_Sp-contig12571	ChrI	2293543..2293724	184	1	-
Ce_Sp-contig12572	ChrI	2315744..2315994	247	2	coding potential
Ce_Sp-contig12573	ChrI	2331570..2331697	129	1	-
Ce_Sp-contig12574	ChrI	2355300..2355531	232	1	-
Ce_Sp-contig12575	ChrI	2360856..2361002	147	1	coding potential
Ce_Sp-contig12576	ChrI	2361085..2361211	127	1	-
Ce_Sp-contig12577	ChrI	2366781..2367429	647	5	-
Ce_Sp-contig12578	ChrI	2370704..2371224	507	1	coding potential
Ce_Sp-contig12579	ChrI	2371737..2371947	211	1	-
Ce_Sp-contig12580	ChrI	2380352..2380533	180	1	-
Ce_Sp-contig12581	ChrI	2381959..2382411	444	2	-
Ce_Sp-contig12582	ChrI	2383350..2383726	364	1	-
Ce_Sp-contig12583	ChrI	2383790..2384119	330	1	coding potential
Ce_Sp-contig12584	ChrI	2416169..2416371	203	1	coding potential
Ce_Sp-contig12585	ChrI	2427941..2428322	381	2	-
Ce_Sp-contig12586	ChrI	2441112..2441606	491	1	-
Ce_Sp-contig12587	ChrI	2446719..2446933	167	2	-
Ce_Sp-contig12588	ChrI	2448188..2448414	218	1	-
Ce_Sp-contig12589	ChrI	2461183..2461614	430	1	-
Ce_Sp-contig12590	ChrI	2465331..2465728	389	1	coding potential
Ce_Sp-contig12591	ChrI	2479717..2480083	370	1	-
Ce_Sp-contig12592	ChrI	2480781..2480999	217	1	-
Ce_Sp-contig12593	ChrI	2483650..2483980	336	1	-
Ce_Sp-contig12594	ChrI	2505655..2505949	291	1	-
Ce_Sp-contig12595	ChrI	2514541..2514728	171	1	-
Ce_Sp-contig12596	ChrI	2515919..2516112	193	1	-
Ce_Sp-contig12597	ChrI	2520567..2520832	265	1	-
Ce_Sp-contig12598	ChrI	2521857..2522213	356	1	-
Ce_Sp-contig12599	ChrI	2522391..2522886	491	3	-
Ce_Sp-contig12600	ChrI	2533511..2533713	203	1	-
Ce_Sp-contig12601	ChrI	2537535..2537681	140	1	-
Ce_Sp-contig12602	ChrI	2539168..2539306	139	1	-
Ce_Sp-contig12603	ChrI	2545739..2546018	286	1	-
Ce_Sp-contig12604	ChrI	2550637..2551177	541	2	-
Ce_Sp-contig12605	ChrI	2555231..2555655	434	1	coding potential
Ce_Sp-contig12606	ChrI	2562765..2562896	131	1	-
Ce_Sp-contig12607	ChrI	2591252..2591788	531	2	coding potential
Ce_Sp-contig12608	ChrI	2593631..2594043	408	1	-
Ce_Sp-contig12609	ChrI	2598988..2599403	414	1	coding potential
Ce_Sp-contig12610	ChrI	2601604..2601869	266	2	-
Ce_Sp-contig12611	ChrI	2601973..2602099	128	2	-
Ce_Sp-contig12612	ChrI	2615495..2615937	443	2	coding potential
Ce_Sp-contig12613	ChrI	2617091..2617352	263	1	-
Ce_Sp-contig12614	ChrI	2628575..2628959	381	1	-
Ce_Sp-contig12615	ChrI	2629117..2629338	220	1	-
Ce_Sp-contig12616	ChrI	2629674..2629952	279	1	-
Ce_Sp-contig12617	ChrI	2632041..2632323	282	1	-
Ce_Sp-contig12618	ChrI	2648422..2648893	469	1	-
Ce_Sp-contig12619	ChrI	2648921..2649610	687	5	-
Ce_Sp-contig12620	ChrI	2657641..2658122	480	1	-
Ce_Sp-contig12621	ChrI	2659842..2660166	314	2	-
Ce_Sp-contig12622	ChrI	2670068..2670173	106	1	-
Ce_Sp-contig12623	ChrI	2671913..2672437	519	6	-
Ce_Sp-contig12624	ChrI	2676916..2677254	335	1	coding potential
Ce_Sp-contig12625	ChrI	2678738..2679026	287	1	-
Ce_Sp-contig12627	ChrI	2689529..2689811	268	2	-
Ce_Sp-contig12628	ChrI	2695932..2696342	409	3	-
Ce_Sp-contig12629	ChrI	2706811..2707185	377	1	-
Ce_Sp-contig12630	ChrI	2708639..2709050	408	1	-
Ce_Sp-contig12631	ChrI	2709135..2709610	471	1	-
Ce_Sp-contig12632	ChrI	2717819..2717940	122	1	-
Ce_Sp-contig12633	ChrI	2735726..2735905	179	1	-
Ce_Sp-contig12634	ChrI	2755475..2755795	320	2	-
Ce_Sp-contig12635	ChrI	2758209..2758919	705	2	coding potential
Ce_Sp-contig12636	ChrI	2761158..2761319	162	1	-
Ce_Sp-contig12637	ChrI	2762958..2763272	315	1	-
Ce_Sp-contig12638	ChrI	2767964..2768113	147	1	coding potential
Ce_Sp-contig12639	ChrI	2771457..2771777	314	1	-
Ce_Sp-contig12640	ChrI	2771996..2772330	333	1	-
Ce_Sp-contig12641	ChrI	2784626..2785008	331	2	-
Ce_Sp-contig12642	ChrI	2785689..2785856	168	2	-
Ce_Sp-contig12643	ChrI	2787065..2787534	471	2	-
Ce_Sp-contig12644	ChrI	2794903..2795194	286	2	-
Ce_Sp-contig12645	ChrI	2795826..2796512	688	7	-
Ce_Sp-contig12646	ChrI	2797484..2798179	693	5	coding potential
Ce_Sp-contig12647	ChrI	2802360..2802847	483	1	-
Ce_Sp-contig12648	ChrI	2803374..2803637	269	1	-
Ce_Sp-contig12649	ChrI	2809770..2810132	363	1	-
Ce_Sp-contig12650	ChrI	2816442..2816826	386	12	-
Ce_Sp-contig12651	ChrI	2820009..2820364	354	2	-
Ce_Sp-contig12652	ChrI	2853972..2854159	185	1	-
Ce_Sp-contig12653	ChrI	2855013..2855241	227	1	-
Ce_Sp-contig12654	ChrI	2859834..2860287	452	1	-
Ce_Sp-contig12655	ChrI	2866310..2866502	178	1	-
Ce_Sp-contig12656	ChrI	2867404..2867827	419	1	coding potential
Ce_Sp-contig12657	ChrI	2869635..2870099	459	2	-
Ce_Sp-contig12658	ChrI	2877641..2878479	834	5	-
Ce_Sp-contig12659	ChrI	2880739..2881066	323	1	-
Ce_Sp-contig12660	ChrI	2882912..2883113	204	1	-
Ce_Sp-contig12661	ChrI	2895329..2895519	190	1	-
Ce_Sp-contig12662	ChrI	2896244..2896381	138	1	-
Ce_Sp-contig12663	ChrI	2904321..2904525	204	2	-
Ce_Sp-contig12664	ChrI	2905406..2905578	174	1	-
Ce_Sp-contig12665	ChrI	2912198..2912421	223	1	-
Ce_Sp-contig12666	ChrI	2928451..2928815	365	1	-
Ce_Sp-contig12667	ChrI	2929539..2930156	617	10	-
Ce_Sp-contig12668	ChrI	2930175..2930283	109	1	-
Ce_Sp-contig12669	ChrI	2941777..2942083	306	1	coding potential
Ce_Sp-contig12670	ChrI	2946747..2947102	349	1	-
Ce_Sp-contig12671	ChrI	2959765..2960134	369	1	-
Ce_Sp-contig12672	ChrI	2962767..2963107	339	1	coding potential
Ce_Sp-contig12673	ChrI	2972345..2972765	421	1	-
Ce_Sp-contig12674	ChrI	2975431..2976059	634	2	-
Ce_Sp-contig12675	ChrI	3024234..3024718	473	1	-
Ce_Sp-contig12676	ChrI	3025856..3026199	331	1	-
Ce_Sp-contig12677	ChrI	3046352..3046745	381	1	-
Ce_Sp-contig12678	ChrI	3050029..3050401	374	1	-
Ce_Sp-contig12679	ChrI	3057872..3058144	262	1	-
Ce_Sp-contig12680	ChrI	3071146..3071493	336	1	-
Ce_Sp-contig12681	ChrI	3075316..3075529	215	1	-
Ce_Sp-contig12682	ChrI	3075653..3076256	598	5	-
Ce_Sp-contig12683	ChrI	3082651..3082804	151	1	-
Ce_Sp-contig12684	ChrI	3083751..3083864	111	1	-
Ce_Sp-contig12685	ChrI	3084835..3084992	155	1	-
Ce_Sp-contig12686	ChrI	3085097..3085290	191	1	-
Ce_Sp-contig12687	ChrI	3085765..3086033	260	1	-
Ce_Sp-contig12688	ChrI	3097405..3097680	278	1	-
Ce_Sp-contig12689	ChrI	3098643..3098918	262	1	-
Ce_Sp-contig12690	ChrI	3102934..3103254	310	1	coding potential
Ce_Sp-contig12691	ChrI	3104549..3105078	524	1	-
Ce_Sp-contig12692	ChrI	3105207..3105569	359	1	-
Ce_Sp-contig12693	ChrI	3111642..3111854	212	1	-
Ce_Sp-contig12694	ChrI	3118916..3119293	376	3	-
Ce_Sp-contig12695	ChrI	3121469..3121978	513	1	-
Ce_Sp-contig12696	ChrI	3131408..3132066	661	4	-
Ce_Sp-contig12697	ChrI	3132470..3132632	163	1	-
Ce_Sp-contig12698	ChrI	3134955..3135256	259	2	-
Ce_Sp-contig12699	ChrI	3138750..3139334	586	2	-
Ce_Sp-contig12700	ChrI	3141145..3141631	483	1	coding potential
Ce_Sp-contig12701	ChrI	3146492..3146654	157	1	-
Ce_Sp-contig12702	ChrI	3146663..3146776	115	1	-
Ce_Sp-contig12703	ChrI	3158973..3159618	634	3	-
Ce_Sp-contig12704	ChrI	3164125..3164395	256	1	-
Ce_Sp-contig12705	ChrI	3168071..3168187	121	1	-
Ce_Sp-contig12706	ChrI	3172645..3172761	114	1	-
Ce_Sp-contig12707	ChrI	3172857..3173355	497	2	coding potential
Ce_Sp-contig12708	ChrI	3174611..3174860	241	1	-
Ce_Sp-contig12709	ChrI	3174923..3175031	107	1	-
Ce_Sp-contig12710	ChrI	3175774..3175935	158	1	-
Ce_Sp-contig12711	ChrI	3180211..3180340	121	1	-
Ce_Sp-contig12712	ChrI	3182282..3182687	402	1	-
Ce_Sp-contig12713	ChrI	3193257..3193513	246	1	-
Ce_Sp-contig12714	ChrI	3203497..3203629	130	1	-
Ce_Sp-contig12715	ChrI	3210550..3210697	146	1	-
Ce_Sp-contig12716	ChrI	3230177..3230294	118	1	-
Ce_Sp-contig12717	ChrI	3233158..3233288	128	1	-
Ce_Sp-contig12718	ChrI	3233515..3233915	390	1	-
Ce_Sp-contig12719	ChrI	3242876..3243308	436	4	-
Ce_Sp-contig12720	ChrI	3250845..3251232	386	1	-
Ce_Sp-contig12721	ChrI	3260107..3260481	372	1	coding potential
Ce_Sp-contig12722	ChrI	3275601..3276111	509	2	coding potential
Ce_Sp-contig12723	ChrI	3278085..3278585	495	1	-
Ce_Sp-contig12724	ChrI	3296374..3296692	317	1	coding potential
Ce_Sp-contig12725	ChrI	3310758..3311213	452	3	-
Ce_Sp-contig12726	ChrI	3311412..3311876	460	2	-
Ce_Sp-contig12727	ChrI	3314529..3314695	158	1	-
Ce_Sp-contig12728	ChrI	3319513..3319722	212	1	-
Ce_Sp-contig12729	ChrI	3320015..3320505	487	1	coding potential
Ce_Sp-contig12730	ChrI	3320555..3320802	232	1	-
Ce_Sp-contig12731	ChrI	3331566..3332011	442	3	coding potential
Ce_Sp-contig12732	ChrI	3332266..3332682	408	1	-
Ce_Sp-contig12733	ChrI	3352561..3352928	363	1	-
Ce_Sp-contig12734	ChrI	3353557..3354220	660	4	-
Ce_Sp-contig12735	ChrI	3359621..3359751	129	1	-
Ce_Sp-contig12736	ChrI	3361160..3361513	350	1	-
Ce_Sp-contig12737	ChrI	3388184..3388635	451	3	-
Ce_Sp-contig12738	ChrI	3396932..3397375	447	5	-
Ce_Sp-contig12739	ChrI	3403365..3403666	303	1	-
Ce_Sp-contig12740	ChrI	3406709..3407167	452	2	-
Ce_Sp-contig12741	ChrI	3423212..3423353	137	1	-
Ce_Sp-contig12742	ChrI	3426349..3426794	446	2	-
Ce_Sp-contig12743	ChrI	3427090..3427506	412	1	-
Ce_Sp-contig12744	ChrI	3455904..3456576	667	3	-
Ce_Sp-contig12745	ChrI	3467637..3468059	422	1	-
Ce_Sp-contig12746	ChrI	3481581..3481861	275	1	-
Ce_Sp-contig12747	ChrI	3507704..3508239	525	2	coding potential
Ce_Sp-contig12748	ChrI	3508520..3508944	425	2	-
Ce_Sp-contig12749	ChrI	3539018..3539327	312	2	-
Ce_Sp-contig12750	ChrI	3581983..3582345	364	1	-
Ce_Sp-contig12751	ChrI	3589224..3589452	217	2	-
Ce_Sp-contig12752	ChrI	3602571..3602901	284	2	-
Ce_Sp-contig12753	ChrI	3618973..3619072	101	1	-
Ce_Sp-contig12754	ChrI	3628122..3628270	138	1	-
Ce_Sp-contig12755	ChrI	3635760..3636141	382	3	-
Ce_Sp-contig12756	ChrI	3637872..3638311	429	1	-
Ce_Sp-contig12757	ChrI	3641127..3641743	608	3	-
Ce_Sp-contig12758	ChrI	3679428..3679627	201	1	coding potential
Ce_Sp-contig12759	ChrI	3680214..3680329	116	1	-
Ce_Sp-contig12760	ChrI	3682984..3683109	122	1	-
Ce_Sp-contig12761	ChrI	3684250..3684577	322	1	-
Ce_Sp-contig12762	ChrI	3684696..3685018	312	1	-
Ce_Sp-contig12763	ChrI	3694096..3694495	400	3	coding potential
Ce_Sp-contig12764	ChrI	3705138..3705474	338	8	-
Ce_Sp-contig12765	ChrI	3706965..3707486	519	3	-
Ce_Sp-contig12766	ChrI	3707911..3708223	265	1	-
Ce_Sp-contig12767	ChrI	3713303..3713411	106	1	-
Ce_Sp-contig12768	ChrI	3713461..3713718	261	2	-
Ce_Sp-contig12769	ChrI	3730994..3731181	183	1	-
Ce_Sp-contig12770	ChrI	3732966..3733590	623	7	-
Ce_Sp-contig12771	ChrI	3739053..3739510	449	1	-
Ce_Sp-contig12772	ChrI	3754576..3754916	342	1	-
Ce_Sp-contig12773	ChrI	3773743..3774033	291	1	-
Ce_Sp-contig12774	ChrI	3779361..3779691	331	1	-
Ce_Sp-contig12775	ChrI	3780101..3780643	537	2	-
Ce_Sp-contig12776	ChrI	3783878..3784116	231	4	-
Ce_Sp-contig12777	ChrI	3795784..3796064	284	1	-
Ce_Sp-contig12778	ChrI	3804660..3804787	127	1	-
Ce_Sp-contig12779	ChrI	3808661..3808949	279	1	-
Ce_Sp-contig12780	ChrI	3820436..3820684	240	2	-
Ce_Sp-contig12781	ChrI	3822270..3822705	435	3	-
Ce_Sp-contig12782	ChrI	3822959..3823172	209	1	-
Ce_Sp-contig12783	ChrI	3823652..3824047	392	3	-
Ce_Sp-contig12784	ChrI	3826057..3826514	458	5	-
Ce_Sp-contig12785	ChrI	3833829..3834126	295	2	-
Ce_Sp-contig12786	ChrI	3838980..3839450	471	2	-
Ce_Sp-contig12787	ChrI	3842383..3842923	539	2	-
Ce_Sp-contig12788	ChrI	3888271..3888525	255	1	-
Ce_Sp-contig12789	ChrI	3910993..3911415	426	1	-
Ce_Sp-contig12790	ChrI	3915502..3915771	268	1	-
Ce_Sp-contig12791	ChrI	3916328..3916711	384	2	coding potential
Ce_Sp-contig12792	ChrI	3929975..3930586	617	3	-
Ce_Sp-contig12793	ChrI	3935427..3935845	417	2	-
Ce_Sp-contig12794	ChrI	3936134..3936582	447	1	coding potential
Ce_Sp-contig12795	ChrI	3937829..3938264	436	6	-
Ce_Sp-contig12796	ChrI	3952930..3953422	496	2	-
Ce_Sp-contig12797	ChrI	3953944..3954426	479	1	-
Ce_Sp-contig12798	ChrI	3955556..3956536	971	4	-
Ce_Sp-contig12799	ChrI	3960976..3961258	237	1	-
Ce_Sp-contig12800	ChrI	3975223..3975629	407	1	-
Ce_Sp-contig12801	ChrI	3987942..3988709	621	76	-
Ce_Sp-contig12802	ChrI	3996410..3996949	538	3	-
Ce_Sp-contig12803	ChrI	3998045..3998705	659	2	-
Ce_Sp-contig12804	ChrI	4001563..4002160	595	3	-
Ce_Sp-contig12805	ChrI	4018806..4018980	174	1	-
Ce_Sp-contig12806	ChrI	4030030..4030491	455	2	-
Ce_Sp-contig12807	ChrI	4030698..4030965	265	1	-
Ce_Sp-contig12808	ChrI	4031028..4031491	463	1	-
Ce_Sp-contig12809	ChrI	4032320..4032505	193	1	-
Ce_Sp-contig12810	ChrI	4055956..4056107	150	1	-
Ce_Sp-contig12811	ChrI	4078259..4078706	441	1	-
Ce_Sp-contig12812	ChrI	4086183..4086494	313	1	-
Ce_Sp-contig12813	ChrI	4090441..4090953	505	2	-
Ce_Sp-contig12814	ChrI	4092914..4093128	213	1	-
Ce_Sp-contig12815	ChrI	4117302..4117745	442	1	coding potential
Ce_Sp-contig12816	ChrI	4123579..4124112	532	1	-
Ce_Sp-contig12817	ChrI	4124710..4125081	376	1	-
Ce_Sp-contig12818	ChrI	4135056..4135238	184	2	-
Ce_Sp-contig12819	ChrI	4137172..4137583	409	1	-
Ce_Sp-contig12820	ChrI	4138366..4138536	170	1	-
Ce_Sp-contig12821	ChrI	4156733..4157439	694	3	-
Ce_Sp-contig12822	ChrI	4159797..4160117	312	1	-
Ce_Sp-contig12823	ChrI	4161522..4161960	428	1	-
Ce_Sp-contig12824	ChrI	4168926..4169393	465	2	-
Ce_Sp-contig12825	ChrI	4175664..4175874	207	1	-
Ce_Sp-contig12826	ChrI	4177010..4177127	115	1	-
Ce_Sp-contig12827	ChrI	4177171..4177273	100	1	-
Ce_Sp-contig12828	ChrI	4181727..4182133	407	5	-
Ce_Sp-contig12829	ChrI	4200682..4200991	307	1	-
Ce_Sp-contig12830	ChrI	4203412..4203727	318	2	-
Ce_Sp-contig12831	ChrI	4204409..4204592	168	1	-
Ce_Sp-contig12832	ChrI	4205308..4205517	212	1	-
Ce_Sp-contig12833	ChrI	4218958..4219250	293	1	-
Ce_Sp-contig12834	ChrI	4219541..4219955	407	1	-
Ce_Sp-contig12835	ChrI	4221849..4222385	534	1	-
Ce_Sp-contig12836	ChrI	4236975..4237115	141	2	-
Ce_Sp-contig12837	ChrI	4249103..4249269	162	2	-
Ce_Sp-contig12838	ChrI	4262399..4262828	424	1	-
Ce_Sp-contig12839	ChrI	4264408..4264688	274	1	-
Ce_Sp-contig12840	ChrI	4265847..4266043	190	1	coding potential
Ce_Sp-contig12841	ChrI	4267198..4267356	159	1	-
Ce_Sp-contig12842	ChrI	4270758..4271064	257	1	-
Ce_Sp-contig12843	ChrI	4273070..4273331	256	1	-
Ce_Sp-contig12844	ChrI	4276756..4276964	208	2	-
Ce_Sp-contig12845	ChrI	4294623..4295445	814	4	-
Ce_Sp-contig12846	ChrI	4296065..4296588	513	1	-
Ce_Sp-contig12847	ChrI	4304260..4304682	427	1	-
Ce_Sp-contig12848	ChrI	4304948..4305378	427	1	-
Ce_Sp-contig12849	ChrI	4368508..4368928	417	1	-
Ce_Sp-contig12850	ChrI	4379331..4379482	149	1	-
Ce_Sp-contig12851	ChrI	4380265..4380393	135	1	-
Ce_Sp-contig12852	ChrI	4383883..4384134	200	1	-
Ce_Sp-contig12853	ChrI	4422324..4422686	361	1	-
Ce_Sp-contig12854	ChrI	4435323..4436567	1233	4	-
Ce_Sp-contig12855	ChrI	4436817..4437199	381	1	-
Ce_Sp-contig12856	ChrI	4447608..4447759	152	1	-
Ce_Sp-contig12857	ChrI	4447825..4448059	235	1	-
Ce_Sp-contig12858	ChrI	4468343..4468551	206	1	-
Ce_Sp-contig12859	ChrI	4469178..4469522	343	1	-
Ce_Sp-contig12860	ChrI	4471388..4471835	444	1	-
Ce_Sp-contig12861	ChrI	4472124..4472582	454	1	-
Ce_Sp-contig12862	ChrI	4479412..4479945	535	2	-
Ce_Sp-contig12863	ChrI	4485075..4485312	231	1	-
Ce_Sp-contig12864	ChrI	4497441..4497748	301	1	-
Ce_Sp-contig12865	ChrI	4508437..4508939	501	3	-
Ce_Sp-contig12866	ChrI	4523408..4523947	539	4	-
Ce_Sp-contig12867	ChrI	4524380..4524671	280	1	-
Ce_Sp-contig12868	ChrI	4524681..4525514	829	3	-
Ce_Sp-contig12869	ChrI	4539079..4539536	455	1	-
Ce_Sp-contig12870	ChrI	4568394..4568680	279	1	-
Ce_Sp-contig12871	ChrI	4577165..4577636	470	1	-
Ce_Sp-contig12872	ChrI	4593217..4593631	414	1	-
Ce_Sp-contig12873	ChrI	4595186..4595540	357	1	-
Ce_Sp-contig12874	ChrI	4597043..4597212	169	1	-
Ce_Sp-contig12875	ChrI	4635265..4635501	227	2	-
Ce_Sp-contig12876	ChrI	4643383..4643838	455	1	-
Ce_Sp-contig12877	ChrI	4644102..4644470	365	1	-
Ce_Sp-contig12878	ChrI	4645704..4645834	132	2	-
Ce_Sp-contig12879	ChrI	4648166..4648439	268	4	-
Ce_Sp-contig12880	ChrI	4659297..4659491	192	1	-
Ce_Sp-contig12881	ChrI	4659564..4659690	128	1	-
Ce_Sp-contig12882	ChrI	4667786..4668144	296	3	-
Ce_Sp-contig12883	ChrI	4672359..4673083	724	2	-
Ce_Sp-contig12884	ChrI	4677257..4677527	273	2	-
Ce_Sp-contig12885	ChrI	4678811..4679018	202	2	-
Ce_Sp-contig12886	ChrI	4684650..4685101	448	1	-
Ce_Sp-contig12887	ChrI	4709263..4709678	370	3	-
Ce_Sp-contig12888	ChrI	4709969..4710439	471	6	-
Ce_Sp-contig12889	ChrI	4724580..4724843	263	1	-
Ce_Sp-contig12890	ChrI	4726360..4726536	171	1	-
Ce_Sp-contig12891	ChrI	4732056..4732301	242	1	-
Ce_Sp-contig12892	ChrI	4738255..4738378	125	1	-
Ce_Sp-contig12893	ChrI	4755579..4755871	277	1	-
Ce_Sp-contig12894	ChrI	4763198..4763397	199	1	-
Ce_Sp-contig12895	ChrI	4765894..4766033	139	1	-
Ce_Sp-contig12896	ChrI	4773251..4773629	378	2	-
Ce_Sp-contig12897	ChrI	4776880..4777186	306	1	-
Ce_Sp-contig12898	ChrI	4786197..4786315	113	1	-
Ce_Sp-contig12899	ChrI	4789350..4789570	217	1	-
Ce_Sp-contig12900	ChrI	4790528..4790646	119	1	-
Ce_Sp-contig12901	ChrI	4791826..4792867	1036	7	-
Ce_Sp-contig12902	ChrI	4795642..4796065	418	1	-
Ce_Sp-contig12903	ChrI	4796643..4797695	1046	9	-
Ce_Sp-contig12904	ChrI	4809508..4809675	167	1	-
Ce_Sp-contig12905	ChrI	4829651..4829799	143	5	-
Ce_Sp-contig12906	ChrI	4838802..4839114	309	1	-
Ce_Sp-contig12907	ChrI	4847462..4847735	273	1	-
Ce_Sp-contig12908	ChrI	4856623..4856999	374	1	coding potential
Ce_Sp-contig12909	ChrI	4872573..4873020	443	1	-
Ce_Sp-contig12910	ChrI	4876370..4876650	271	1	-
Ce_Sp-contig12911	ChrI	4877804..4878169	364	1	-
Ce_Sp-contig12912	ChrI	4902134..4902257	124	1	-
Ce_Sp-contig12913	ChrI	4902689..4902986	247	1	-
Ce_Sp-contig12914	ChrI	4909715..4909925	211	1	-
Ce_Sp-contig12915	ChrI	4911439..4911657	223	2	-
Ce_Sp-contig12916	ChrI	4911771..4912242	473	7	-
Ce_Sp-contig12917	ChrI	4915927..4916126	200	1	-
Ce_Sp-contig12918	ChrI	4935670..4935867	203	1	-
Ce_Sp-contig12919	ChrI	4948952..4949329	377	1	-
Ce_Sp-contig12920	ChrI	4949821..4950240	418	1	-
Ce_Sp-contig12921	ChrI	4960982..4961249	269	1	-
Ce_Sp-contig12922	ChrI	4961349..4961511	164	2	-
Ce_Sp-contig12923	ChrI	4964665..4964780	113	2	-
Ce_Sp-contig12924	ChrI	4985239..4985510	268	1	-
Ce_Sp-contig12925	ChrI	4994532..4994639	107	1	-
Ce_Sp-contig12926	ChrI	4996462..4996883	405	2	-
Ce_Sp-contig12927	ChrI	5002516..5002837	325	1	-
Ce_Sp-contig12928	ChrI	5006929..5007038	110	1	-
Ce_Sp-contig12929	ChrI	5007880..5008000	114	2	-
Ce_Sp-contig12930	ChrI	5013413..5013627	212	1	-
Ce_Sp-contig12931	ChrI	5018778..5018944	171	111	-
Ce_Sp-contig12932	ChrI	5018982..5019378	349	83	-
Ce_Sp-contig12933	ChrI	5019783..5019996	162	6	-
Ce_Sp-contig12934	ChrI	5032494..5032868	373	1	-
Ce_Sp-contig12935	ChrI	5038143..5038471	330	3	-
Ce_Sp-contig12936	ChrI	5040727..5041041	312	1	-
Ce_Sp-contig12937	ChrI	5056328..5056744	419	2	-
Ce_Sp-contig12938	ChrI	5058510..5058641	133	1	-
Ce_Sp-contig12939	ChrI	5071604..5072332	722	5	-
Ce_Sp-contig12940	ChrI	5075816..5076128	311	1	-
Ce_Sp-contig12941	ChrI	5079918..5080325	407	3	-
Ce_Sp-contig12942	ChrI	5091204..5091635	432	3	-
Ce_Sp-contig12943	ChrI	5091983..5092401	415	4	-
Ce_Sp-contig12944	ChrI	5092408..5092694	284	1	-
Ce_Sp-contig12945	ChrI	5093070..5093380	308	1	-
Ce_Sp-contig12946	ChrI	5103584..5103761	177	1	-
Ce_Sp-contig12947	ChrI	5128028..5128488	464	2	-
Ce_Sp-contig12948	ChrI	5133922..5134088	166	1	-
Ce_Sp-contig12949	ChrI	5140319..5140439	121	1	-
Ce_Sp-contig12950	ChrI	5140992..5141368	368	3	-
Ce_Sp-contig12951	ChrI	5157215..5157516	294	1	-
Ce_Sp-contig12952	ChrI	5171288..5171454	162	1	-
Ce_Sp-contig12953	ChrI	5183662..5183802	143	1	-
Ce_Sp-contig12954	ChrI	5183865..5184238	375	2	-
Ce_Sp-contig12955	ChrI	5192661..5193077	417	1	-
Ce_Sp-contig12956	ChrI	5210792..5211061	267	1	-
Ce_Sp-contig12957	ChrI	5218260..5218908	650	4	-
Ce_Sp-contig12958	ChrI	5229730..5230042	317	1	-
Ce_Sp-contig12959	ChrI	5230239..5230354	117	1	-
Ce_Sp-contig12960	ChrI	5240739..5241185	443	1	-
Ce_Sp-contig12961	ChrI	5255451..5255579	126	5	-
Ce_Sp-contig12962	ChrI	5255654..5255787	135	1	-
Ce_Sp-contig12963	ChrI	5258833..5259238	393	1	-
Ce_Sp-contig12964	ChrI	5266858..5267234	376	1	-
Ce_Sp-contig12965	ChrI	5268598..5268899	301	2	-
Ce_Sp-contig12966	ChrI	5284063..5284588	527	3	-
Ce_Sp-contig12967	ChrI	5286839..5287270	430	3	-
Ce_Sp-contig12968	ChrI	5291624..5291849	223	1	-
Ce_Sp-contig12969	ChrI	5296305..5297279	970	5	-
Ce_Sp-contig12970	ChrI	5300014..5300490	475	1	-
Ce_Sp-contig12971	ChrI	5301043..5301651	606	3	-
Ce_Sp-contig12972	ChrI	5312195..5312635	446	1	-
Ce_Sp-contig12973	ChrI	5313365..5313754	389	2	-
Ce_Sp-contig12974	ChrI	5317495..5317673	178	1	-
Ce_Sp-contig12975	ChrI	5320163..5320269	107	1	-
Ce_Sp-contig12976	ChrI	5320358..5320840	481	1	-
Ce_Sp-contig12977	ChrI	5330762..5331000	193	1	-
Ce_Sp-contig12978	ChrI	5332040..5332509	467	1	-
Ce_Sp-contig12979	ChrI	5339505..5339660	159	3	-
Ce_Sp-contig12980	ChrI	5339729..5339923	198	2	-
Ce_Sp-contig12981	ChrI	5344147..5344326	180	1	-
Ce_Sp-contig12982	ChrI	5355748..5356151	398	1	-
Ce_Sp-contig12983	ChrI	5357689..5358173	479	1	coding potential
Ce_Sp-contig12984	ChrI	5364779..5364934	153	1	-
Ce_Sp-contig12985	ChrI	5365366..5365749	375	1	-
Ce_Sp-contig12986	ChrI	5365836..5366246	410	1	-
Ce_Sp-contig12987	ChrI	5372904..5373384	481	3	-
Ce_Sp-contig12988	ChrI	5380728..5381051	326	1	-
Ce_Sp-contig12989	ChrI	5382336..5382791	450	1	-
Ce_Sp-contig12990	ChrI	5385929..5386235	310	1	-
Ce_Sp-contig12991	ChrI	5386522..5386799	278	1	-
Ce_Sp-contig12992	ChrI	5392125..5392526	394	2	-
Ce_Sp-contig12993	ChrI	5402227..5402473	247	1	-
Ce_Sp-contig12994	ChrI	5403572..5403687	116	1	-
Ce_Sp-contig12995	ChrI	5404261..5404361	100	1	-
Ce_Sp-contig12996	ChrI	5412026..5412483	451	1	-
Ce_Sp-contig12997	ChrI	5416366..5416798	424	2	-
Ce_Sp-contig12998	ChrI	5425266..5425623	304	1	-
Ce_Sp-contig12999	ChrI	5426966..5427373	405	1	-
Ce_Sp-contig13000	ChrI	5428542..5428911	366	2	-
Ce_Sp-contig13001	ChrI	5434809..5435790	902	36	-
Ce_Sp-contig13002	ChrI	5440334..5440642	309	1	-
Ce_Sp-contig13003	ChrI	5452335..5452566	229	1	-
Ce_Sp-contig13004	ChrI	5455459..5455764	303	2	-
Ce_Sp-contig13005	ChrI	5471043..5471181	137	1	-
Ce_Sp-contig13006	ChrI	5489259..5489374	117	1	-
Ce_Sp-contig13007	ChrI	5489587..5489773	187	1	-
Ce_Sp-contig13008	ChrI	5490279..5490635	308	7	-
Ce_Sp-contig13009	ChrI	5493353..5493922	511	2	-
Ce_Sp-contig13010	ChrI	5494241..5494622	379	1	coding potential
Ce_Sp-contig13011	ChrI	5502271..5502641	369	1	-
Ce_Sp-contig13012	ChrI	5507134..5507462	324	1	-
Ce_Sp-contig13013	ChrI	5510246..5510542	298	2	-
Ce_Sp-contig13014	ChrI	5518986..5519259	274	1	-
Ce_Sp-contig13015	ChrI	5520170..5520345	176	2	-
Ce_Sp-contig13016	ChrI	5520629..5520919	282	1	-
Ce_Sp-contig13017	ChrI	5521094..5521805	713	3	-
Ce_Sp-contig13018	ChrI	5522046..5522162	116	1	-
Ce_Sp-contig13019	ChrI	5534739..5535257	516	2	-
Ce_Sp-contig13020	ChrI	5540183..5540718	535	2	-
Ce_Sp-contig13021	ChrI	5549139..5549301	163	2	-
Ce_Sp-contig13022	ChrI	5549350..5549465	114	1	-
Ce_Sp-contig13023	ChrI	5549636..5549747	105	1	-
Ce_Sp-contig13024	ChrI	5550491..5550732	231	1	-
Ce_Sp-contig13025	ChrI	5550980..5551175	198	1	-
Ce_Sp-contig13026	ChrI	5552666..5553174	509	2	-
Ce_Sp-contig13027	ChrI	5560829..5561070	200	1	-
Ce_Sp-contig13028	ChrI	5564668..5564846	127	1	-
Ce_Sp-contig13029	ChrI	5568340..5568649	311	1	-
Ce_Sp-contig13030	ChrI	5581760..5581871	108	2	-
Ce_Sp-contig13031	ChrI	5588069..5588262	191	1	-
Ce_Sp-contig13032	ChrI	5588366..5588752	382	1	-
Ce_Sp-contig13033	ChrI	5595000..5595311	306	1	-
Ce_Sp-contig13034	ChrI	5599801..5600113	311	1	-
Ce_Sp-contig13035	ChrI	5602648..5602801	161	1	-
Ce_Sp-contig13036	ChrI	5603143..5603555	408	2	-
Ce_Sp-contig13037	ChrI	5605797..5606045	257	1	-
Ce_Sp-contig13038	ChrI	5620485..5620671	190	3	-
Ce_Sp-contig13039	ChrI	5623132..5623348	215	1	-
Ce_Sp-contig13040	ChrI	5627281..5627499	220	2	-
Ce_Sp-contig13041	ChrI	5645450..5645679	230	1	-
Ce_Sp-contig13042	ChrI	5646668..5647085	418	1	-
Ce_Sp-contig13043	ChrI	5679847..5680060	210	1	-
Ce_Sp-contig13044	ChrI	5697740..5698135	393	1	-
Ce_Sp-contig13045	ChrI	5699277..5699945	665	3	-
Ce_Sp-contig13046	ChrI	5700600..5700696	103	1	-
Ce_Sp-contig13047	ChrI	5700751..5701205	448	2	-
Ce_Sp-contig13048	ChrI	5704701..5704996	295	1	-
Ce_Sp-contig13049	ChrI	5706238..5706843	603	3	-
Ce_Sp-contig13050	ChrI	5718714..5718912	192	1	-
Ce_Sp-contig13051	ChrI	5740323..5740696	371	1	-
Ce_Sp-contig13052	ChrI	5741868..5742055	186	2	-
Ce_Sp-contig13053	ChrI	5742302..5742450	151	1	-
Ce_Sp-contig13054	ChrI	5758134..5758451	309	1	-
Ce_Sp-contig13055	ChrI	5758596..5758933	324	1	-
Ce_Sp-contig13056	ChrI	5759134..5759300	112	1	-
Ce_Sp-contig13057	ChrI	5762847..5763275	425	2	-
Ce_Sp-contig13058	ChrI	5763283..5763521	230	1	-
Ce_Sp-contig13059	ChrI	5773869..5774190	317	2	-
Ce_Sp-contig13060	ChrI	5788698..5788850	148	1	-
Ce_Sp-contig13061	ChrI	5815299..5815502	198	1	-
Ce_Sp-contig13062	ChrI	5817425..5817731	306	1	-
Ce_Sp-contig13063	ChrI	5831237..5832039	800	2	-
Ce_Sp-contig13064	ChrI	5833603..5833738	134	1	-
Ce_Sp-contig13065	ChrI	5834362..5834642	286	1	-
Ce_Sp-contig13066	ChrI	5845929..5846227	297	2	-
Ce_Sp-contig13067	ChrI	5868265..5868769	506	3	-
Ce_Sp-contig13068	ChrI	5873665..5874079	416	2	-
Ce_Sp-contig13069	ChrI	5878986..5879171	187	1	-
Ce_Sp-contig13070	ChrI	5883404..5883712	309	1	-
Ce_Sp-contig13071	ChrI	5899331..5899757	424	1	-
Ce_Sp-contig13072	ChrI	5902338..5902453	115	1	-
Ce_Sp-contig13073	ChrI	5902549..5902729	180	1	-
Ce_Sp-contig13074	ChrI	5912249..5912606	357	1	-
Ce_Sp-contig13075	ChrI	5917770..5918173	401	2	-
Ce_Sp-contig13076	ChrI	5937955..5939027	1075	6	-
Ce_Sp-contig13077	ChrI	5951676..5952088	410	3	-
Ce_Sp-contig13078	ChrI	5952623..5953068	446	2	-
Ce_Sp-contig13079	ChrI	5964914..5965033	120	1	-
Ce_Sp-contig13080	ChrI	5992665..5993303	640	6	-
Ce_Sp-contig13081	ChrI	5994256..5994695	433	1	-
Ce_Sp-contig13082	ChrI	5996342..5997215	868	2	-
Ce_Sp-contig13083	ChrI	6001020..6001275	256	1	-
Ce_Sp-contig13084	ChrI	6003240..6003401	156	1	-
Ce_Sp-contig13085	ChrI	6006337..6006471	136	1	-
Ce_Sp-contig13086	ChrI	6006949..6007334	383	2	-
Ce_Sp-contig13087	ChrI	6020825..6021200	375	1	-
Ce_Sp-contig13088	ChrI	6033386..6033705	312	2	-
Ce_Sp-contig13089	ChrI	6033952..6034528	571	2	-
Ce_Sp-contig13090	ChrI	6053795..6054107	313	1	-
Ce_Sp-contig13091	ChrI	6056216..6056492	276	1	-
Ce_Sp-contig13092	ChrI	6058792..6058954	155	1	-
Ce_Sp-contig13093	ChrI	6059031..6059139	109	1	-
Ce_Sp-contig13094	ChrI	6061106..6061465	358	1	-
Ce_Sp-contig13095	ChrI	6087365..6087762	398	14	-
Ce_Sp-contig13096	ChrI	6089587..6090217	634	3	-
Ce_Sp-contig13097	ChrI	6093975..6094422	448	12	-
Ce_Sp-contig13098	ChrI	6098958..6099227	270	14	-
Ce_Sp-contig13099	ChrI	6099279..6099730	453	13	-
Ce_Sp-contig13100	ChrI	6100268..6100373	104	1	-
Ce_Sp-contig13101	ChrI	6101069..6101522	401	1	-
Ce_Sp-contig13102	ChrI	6102177..6102288	112	1	-
Ce_Sp-contig13103	ChrI	6126725..6126846	121	1	-
Ce_Sp-contig13104	ChrI	6136718..6136980	210	3	-
Ce_Sp-contig13105	ChrI	6137974..6138295	326	1	-
Ce_Sp-contig13106	ChrI	6138333..6138756	424	1	-
Ce_Sp-contig13107	ChrI	6144312..6144884	569	6	-
Ce_Sp-contig13108	ChrI	6144959..6145374	363	28	-
Ce_Sp-contig13109	ChrI	6147567..6148042	385	1	-
Ce_Sp-contig13110	ChrI	6159828..6160228	400	2	-
Ce_Sp-contig13111	ChrI	6171416..6171760	341	1	coding potential
Ce_Sp-contig13112	ChrI	6177810..6178013	198	1	-
Ce_Sp-contig13113	ChrI	6179177..6179533	350	1	-
Ce_Sp-contig13114	ChrI	6180044..6180474	428	1	-
Ce_Sp-contig13115	ChrI	6187835..6188050	210	1	-
Ce_Sp-contig13116	ChrI	6195200..6195620	404	1	coding potential
Ce_Sp-contig13117	ChrI	6207712..6207820	107	1	-
Ce_Sp-contig13118	ChrI	6208480..6208810	287	1	-
Ce_Sp-contig13119	ChrI	6231224..6231402	177	1	-
Ce_Sp-contig13120	ChrI	6231491..6231740	253	11	-
Ce_Sp-contig13121	ChrI	6245913..6246227	313	2	-
Ce_Sp-contig13122	ChrI	6256295..6256432	139	1	-
Ce_Sp-contig13123	ChrI	6271982..6272808	783	6	-
Ce_Sp-contig13124	ChrI	6273466..6273770	258	11	-
Ce_Sp-contig13125	ChrI	6274570..6274929	361	2	-
Ce_Sp-contig13126	ChrI	6275154..6275293	141	1	-
Ce_Sp-contig13127	ChrI	6284062..6284525	460	1	-
Ce_Sp-contig13128	ChrI	6285560..6285971	411	1	coding potential
Ce_Sp-contig13129	ChrI	6287666..6287769	104	2	-
Ce_Sp-contig13130	ChrI	6288927..6289338	404	3	-
Ce_Sp-contig13131	ChrI	6297505..6297636	134	1	-
Ce_Sp-contig13132	ChrI	6310752..6311126	375	1	-
Ce_Sp-contig13133	ChrI	6317036..6317264	229	1	-
Ce_Sp-contig13134	ChrI	6319752..6320363	611	5	-
Ce_Sp-contig13135	ChrI	6326274..6326712	436	2	-
Ce_Sp-contig13136	ChrI	6329730..6330002	274	2	-
Ce_Sp-contig13137	ChrI	6332363..6332556	191	1	-
Ce_Sp-contig13138	ChrI	6342250..6342362	112	1	-
Ce_Sp-contig13139	ChrI	6346266..6346800	535	1	-
Ce_Sp-contig13140	ChrI	6347107..6348010	899	9	-
Ce_Sp-contig13141	ChrI	6358621..6358895	224	4	-
Ce_Sp-contig13142	ChrI	6367591..6367864	270	1	-
Ce_Sp-contig13143	ChrI	6371700..6372144	450	1	-
Ce_Sp-contig13144	ChrI	6385133..6385789	658	7	-
Ce_Sp-contig13145	ChrI	6391091..6391287	175	1	-
Ce_Sp-contig13146	ChrI	6391360..6391862	502	4	-
Ce_Sp-contig13147	ChrI	6392682..6392956	268	1	-
Ce_Sp-contig13148	ChrI	6395910..6396304	392	1	-
Ce_Sp-contig13149	ChrI	6396990..6397163	176	1	-
Ce_Sp-contig13150	ChrI	6401392..6402351	959	5	-
Ce_Sp-contig13151	ChrI	6408719..6409236	515	1	-
Ce_Sp-contig13152	ChrI	6417648..6418060	405	1	-
Ce_Sp-contig13153	ChrI	6430503..6430931	427	1	-
Ce_Sp-contig13154	ChrI	6436385..6436512	126	1	-
Ce_Sp-contig13155	ChrI	6440874..6441521	646	4	-
Ce_Sp-contig13156	ChrI	6441547..6441780	233	1	-
Ce_Sp-contig13157	ChrI	6441922..6442158	238	1	-
Ce_Sp-contig13158	ChrI	6442447..6442621	175	1	-
Ce_Sp-contig13159	ChrI	6443425..6443571	149	1	-
Ce_Sp-contig13160	ChrI	6443915..6444055	141	1	-
Ce_Sp-contig13161	ChrI	6457064..6457379	312	1	-
Ce_Sp-contig13162	ChrI	6463295..6463451	160	3	-
Ce_Sp-contig13163	ChrI	6465542..6465713	171	1	-
Ce_Sp-contig13164	ChrI	6467082..6467308	181	1	-
Ce_Sp-contig13165	ChrI	6468213..6468546	290	1	-
Ce_Sp-contig13166	ChrI	6476603..6476755	155	1	-
Ce_Sp-contig13167	ChrI	6482026..6482276	244	1	-
Ce_Sp-contig13168	ChrI	6498084..6498295	212	1	-
Ce_Sp-contig13169	ChrI	6502187..6502358	172	3	-
Ce_Sp-contig13170	ChrI	6502706..6503040	335	2	-
Ce_Sp-contig13171	ChrI	6503269..6503642	328	2	-
Ce_Sp-contig13172	ChrI	6516455..6516851	391	1	-
Ce_Sp-contig13173	ChrI	6519422..6519690	268	4	-
Ce_Sp-contig13174	ChrI	6523306..6523455	150	1	-
Ce_Sp-contig13175	ChrI	6528405..6528541	137	2	-
Ce_Sp-contig13176	ChrI	6541325..6541741	420	2	-
Ce_Sp-contig13177	ChrI	6546616..6546720	103	2	-
Ce_Sp-contig13178	ChrI	6553482..6553652	170	2	-
Ce_Sp-contig13179	ChrI	6555069..6555461	387	2	-
Ce_Sp-contig13180	ChrI	6555680..6556031	349	1	-
Ce_Sp-contig13181	ChrI	6556179..6556452	275	1	-
Ce_Sp-contig13182	ChrI	6563417..6563633	222	1	-
Ce_Sp-contig13183	ChrI	6570853..6570969	117	1	coding potential
Ce_Sp-contig13184	ChrI	6584797..6584944	137	1	-
Ce_Sp-contig13185	ChrI	6612189..6612757	570	4	-
Ce_Sp-contig13186	ChrI	6625771..6626671	895	2	-
Ce_Sp-contig13187	ChrI	6629260..6629549	233	2	-
Ce_Sp-contig13188	ChrI	6633117..6633560	440	2	-
Ce_Sp-contig13189	ChrI	6640729..6640855	127	3	-
Ce_Sp-contig13190	ChrI	6640972..6641118	147	3	-
Ce_Sp-contig13191	ChrI	6641317..6641427	111	3	-
Ce_Sp-contig13192	ChrI	6655700..6655899	151	1	-
Ce_Sp-contig13193	ChrI	6669275..6669594	267	7	-
Ce_Sp-contig13194	ChrI	6676189..6676710	513	1	-
Ce_Sp-contig13195	ChrI	6681748..6682124	380	2	-
Ce_Sp-contig13196	ChrI	6702437..6702817	377	5	-
Ce_Sp-contig13197	ChrI	6705545..6705668	123	5	-
Ce_Sp-contig13198	ChrI	6705774..6706421	606	26	-
Ce_Sp-contig13199	ChrI	6714162..6714302	141	1	-
Ce_Sp-contig13200	ChrI	6714538..6714763	224	1	-
Ce_Sp-contig13201	ChrI	6719278..6719422	146	1	-
Ce_Sp-contig13202	ChrI	6720552..6720965	410	1	-
Ce_Sp-contig13203	ChrI	6739615..6740028	413	1	-
Ce_Sp-contig13204	ChrI	6745702..6746144	439	1	-
Ce_Sp-contig13205	ChrI	6756956..6757368	418	1	coding potential
Ce_Sp-contig13206	ChrI	6757827..6757940	114	1	-
Ce_Sp-contig13207	ChrI	6759010..6759483	472	1	-
Ce_Sp-contig13208	ChrI	6774039..6774301	260	1	-
Ce_Sp-contig13209	ChrI	6804787..6805092	300	6	-
Ce_Sp-contig13210	ChrI	6805701..6806157	451	2	-
Ce_Sp-contig13211	ChrI	6807228..6807341	114	1	-
Ce_Sp-contig13212	ChrI	6830842..6831276	432	1	-
Ce_Sp-contig13213	ChrI	6831515..6831971	454	1	-
Ce_Sp-contig13214	ChrI	6832190..6832541	347	1	-
Ce_Sp-contig13215	ChrI	6832724..6833198	467	1	-
Ce_Sp-contig13216	ChrI	6837926..6838073	152	4	-
Ce_Sp-contig13217	ChrI	6845903..6846276	371	1	-
Ce_Sp-contig13218	ChrI	6851683..6852163	477	1	-
Ce_Sp-contig13219	ChrI	6873646..6873755	106	1	-
Ce_Sp-contig13220	ChrI	6875031..6875163	133	2	-
Ce_Sp-contig13221	ChrI	6875831..6876193	318	2	-
Ce_Sp-contig13222	ChrI	6877061..6877469	397	1	-
Ce_Sp-contig13223	ChrI	6882019..6882866	849	3	coding potential
Ce_Sp-contig13224	ChrI	6891509..6891842	334	1	-
Ce_Sp-contig13225	ChrI	6894260..6894710	443	1	-
Ce_Sp-contig13226	ChrI	6895873..6896104	229	1	-
Ce_Sp-contig13227	ChrI	6901144..6901550	405	1	-
Ce_Sp-contig13228	ChrI	6920702..6921145	343	1	-
Ce_Sp-contig13229	ChrI	6962355..6962859	512	3	-
Ce_Sp-contig13230	ChrI	6983154..6983402	240	1	-
Ce_Sp-contig13231	ChrI	7001519..7002180	657	2	-
Ce_Sp-contig13232	ChrI	7025578..7026004	428	1	-
Ce_Sp-contig13233	ChrI	7042211..7042355	141	1	-
Ce_Sp-contig13234	ChrI	7058584..7059173	589	11	-
Ce_Sp-contig13235	ChrI	7059972..7060571	500	3	-
Ce_Sp-contig13236	ChrI	7060824..7060993	170	1	-
Ce_Sp-contig13237	ChrI	7062350..7062630	279	1	-
Ce_Sp-contig13238	ChrI	7076230..7076683	451	3	-
Ce_Sp-contig13239	ChrI	7079589..7080416	833	20	-
Ce_Sp-contig13240	ChrI	7081638..7082463	822	3	-
Ce_Sp-contig13241	ChrI	7091230..7091344	113	1	-
Ce_Sp-contig13242	ChrI	7111197..7111687	492	1	-
Ce_Sp-contig13243	ChrI	7121581..7121792	213	1	-
Ce_Sp-contig13244	ChrI	7122594..7123059	463	4	-
Ce_Sp-contig13245	ChrI	7124795..7124937	139	1	-
Ce_Sp-contig13246	ChrI	7125498..7125866	368	2	-
Ce_Sp-contig13247	ChrI	7126066..7126184	109	1	-
Ce_Sp-contig13248	ChrI	7153558..7153942	384	1	-
Ce_Sp-contig13249	ChrI	7156210..7157280	1066	6	-
Ce_Sp-contig13250	ChrI	7157587..7158230	643	3	-
Ce_Sp-contig13251	ChrI	7160752..7160913	162	3	-
Ce_Sp-contig13252	ChrI	7169962..7170388	428	1	-
Ce_Sp-contig13253	ChrI	7175504..7175850	344	3	-
Ce_Sp-contig13254	ChrI	7178632..7178747	116	1	-
Ce_Sp-contig13255	ChrI	7186443..7186593	148	2	-
Ce_Sp-contig13256	ChrI	7187715..7188278	556	1	-
Ce_Sp-contig13257	ChrI	7196070..7196393	322	2	-
Ce_Sp-contig13258	ChrI	7200549..7201092	541	4	-
Ce_Sp-contig13259	ChrI	7201385..7201769	384	1	-
Ce_Sp-contig13260	ChrI	7216115..7216560	445	1	-
Ce_Sp-contig13261	ChrI	7222284..7222402	118	2	-
Ce_Sp-contig13262	ChrI	7243152..7243481	321	2	-
Ce_Sp-contig13263	ChrI	7259080..7259467	398	1	-
Ce_Sp-contig13264	ChrI	7278719..7278904	183	4	-
Ce_Sp-contig13265	ChrI	7279122..7279325	204	4	-
Ce_Sp-contig13266	ChrI	7279493..7279623	131	2	-
Ce_Sp-contig13267	ChrI	7285892..7286235	348	1	-
Ce_Sp-contig13268	ChrI	7306674..7307006	325	1	-
Ce_Sp-contig13269	ChrI	7307296..7307495	197	1	-
Ce_Sp-contig13270	ChrI	7339628..7340252	620	4	-
Ce_Sp-contig13271	ChrI	7345941..7346053	112	2	-
Ce_Sp-contig13272	ChrI	7348059..7348166	108	1	-
Ce_Sp-contig13273	ChrI	7349159..7349661	452	2	-
Ce_Sp-contig13274	ChrI	7350029..7350374	345	6	-
Ce_Sp-contig13275	ChrI	7352441..7352541	101	9	-
Ce_Sp-contig13276	ChrI	7352607..7353703	957	32	-
Ce_Sp-contig13277	ChrI	7353878..7354204	328	1	-
Ce_Sp-contig13278	ChrI	7360778..7360898	119	1	-
Ce_Sp-contig13279	ChrI	7361855..7362270	410	2	-
Ce_Sp-contig13280	ChrI	7368548..7368881	329	1	-
Ce_Sp-contig13281	ChrI	7369168..7369796	633	3	-
Ce_Sp-contig13282	ChrI	7376620..7377320	701	17	-
Ce_Sp-contig13283	ChrI	7377746..7378074	329	1	-
Ce_Sp-contig13284	ChrI	7394890..7394999	105	1	-
Ce_Sp-contig13285	ChrI	7395199..7395891	686	2	-
Ce_Sp-contig13286	ChrI	7397083..7397482	395	1	-
Ce_Sp-contig13287	ChrI	7397854..7398413	553	2	-
Ce_Sp-contig13288	ChrI	7422009..7422737	721	4	-
Ce_Sp-contig13289	ChrI	7429349..7429832	475	1	-
Ce_Sp-contig13290	ChrI	7433523..7433624	101	2	-
Ce_Sp-contig13291	ChrI	7434295..7434594	253	2	-
Ce_Sp-contig13292	ChrI	7436330..7436730	396	1	-
Ce_Sp-contig13293	ChrI	7468121..7468561	440	1	-
Ce_Sp-contig13294	ChrI	7476492..7476883	387	1	-
Ce_Sp-contig13295	ChrI	7483459..7483767	308	1	-
Ce_Sp-contig13296	ChrI	7486137..7486681	546	6	-
Ce_Sp-contig13297	ChrI	7492042..7492386	346	3	-
Ce_Sp-contig13298	ChrI	7492485..7492929	392	5	-
Ce_Sp-contig13299	ChrI	7507470..7507775	306	1	-
Ce_Sp-contig13300	ChrI	7525867..7526678	799	5	-
Ce_Sp-contig13301	ChrI	7529634..7530062	428	1	-
Ce_Sp-contig13302	ChrI	7530705..7531207	499	1	-
Ce_Sp-contig13303	ChrI	7558558..7558852	297	1	-
Ce_Sp-contig13304	ChrI	7566610..7566718	120	1	-
Ce_Sp-contig13305	ChrI	7567417..7567716	299	3	-
Ce_Sp-contig13306	ChrI	7570841..7571343	508	2	-
Ce_Sp-contig13307	ChrI	7577070..7577203	133	1	-
Ce_Sp-contig13308	ChrI	7578318..7578556	229	1	-
Ce_Sp-contig13309	ChrI	7585320..7585532	215	1	-
Ce_Sp-contig13310	ChrI	7592471..7592788	290	1	-
Ce_Sp-contig13311	ChrI	7592869..7593069	201	1	-
Ce_Sp-contig13312	ChrI	7594783..7595142	357	2	-
Ce_Sp-contig13313	ChrI	7595531..7596005	475	1	-
Ce_Sp-contig13314	ChrI	7597775..7598162	390	1	-
Ce_Sp-contig13315	ChrI	7624267..7624369	112	1	-
Ce_Sp-contig13316	ChrI	7634224..7634495	225	1	-
Ce_Sp-contig13317	ChrI	7634564..7634674	111	1	-
Ce_Sp-contig13318	ChrI	7641946..7642077	132	1	-
Ce_Sp-contig13319	ChrI	7642591..7643134	543	3	-
Ce_Sp-contig13320	ChrI	7657134..7657242	105	1	-
Ce_Sp-contig13321	ChrI	7657611..7658064	449	1	-
Ce_Sp-contig13322	ChrI	7660052..7660530	478	5	-
Ce_Sp-contig13323	ChrI	7661379..7662124	740	2	-
Ce_Sp-contig13324	ChrI	7665129..7665282	151	1	-
Ce_Sp-contig13325	ChrI	7665785..7666189	400	3	-
Ce_Sp-contig13326	ChrI	7666210..7666456	241	1	-
Ce_Sp-contig13327	ChrI	7682159..7682271	103	1	-
Ce_Sp-contig13328	ChrI	7691386..7691667	281	1	-
Ce_Sp-contig13329	ChrI	7697942..7698218	275	1	-
Ce_Sp-contig13330	ChrI	7701845..7702040	196	6	-
Ce_Sp-contig13331	ChrI	7702344..7702727	378	1	-
Ce_Sp-contig13332	ChrI	7704642..7704780	137	1	-
Ce_Sp-contig13334	ChrI	7728796..7729078	239	1	-
Ce_Sp-contig13335	ChrI	7750005..7750400	391	1	-
Ce_Sp-contig13336	ChrI	7753871..7754276	402	2	-
Ce_Sp-contig13337	ChrI	7755290..7755785	494	1	-
Ce_Sp-contig13338	ChrI	7755902..7756325	416	1	-
Ce_Sp-contig13339	ChrI	7756389..7756776	386	2	-
Ce_Sp-contig13340	ChrI	7760350..7761403	1047	6	-
Ce_Sp-contig13341	ChrI	7764946..7765236	291	1	-
Ce_Sp-contig13342	ChrI	7769168..7769596	380	1	-
Ce_Sp-contig13343	ChrI	7770489..7770811	320	2	-
Ce_Sp-contig13344	ChrI	7772519..7773016	496	1	-
Ce_Sp-contig13345	ChrI	7793340..7793971	625	5	-
Ce_Sp-contig13346	ChrI	7794259..7794358	101	1	-
Ce_Sp-contig13347	ChrI	7794860..7795041	169	1	-
Ce_Sp-contig13348	ChrI	7795551..7795897	348	1	-
Ce_Sp-contig13349	ChrI	7819830..7820334	504	1	-
Ce_Sp-contig13350	ChrI	7832955..7833116	160	1	-
Ce_Sp-contig13351	ChrI	7840064..7840506	439	3	-
Ce_Sp-contig13352	ChrI	7857807..7858066	256	1	-
Ce_Sp-contig13353	ChrI	7866152..7867527	1381	22	-
Ce_Sp-contig13354	ChrI	7867920..7868172	249	1	-
Ce_Sp-contig13355	ChrI	7870196..7870446	252	1	-
Ce_Sp-contig13356	ChrI	7871525..7872073	548	32	-
Ce_Sp-contig13357	ChrI	7873368..7873587	224	1	-
Ce_Sp-contig13358	ChrI	7873866..7874375	506	1	-
Ce_Sp-contig13359	ChrI	7877143..7878034	885	4	-
Ce_Sp-contig13360	ChrI	7878191..7879063	873	12	-
Ce_Sp-contig13361	ChrI	7879869..7880110	242	1	-
Ce_Sp-contig13362	ChrI	7881096..7881505	412	1	-
Ce_Sp-contig13363	ChrI	7897453..7897742	286	1	-
Ce_Sp-contig13364	ChrI	7900739..7901053	315	1	-
Ce_Sp-contig13365	ChrI	7903068..7903234	163	1	-
Ce_Sp-contig13366	ChrI	7912610..7913083	475	1	-
Ce_Sp-contig13367	ChrI	7913774..7914178	405	3	-
Ce_Sp-contig13368	ChrI	7914551..7915069	521	2	-
Ce_Sp-contig13369	ChrI	7926628..7926816	185	1	-
Ce_Sp-contig13370	ChrI	7930702..7930950	202	1	-
Ce_Sp-contig13371	ChrI	7935009..7935256	246	1	-
Ce_Sp-contig13372	ChrI	7953445..7953816	368	1	-
Ce_Sp-contig13373	ChrI	7956790..7956995	159	1	-
Ce_Sp-contig13374	ChrI	7958691..7958997	265	3	-
Ce_Sp-contig13375	ChrI	7959277..7959453	179	2	-
Ce_Sp-contig13376	ChrI	7972250..7972436	178	1	-
Ce_Sp-contig13377	ChrI	7976790..7977072	282	3	-
Ce_Sp-contig13378	ChrI	8005187..8005457	224	2	-
Ce_Sp-contig13379	ChrI	8006251..8006506	253	2	-
Ce_Sp-contig13380	ChrI	8011257..8011423	166	1	-
Ce_Sp-contig13381	ChrI	8016294..8016406	112	1	-
Ce_Sp-contig13382	ChrI	8016572..8017065	490	1	-
Ce_Sp-contig13383	ChrI	8019712..8019844	135	1	-
Ce_Sp-contig13384	ChrI	8020777..8020969	193	3	-
Ce_Sp-contig13385	ChrI	8021038..8021355	270	3	-
Ce_Sp-contig13386	ChrI	8022682..8022895	203	2	-
Ce_Sp-contig13387	ChrI	8022929..8023177	250	1	-
Ce_Sp-contig13388	ChrI	8035925..8036077	152	1	-
Ce_Sp-contig13389	ChrI	8036129..8036236	113	1	-
Ce_Sp-contig13390	ChrI	8036658..8037126	367	1	-
Ce_Sp-contig13391	ChrI	8060595..8060703	106	1	-
Ce_Sp-contig13392	ChrI	8061065..8061495	424	1	-
Ce_Sp-contig13393	ChrI	8082914..8083315	392	1	-
Ce_Sp-contig13394	ChrI	8092518..8093064	533	2	-
Ce_Sp-contig13395	ChrI	8095144..8095593	447	1	-
Ce_Sp-contig13396	ChrI	8111161..8111418	256	1	-
Ce_Sp-contig13397	ChrI	8123646..8123806	158	1	-
Ce_Sp-contig13398	ChrI	8130175..8130667	482	3	-
Ce_Sp-contig13399	ChrI	8130682..8130792	114	1	-
Ce_Sp-contig13400	ChrI	8132059..8132529	472	2	-
Ce_Sp-contig13401	ChrI	8136891..8137377	488	1	-
Ce_Sp-contig13402	ChrI	8165260..8165453	192	1	-
Ce_Sp-contig13403	ChrI	8165728..8165946	216	1	-
Ce_Sp-contig13404	ChrI	8166149..8166270	122	1	-
Ce_Sp-contig13405	ChrI	8166347..8166774	378	1	-
Ce_Sp-contig13406	ChrI	8167022..8167147	126	1	-
Ce_Sp-contig13407	ChrI	8167944..8168069	126	1	-
Ce_Sp-contig13408	ChrI	8168176..8168284	105	1	-
Ce_Sp-contig13409	ChrI	8168333..8168675	295	2	-
Ce_Sp-contig13410	ChrI	8169602..8170016	413	3	-
Ce_Sp-contig13411	ChrI	8175454..8175783	327	2	-
Ce_Sp-contig13412	ChrI	8179017..8179370	344	1	-
Ce_Sp-contig13413	ChrI	8186940..8187430	496	1	-
Ce_Sp-contig13414	ChrI	8189417..8189743	327	2	-
Ce_Sp-contig13415	ChrI	8196370..8196521	153	1	-
Ce_Sp-contig13416	ChrI	8208537..8208826	290	3	-
Ce_Sp-contig13417	ChrI	8210882..8211081	145	1	-
Ce_Sp-contig13418	ChrI	8227383..8228159	758	2	-
Ce_Sp-contig13419	ChrI	8228347..8229640	1288	12	-
Ce_Sp-contig13420	ChrI	8236485..8236962	477	1	-
Ce_Sp-contig13421	ChrI	8242116..8242567	402	6	-
Ce_Sp-contig13422	ChrI	8243056..8243301	246	2	-
Ce_Sp-contig13423	ChrI	8258896..8259411	508	4	-
Ce_Sp-contig13424	ChrI	8260757..8260967	209	1	-
Ce_Sp-contig13425	ChrI	8282102..8282455	354	1	-
Ce_Sp-contig13426	ChrI	8290903..8291115	213	1	-
Ce_Sp-contig13427	ChrI	8294533..8294678	141	1	-
Ce_Sp-contig13428	ChrI	8329488..8329636	149	1	-
Ce_Sp-contig13429	ChrI	8336233..8336709	479	2	-
Ce_Sp-contig13430	ChrI	8344837..8345198	362	2	-
Ce_Sp-contig13431	ChrI	8345268..8345659	380	1	-
Ce_Sp-contig13432	ChrI	8347359..8347922	562	3	-
Ce_Sp-contig13433	ChrI	8348040..8348198	157	1	-
Ce_Sp-contig13434	ChrI	8349947..8350377	431	1	-
Ce_Sp-contig13435	ChrI	8351284..8351421	136	2	-
Ce_Sp-contig13436	ChrI	8351614..8352121	509	4	-
Ce_Sp-contig13437	ChrI	8358250..8358524	268	1	-
Ce_Sp-contig13438	ChrI	8369329..8369753	374	1	-
Ce_Sp-contig13439	ChrI	8383604..8384089	485	1	-
Ce_Sp-contig13440	ChrI	8386601..8386755	150	1	-
Ce_Sp-contig13441	ChrI	8403930..8404096	162	8	-
Ce_Sp-contig13442	ChrI	8404335..8404498	162	6	-
Ce_Sp-contig13443	ChrI	8405567..8405750	186	3	-
Ce_Sp-contig13444	ChrI	8411611..8412958	1346	8	-
Ce_Sp-contig13445	ChrI	8413999..8414225	216	1	-
Ce_Sp-contig13446	ChrI	8424985..8425153	168	1	-
Ce_Sp-contig13447	ChrI	8429932..8430064	131	1	-
Ce_Sp-contig13448	ChrI	8435036..8435352	317	1	-
Ce_Sp-contig13449	ChrI	8441871..8442019	145	1	-
Ce_Sp-contig13450	ChrI	8442706..8443104	393	1	-
Ce_Sp-contig13451	ChrI	8452109..8452565	456	1	coding potential
Ce_Sp-contig13452	ChrI	8469831..8470393	563	5	-
Ce_Sp-contig13453	ChrI	8479602..8479729	119	1	-
Ce_Sp-contig13454	ChrI	8482397..8482674	272	1	-
Ce_Sp-contig13455	ChrI	8490680..8490932	250	1	-
Ce_Sp-contig13456	ChrI	8509112..8509275	162	1	-
Ce_Sp-contig13457	ChrI	8527059..8527300	240	1	-
Ce_Sp-contig13458	ChrI	8527626..8528016	385	2	-
Ce_Sp-contig13459	ChrI	8537851..8538111	256	1	-
Ce_Sp-contig13460	ChrI	8543936..8544303	364	1	-
Ce_Sp-contig13461	ChrI	8547318..8547930	611	6	-
Ce_Sp-contig13462	ChrI	8547990..8548477	488	3	-
Ce_Sp-contig13463	ChrI	8549289..8549977	690	3	-
Ce_Sp-contig13464	ChrI	8560706..8561110	403	1	-
Ce_Sp-contig13465	ChrI	8562030..8562738	707	2	-
Ce_Sp-contig13466	ChrI	8566149..8566454	305	4	-
Ce_Sp-contig13467	ChrI	8573868..8574062	189	1	-
Ce_Sp-contig13468	ChrI	8574818..8574969	153	1	-
Ce_Sp-contig13469	ChrI	8586977..8587423	452	3	-
Ce_Sp-contig13470	ChrI	8604677..8605159	483	6	-
Ce_Sp-contig13471	ChrI	8606563..8606790	216	3	-
Ce_Sp-contig13472	ChrI	8610688..8610840	147	1	-
Ce_Sp-contig13473	ChrI	8619066..8619522	461	1	-
Ce_Sp-contig13474	ChrI	8624276..8624383	107	1	-
Ce_Sp-contig13475	ChrI	8630000..8630350	353	1	-
Ce_Sp-contig13476	ChrI	8631691..8632168	484	4	coding potential
Ce_Sp-contig13477	ChrI	8632543..8632802	256	1	-
Ce_Sp-contig13478	ChrI	8633792..8633977	192	1	-
Ce_Sp-contig13479	ChrI	8634999..8635532	533	2	-
Ce_Sp-contig13480	ChrI	8645877..8646239	359	1	-
Ce_Sp-contig13481	ChrI	8664762..8664897	135	1	-
Ce_Sp-contig13482	ChrI	8666604..8666809	206	1	-
Ce_Sp-contig13483	ChrI	8668510..8668654	142	1	-
Ce_Sp-contig13484	ChrI	8673140..8673534	388	1	-
Ce_Sp-contig13485	ChrI	8674634..8674907	268	1	-
Ce_Sp-contig13486	ChrI	8676881..8676992	108	2	-
Ce_Sp-contig13487	ChrI	8684743..8685078	330	1	-
Ce_Sp-contig13488	ChrI	8694963..8695166	159	2	-
Ce_Sp-contig13489	ChrI	8696661..8697104	397	1	-
Ce_Sp-contig13490	ChrI	8712833..8713717	891	8	-
Ce_Sp-contig13491	ChrI	8722751..8723704	945	2	-
Ce_Sp-contig13492	ChrI	8742404..8742557	148	1	-
Ce_Sp-contig13493	ChrI	8760443..8761036	584	2	-
Ce_Sp-contig13494	ChrI	8765142..8765622	484	4	-
Ce_Sp-contig13495	ChrI	8779727..8780067	336	2	-
Ce_Sp-contig13496	ChrI	8787513..8787729	215	1	-
Ce_Sp-contig13497	ChrI	8804104..8804564	462	1	coding potential
Ce_Sp-contig13498	ChrI	8814745..8814866	122	1	-
Ce_Sp-contig13499	ChrI	8818219..8818563	342	1	-
Ce_Sp-contig13500	ChrI	8820959..8821350	388	6	-
Ce_Sp-contig13501	ChrI	8821479..8822119	635	3	-
Ce_Sp-contig13502	ChrI	8828043..8828299	253	1	-
Ce_Sp-contig13503	ChrI	8859314..8859475	162	2	-
Ce_Sp-contig13504	ChrI	8866060..8866558	500	3	-
Ce_Sp-contig13505	ChrI	8866656..8867126	467	1	-
Ce_Sp-contig13506	ChrI	8869272..8869685	395	1	-
Ce_Sp-contig13507	ChrI	8870818..8871239	416	1	-
Ce_Sp-contig13508	ChrI	8871471..8871811	339	1	-
Ce_Sp-contig13509	ChrI	8893310..8893435	126	1	-
Ce_Sp-contig13510	ChrI	8905433..8905825	393	2	-
Ce_Sp-contig13511	ChrI	8911819..8911960	141	1	-
Ce_Sp-contig13512	ChrI	8918455..8918593	142	1	-
Ce_Sp-contig13513	ChrI	8930757..8931015	260	2	-
Ce_Sp-contig13514	ChrI	8943248..8944043	785	7	-
Ce_Sp-contig13515	ChrI	8944737..8945275	534	1	-
Ce_Sp-contig13516	ChrI	8947147..8947258	109	3	-
Ce_Sp-contig13517	ChrI	8947321..8947690	326	19	-
Ce_Sp-contig13518	ChrI	8948053..8948310	254	2	-
Ce_Sp-contig13519	ChrI	8948495..8948633	138	2	-
Ce_Sp-contig13520	ChrI	8988631..8989086	452	1	-
Ce_Sp-contig13521	ChrI	8995491..8996000	414	1	-
Ce_Sp-contig13522	ChrI	9001254..9001451	194	1	-
Ce_Sp-contig13523	ChrI	9001655..9001779	122	1	-
Ce_Sp-contig13524	ChrI	9008997..9009265	264	1	-
Ce_Sp-contig13525	ChrI	9035571..9036187	611	2	coding potential
Ce_Sp-contig13526	ChrI	9053245..9054004	760	8	-
Ce_Sp-contig13527	ChrI	9056020..9056434	411	1	-
Ce_Sp-contig13528	ChrI	9057131..9057539	409	3	-
Ce_Sp-contig13529	ChrI	9069028..9069597	568	1	-
Ce_Sp-contig13530	ChrI	9070035..9070250	209	1	-
Ce_Sp-contig13531	ChrI	9070261..9070898	631	6	-
Ce_Sp-contig13532	ChrI	9071558..9071671	112	3	-
Ce_Sp-contig13533	ChrI	9071796..9071930	134	1	-
Ce_Sp-contig13534	ChrI	9077706..9077859	157	2	-
Ce_Sp-contig13535	ChrI	9100089..9100565	468	1	-
Ce_Sp-contig13536	ChrI	9108170..9108467	295	2	-
Ce_Sp-contig13537	ChrI	9116866..9117214	353	2	-
Ce_Sp-contig13538	ChrI	9122696..9123129	438	2	-
Ce_Sp-contig13539	ChrI	9124693..9124796	103	1	-
Ce_Sp-contig13540	ChrI	9128783..9130226	1437	7	-
Ce_Sp-contig13541	ChrI	9134491..9134759	268	1	-
Ce_Sp-contig13542	ChrI	9138503..9138727	220	1	-
Ce_Sp-contig13543	ChrI	9145010..9145434	419	1	-
Ce_Sp-contig13544	ChrI	9146039..9146202	165	1	-
Ce_Sp-contig13545	ChrI	9146624..9147029	408	1	-
Ce_Sp-contig13546	ChrI	9147579..9148109	530	1	-
Ce_Sp-contig13547	ChrI	9149884..9150117	233	1	-
Ce_Sp-contig13548	ChrI	9163943..9164355	367	2	-
Ce_Sp-contig13549	ChrI	9165055..9165246	191	3	-
Ce_Sp-contig13550	ChrI	9165261..9165759	498	4	-
Ce_Sp-contig13551	ChrI	9166654..9166806	157	4	-
Ce_Sp-contig13552	ChrI	9168935..9169393	456	1	-
Ce_Sp-contig13553	ChrI	9176668..9176887	221	1	-
Ce_Sp-contig13554	ChrI	9177074..9177407	333	1	-
Ce_Sp-contig13555	ChrI	9177970..9178413	442	1	-
Ce_Sp-contig13556	ChrI	9181814..9182536	728	5	-
Ce_Sp-contig13557	ChrI	9188635..9188973	336	2	-
Ce_Sp-contig13558	ChrI	9195239..9195352	106	1	-
Ce_Sp-contig13559	ChrI	9195618..9195989	375	1	-
Ce_Sp-contig13560	ChrI	9196107..9196633	526	2	-
Ce_Sp-contig13561	ChrI	9196832..9197498	665	3	-
Ce_Sp-contig13562	ChrI	9200098..9200745	651	5	-
Ce_Sp-contig13563	ChrI	9219434..9219607	173	1	-
Ce_Sp-contig13564	ChrI	9228049..9228153	102	1	-
Ce_Sp-contig13565	ChrI	9239374..9239695	316	1	-
Ce_Sp-contig13566	ChrI	9252918..9253128	162	1	-
Ce_Sp-contig13567	ChrI	9255030..9255154	124	1	-
Ce_Sp-contig13568	ChrI	9260401..9260795	397	2	-
Ce_Sp-contig13569	ChrI	9261664..9262132	466	1	-
Ce_Sp-contig13570	ChrI	9262488..9263014	528	3	-
Ce_Sp-contig13571	ChrI	9267581..9267897	316	1	-
Ce_Sp-contig13572	ChrI	9271473..9271795	320	1	-
Ce_Sp-contig13573	ChrI	9277734..9278183	445	1	-
Ce_Sp-contig13574	ChrI	9287322..9287870	557	4	-
Ce_Sp-contig13575	ChrI	9289755..9290171	419	2	-
Ce_Sp-contig13576	ChrI	9309751..9310216	465	6	-
Ce_Sp-contig13577	ChrI	9313976..9314348	375	1	-
Ce_Sp-contig13578	ChrI	9327942..9328065	124	1	-
Ce_Sp-contig13579	ChrI	9329158..9329456	295	2	-
Ce_Sp-contig13580	ChrI	9329834..9330087	205	2	-
Ce_Sp-contig13581	ChrI	9333213..9333549	328	1	-
Ce_Sp-contig13582	ChrI	9333599..9334055	448	1	-
Ce_Sp-contig13583	ChrI	9343996..9344374	375	1	-
Ce_Sp-contig13584	ChrI	9346909..9347312	398	1	-
Ce_Sp-contig13585	ChrI	9352482..9352715	233	1	-
Ce_Sp-contig13586	ChrI	9355670..9356321	647	2	-
Ce_Sp-contig13587	ChrI	9368417..9368838	422	2	-
Ce_Sp-contig13588	ChrI	9378644..9378779	146	1	-
Ce_Sp-contig13589	ChrI	9379124..9379336	212	1	-
Ce_Sp-contig13590	ChrI	9388919..9389065	146	1	-
Ce_Sp-contig13591	ChrI	9393277..9393416	137	1	-
Ce_Sp-contig13592	ChrI	9399298..9399667	369	1	-
Ce_Sp-contig13593	ChrI	9400244..9400517	270	1	-
Ce_Sp-contig13594	ChrI	9409288..9409696	403	1	-
Ce_Sp-contig13595	ChrI	9420906..9421039	134	1	-
Ce_Sp-contig13596	ChrI	9427820..9428289	471	1	-
Ce_Sp-contig13597	ChrI	9433497..9433745	247	1	-
Ce_Sp-contig13598	ChrI	9444904..9445211	304	1	-
Ce_Sp-contig13599	ChrI	9458550..9458828	278	3	-
Ce_Sp-contig13600	ChrI	9459279..9459388	110	1	-
Ce_Sp-contig13601	ChrI	9459628..9459812	184	1	-
Ce_Sp-contig13602	ChrI	9469189..9469379	186	1	-
Ce_Sp-contig13603	ChrI	9471126..9471526	399	1	-
Ce_Sp-contig13604	ChrI	9472313..9472630	314	2	-
Ce_Sp-contig13605	ChrI	9483720..9484530	804	2	-
Ce_Sp-contig13606	ChrI	9489969..9490136	170	1	-
Ce_Sp-contig13607	ChrI	9492462..9492611	149	2	-
Ce_Sp-contig13608	ChrI	9495400..9495706	306	1	-
Ce_Sp-contig13609	ChrI	9511021..9511175	154	3	-
Ce_Sp-contig13610	ChrI	9521425..9521860	435	1	-
Ce_Sp-contig13611	ChrI	9522687..9523069	383	1	-
Ce_Sp-contig13612	ChrI	9523151..9523549	396	1	-
Ce_Sp-contig13613	ChrI	9526707..9526890	184	2	-
Ce_Sp-contig13614	ChrI	9526934..9527432	453	77	-
Ce_Sp-contig13615	ChrI	9540570..9540827	258	1	-
Ce_Sp-contig13616	ChrI	9564461..9564712	253	1	-
Ce_Sp-contig13617	ChrI	9579264..9579513	249	3	-
Ce_Sp-contig13618	ChrI	9579704..9579976	270	3	-
Ce_Sp-contig13619	ChrI	9581146..9581264	118	1	-
Ce_Sp-contig13620	ChrI	9588658..9589065	365	1	-
Ce_Sp-contig13621	ChrI	9590503..9590697	195	1	-
Ce_Sp-contig13622	ChrI	9594548..9595024	476	1	-
Ce_Sp-contig13623	ChrI	9599262..9599720	460	8	-
Ce_Sp-contig13624	ChrI	9599868..9600435	567	2	-
Ce_Sp-contig13625	ChrI	9616328..9616468	142	1	-
Ce_Sp-contig13626	ChrI	9616938..9617358	418	1	-
Ce_Sp-contig13627	ChrI	9630332..9630830	499	3	-
Ce_Sp-contig13628	ChrI	9633178..9633407	188	1	-
Ce_Sp-contig13629	ChrI	9633787..9633918	130	1	-
Ce_Sp-contig13630	ChrI	9636294..9636626	330	1	-
Ce_Sp-contig13631	ChrI	9642629..9642881	206	1	-
Ce_Sp-contig13632	ChrI	9643053..9643172	120	1	-
Ce_Sp-contig13633	ChrI	9643538..9643809	271	1	-
Ce_Sp-contig13634	ChrI	9652477..9652610	130	1	-
Ce_Sp-contig13635	ChrI	9656029..9656425	390	1	-
Ce_Sp-contig13636	ChrI	9659937..9660067	128	1	-
Ce_Sp-contig13637	ChrI	9669869..9670023	154	2	-
Ce_Sp-contig13638	ChrI	9675697..9676105	403	1	-
Ce_Sp-contig13639	ChrI	9690683..9691015	335	1	-
Ce_Sp-contig13640	ChrI	9695686..9695933	243	6	-
Ce_Sp-contig13641	ChrI	9695984..9696254	271	5	-
Ce_Sp-contig13642	ChrI	9696546..9696759	210	47	-
Ce_Sp-contig13643	ChrI	9699577..9699942	364	1	-
Ce_Sp-contig13644	ChrI	9700115..9701219	1102	6	-
Ce_Sp-contig13645	ChrI	9705109..9705404	297	1	-
Ce_Sp-contig13646	ChrI	9725418..9725857	437	1	-
Ce_Sp-contig13647	ChrI	9725963..9726442	480	1	-
Ce_Sp-contig13648	ChrI	9739173..9739714	531	1	coding potential
Ce_Sp-contig13649	ChrI	9743629..9744100	465	2	-
Ce_Sp-contig13650	ChrI	9745508..9745652	145	1	-
Ce_Sp-contig13651	ChrI	9757255..9757722	461	3	-
Ce_Sp-contig13652	ChrI	9761975..9762465	489	1	-
Ce_Sp-contig13653	ChrI	9781298..9781407	107	2	-
Ce_Sp-contig13654	ChrI	9785812..9785926	117	2	-
Ce_Sp-contig13655	ChrI	9786216..9786426	211	1	-
Ce_Sp-contig13656	ChrI	9789794..9789903	107	2	-
Ce_Sp-contig13657	ChrI	9790914..9791360	441	1	-
Ce_Sp-contig13658	ChrI	9791659..9792070	412	1	-
Ce_Sp-contig13659	ChrI	9795539..9795648	111	1	-
Ce_Sp-contig13660	ChrI	9796272..9797799	1528	13	-
Ce_Sp-contig13661	ChrI	9800500..9801100	600	4	-
Ce_Sp-contig13662	ChrI	9801490..9801642	153	1	-
Ce_Sp-contig13663	ChrI	9801650..9801888	242	1	-
Ce_Sp-contig13664	ChrI	9828337..9828514	172	1	-
Ce_Sp-contig13665	ChrI	9830215..9830652	435	3	-
Ce_Sp-contig13666	ChrI	9831605..9832304	689	2	-
Ce_Sp-contig13667	ChrI	9840479..9840856	374	1	-
Ce_Sp-contig13668	ChrI	9848031..9848481	445	1	-
Ce_Sp-contig13669	ChrI	9850150..9850599	456	3	-
Ce_Sp-contig13670	ChrI	9861830..9862125	297	1	-
Ce_Sp-contig13671	ChrI	9862915..9863430	509	1	-
Ce_Sp-contig13672	ChrI	9870118..9870605	487	1	-
Ce_Sp-contig13673	ChrI	9874305..9874521	218	1	-
Ce_Sp-contig13674	ChrI	9892891..9893318	425	2	-
Ce_Sp-contig13675	ChrI	9915526..9915894	369	1	-
Ce_Sp-contig13676	ChrI	9928547..9929079	438	2	-
Ce_Sp-contig13677	ChrI	9930967..9931274	261	4	-
Ce_Sp-contig13678	ChrI	9931659..9931872	214	3	-
Ce_Sp-contig13679	ChrI	9946953..9947364	416	1	-
Ce_Sp-contig13680	ChrI	9971134..9971553	416	1	coding potential
Ce_Sp-contig13681	ChrI	9973073..9973459	387	3	-
Ce_Sp-contig13682	ChrI	9975842..9976130	272	1	-
Ce_Sp-contig13683	ChrI	9980053..9980467	412	2	-
Ce_Sp-contig13684	ChrI	10014990..10015462	381	1	-
Ce_Sp-contig13685	ChrI	10029702..10030020	314	1	-
Ce_Sp-contig13686	ChrI	10031287..10031670	383	3	-
Ce_Sp-contig13687	ChrI	10033294..10033957	668	5	-
Ce_Sp-contig13688	ChrI	10036424..10036699	269	1	-
Ce_Sp-contig13689	ChrI	10043114..10043386	267	1	-
Ce_Sp-contig13690	ChrI	10070494..10070863	370	1	-
Ce_Sp-contig13691	ChrI	10076902..10077489	585	2	coding potential
Ce_Sp-contig13692	ChrI	10077666..10077766	101	1	-
Ce_Sp-contig13693	ChrI	10087472..10087761	289	1	-
Ce_Sp-contig13694	ChrI	10100482..10100690	207	1	-
Ce_Sp-contig13695	ChrI	10102540..10102644	102	1	-
Ce_Sp-contig13696	ChrI	10104393..10104826	433	2	-
Ce_Sp-contig13697	ChrI	10111397..10111915	516	3	-
Ce_Sp-contig13698	ChrI	10113151..10113662	512	10	-
Ce_Sp-contig13699	ChrI	10119415..10120101	549	2	-
Ce_Sp-contig13700	ChrI	10121027..10121422	350	1	-
Ce_Sp-contig13701	ChrI	10141646..10142367	722	2	-
Ce_Sp-contig13702	ChrI	10152598..10152856	259	1	-
Ce_Sp-contig13703	ChrI	10153821..10154493	675	4	-
Ce_Sp-contig13704	ChrI	10159910..10160005	100	1	-
Ce_Sp-contig13705	ChrI	10166973..10167922	946	10	-
Ce_Sp-contig13706	ChrI	10178583..10178825	243	1	-
Ce_Sp-contig13707	ChrI	10179151..10179738	492	1	-
Ce_Sp-contig13708	ChrI	10187535..10187790	257	2	-
Ce_Sp-contig13709	ChrI	10219103..10219218	114	1	-
Ce_Sp-contig13710	ChrI	10227627..10228152	522	8	-
Ce_Sp-contig13711	ChrI	10254145..10254649	503	2	-
Ce_Sp-contig13712	ChrI	10286922..10287688	760	5	-
Ce_Sp-contig13713	ChrI	10298227..10298328	100	1	-
Ce_Sp-contig13714	ChrI	10302121..10302474	307	1	-
Ce_Sp-contig13715	ChrI	10319685..10319793	112	1	-
Ce_Sp-contig13716	ChrI	10321870..10322273	403	2	-
Ce_Sp-contig13717	ChrI	10322794..10322945	152	1	-
Ce_Sp-contig13718	ChrI	10323206..10323361	105	3	-
Ce_Sp-contig13719	ChrI	10328374..10328677	295	1	-
Ce_Sp-contig13720	ChrI	10348483..10348743	261	1	-
Ce_Sp-contig13721	ChrI	10348843..10348989	102	2	-
Ce_Sp-contig13722	ChrI	10349118..10349433	267	8	-
Ce_Sp-contig13723	ChrI	10350106..10350270	153	1	-
Ce_Sp-contig13724	ChrI	10351881..10352337	456	1	-
Ce_Sp-contig13725	ChrI	10363012..10363402	389	1	-
Ce_Sp-contig13726	ChrI	10373360..10373558	199	1	-
Ce_Sp-contig13727	ChrI	10374159..10374393	234	1	-
Ce_Sp-contig13728	ChrI	10379085..10379547	462	1	-
Ce_Sp-contig13729	ChrI	10402470..10402752	281	1	-
Ce_Sp-contig13730	ChrI	10405564..10405944	380	1	-
Ce_Sp-contig13731	ChrI	10432770..10433069	293	6	-
Ce_Sp-contig13732	ChrI	10433310..10433441	132	1	-
Ce_Sp-contig13733	ChrI	10433876..10434033	159	1	-
Ce_Sp-contig13734	ChrI	10434151..10434385	236	1	-
Ce_Sp-contig13735	ChrI	10436016..10436151	134	2	-
Ce_Sp-contig13736	ChrI	10438071..10438281	207	1	-
Ce_Sp-contig13737	ChrI	10447725..10448171	444	1	-
Ce_Sp-contig13738	ChrI	10464802..10465237	428	1	-
Ce_Sp-contig13739	ChrI	10476234..10476439	204	1	-
Ce_Sp-contig13740	ChrI	10484996..10485145	148	2	-
Ce_Sp-contig13741	ChrI	10495370..10495793	421	2	-
Ce_Sp-contig13742	ChrI	10496138..10496368	233	1	-
Ce_Sp-contig13743	ChrI	10502311..10502837	525	1	-
Ce_Sp-contig13744	ChrI	10519357..10519465	112	1	-
Ce_Sp-contig13745	ChrI	10520653..10520764	112	1	-
Ce_Sp-contig13746	ChrI	10522118..10522575	456	1	-
Ce_Sp-contig13747	ChrI	10545156..10545361	205	1	-
Ce_Sp-contig13748	ChrI	10553108..10553283	177	7	-
Ce_Sp-contig13749	ChrI	10553377..10553492	116	2	-
Ce_Sp-contig13750	ChrI	10553732..10553886	155	19	-
Ce_Sp-contig13751	ChrI	10557619..10557783	165	1	-
Ce_Sp-contig13752	ChrI	10564513..10564858	339	2	-
Ce_Sp-contig13753	ChrI	10568484..10568791	307	1	-
Ce_Sp-contig13754	ChrI	10590178..10590303	123	1	-
Ce_Sp-contig13755	ChrI	10621943..10622070	125	2	-
Ce_Sp-contig13756	ChrI	10622171..10622365	196	1	-
Ce_Sp-contig13757	ChrI	10629118..10629590	473	1	-
Ce_Sp-contig13758	ChrI	10637351..10637709	352	1	-
Ce_Sp-contig13759	ChrI	10650864..10651330	466	1	-
Ce_Sp-contig13760	ChrI	10652014..10652417	412	2	-
Ce_Sp-contig13761	ChrI	10682953..10683105	152	2	-
Ce_Sp-contig13762	ChrI	10686243..10686378	136	1	-
Ce_Sp-contig13763	ChrI	10692300..10692532	224	1	-
Ce_Sp-contig13764	ChrI	10694074..10694585	510	2	-
Ce_Sp-contig13765	ChrI	10694915..10695186	270	1	-
Ce_Sp-contig13766	ChrI	10696621..10697031	405	2	-
Ce_Sp-contig13767	ChrI	10704432..10704867	424	1	-
Ce_Sp-contig13768	ChrI	10708853..10709003	146	1	-
Ce_Sp-contig13769	ChrI	10709229..10709498	274	1	-
Ce_Sp-contig13770	ChrI	10711890..10712385	495	3	-
Ce_Sp-contig13771	ChrI	10736226..10736582	357	2	-
Ce_Sp-contig13772	ChrI	10737651..10737769	119	1	-
Ce_Sp-contig13773	ChrI	10739770..10739898	139	1	-
Ce_Sp-contig13774	ChrI	10741001..10741174	173	1	-
Ce_Sp-contig13775	ChrI	10747885..10748372	485	2	coding potential
Ce_Sp-contig13776	ChrI	10748777..10749081	294	1	-
Ce_Sp-contig13777	ChrI	10749283..10749619	335	1	coding potential
Ce_Sp-contig13778	ChrI	10752690..10752812	126	1	-
Ce_Sp-contig13779	ChrI	10754430..10754800	369	1	-
Ce_Sp-contig13780	ChrI	10775643..10776199	553	4	-
Ce_Sp-contig13781	ChrI	10778570..10779089	523	1	-
Ce_Sp-contig13782	ChrI	10781706..10782156	450	1	-
Ce_Sp-contig13783	ChrI	10806580..10806806	225	1	-
Ce_Sp-contig13784	ChrI	10807002..10807142	138	8	-
Ce_Sp-contig13785	ChrI	10807306..10807523	218	6	-
Ce_Sp-contig13786	ChrI	10807529..10807746	214	3	-
Ce_Sp-contig13787	ChrI	10812438..10812652	166	1	-
Ce_Sp-contig13788	ChrI	10812727..10812850	124	4	-
Ce_Sp-contig13789	ChrI	10820660..10820816	155	1	-
Ce_Sp-contig13790	ChrI	10834736..10835563	825	6	-
Ce_Sp-contig13791	ChrI	10874819..10875119	298	1	-
Ce_Sp-contig13792	ChrI	10878547..10878903	355	1	-
Ce_Sp-contig13793	ChrI	10883770..10884186	373	5	-
Ce_Sp-contig13794	ChrI	10892040..10892154	113	1	-
Ce_Sp-contig13795	ChrI	10894960..10895402	441	1	-
Ce_Sp-contig13796	ChrI	10895497..10895784	283	1	-
Ce_Sp-contig13797	ChrI	10900863..10901345	483	1	-
Ce_Sp-contig13798	ChrI	10902379..10903060	674	2	-
Ce_Sp-contig13799	ChrI	10914516..10914750	232	1	-
Ce_Sp-contig13800	ChrI	10920794..10920956	163	1	-
Ce_Sp-contig13801	ChrI	10926155..10927102	925	13	coding potential
Ce_Sp-contig13802	ChrI	10929597..10929828	227	2	coding potential
Ce_Sp-contig13803	ChrI	10933813..10934136	323	1	-
Ce_Sp-contig13804	ChrI	10945933..10946134	199	1	-
Ce_Sp-contig13805	ChrI	10965960..10966063	106	1	-
Ce_Sp-contig13806	ChrI	10966238..10966647	404	1	-
Ce_Sp-contig13807	ChrI	10969493..10969634	139	1	-
Ce_Sp-contig13808	ChrI	10984295..10984613	316	1	-
Ce_Sp-contig13809	ChrI	10987012..10987542	530	5	-
Ce_Sp-contig13810	ChrI	10997505..10997904	401	2	-
Ce_Sp-contig13811	ChrI	11003062..11004133	1066	5	-
Ce_Sp-contig13812	ChrI	11005503..11006338	833	6	coding potential
Ce_Sp-contig13813	ChrI	11008635..11009483	850	10	coding potential
Ce_Sp-contig13814	ChrI	11009589..11010021	425	5	coding potential
Ce_Sp-contig13815	ChrI	11014440..11014680	240	1	-
Ce_Sp-contig13816	ChrI	11020781..11021102	321	1	-
Ce_Sp-contig13817	ChrI	11039087..11039528	439	1	-
Ce_Sp-contig13818	ChrI	11040020..11040178	159	1	-
Ce_Sp-contig13819	ChrI	11041308..11041458	142	1	-
Ce_Sp-contig13820	ChrI	11042049..11042504	438	1	-
Ce_Sp-contig13821	ChrI	11046988..11047367	371	1	-
Ce_Sp-contig13822	ChrI	11047638..11047962	330	1	-
Ce_Sp-contig13823	ChrI	11048199..11048509	317	1	-
Ce_Sp-contig13824	ChrI	11054604..11055167	563	2	-
Ce_Sp-contig13825	ChrI	11062190..11062300	106	1	-
Ce_Sp-contig13826	ChrI	11075459..11075862	393	1	-
Ce_Sp-contig13827	ChrI	11076011..11076141	123	1	-
Ce_Sp-contig13828	ChrI	11081228..11081373	147	1	-
Ce_Sp-contig13829	ChrI	11082262..11082802	536	2	-
Ce_Sp-contig13830	ChrI	11084457..11084620	165	1	-
Ce_Sp-contig13831	ChrI	11090528..11090829	295	1	-
Ce_Sp-contig13832	ChrI	11092932..11093314	378	3	-
Ce_Sp-contig13833	ChrI	11095750..11096097	347	1	-
Ce_Sp-contig13834	ChrI	11125149..11125517	368	1	-
Ce_Sp-contig13835	ChrI	11132954..11133833	872	6	coding potential
Ce_Sp-contig13836	ChrI	11136382..11136933	548	1	-
Ce_Sp-contig13837	ChrI	11138831..11139218	379	1	-
Ce_Sp-contig13838	ChrI	11149002..11149160	115	1	-
Ce_Sp-contig13839	ChrI	11149183..11149461	282	3	coding potential
Ce_Sp-contig13840	ChrI	11156716..11156962	246	2	-
Ce_Sp-contig13841	ChrI	11164422..11165079	648	2	-
Ce_Sp-contig13842	ChrI	11169203..11169896	695	6	-
Ce_Sp-contig13843	ChrI	11170857..11171077	216	1	-
Ce_Sp-contig13844	ChrI	11192404..11192911	504	4	coding potential
Ce_Sp-contig13845	ChrI	11200431..11200765	332	1	-
Ce_Sp-contig13846	ChrI	11237162..11238144	981	25	coding potential
Ce_Sp-contig13847	ChrI	11243610..11243860	252	2	-
Ce_Sp-contig13848	ChrI	11247994..11248101	100	1	-
Ce_Sp-contig13849	ChrI	11255809..11256294	484	1	coding potential
Ce_Sp-contig13850	ChrI	11256341..11256570	222	2	-
Ce_Sp-contig13851	ChrI	11259457..11259651	195	1	-
Ce_Sp-contig13852	ChrI	11259711..11260191	480	2	-
Ce_Sp-contig13853	ChrI	11260665..11261091	420	3	-
Ce_Sp-contig13854	ChrI	11261408..11261664	253	1	-
Ce_Sp-contig13855	ChrI	11286272..11286814	542	5	-
Ce_Sp-contig13856	ChrI	11286849..11287219	372	4	coding potential
Ce_Sp-contig13857	ChrI	11288125..11288404	280	1	-
Ce_Sp-contig13858	ChrI	11290937..11291141	205	1	-
Ce_Sp-contig13859	ChrI	11294088..11294617	540	4	-
Ce_Sp-contig13860	ChrI	11300563..11300947	386	1	-
Ce_Sp-contig13861	ChrI	11301037..11301530	494	1	-
Ce_Sp-contig13862	ChrI	11306085..11306516	341	1	-
Ce_Sp-contig13863	ChrI	11306578..11306795	216	1	-
Ce_Sp-contig13864	ChrI	11311285..11311703	417	3	-
Ce_Sp-contig13865	ChrI	11312194..11312677	485	2	-
Ce_Sp-contig13866	ChrI	11323074..11323446	376	1	-
Ce_Sp-contig13867	ChrI	11333036..11333389	347	1	-
Ce_Sp-contig13868	ChrI	11339317..11339813	493	2	-
Ce_Sp-contig13869	ChrI	11359393..11359651	259	1	-
Ce_Sp-contig13870	ChrI	11359697..11361120	1419	10	coding potential
Ce_Sp-contig13871	ChrI	11361701..11362070	370	1	-
Ce_Sp-contig13872	ChrI	11374249..11374740	482	3	-
Ce_Sp-contig13873	ChrI	11392205..11392413	204	1	-
Ce_Sp-contig13874	ChrI	11409024..11409196	168	1	-
Ce_Sp-contig13875	ChrI	11486885..11487193	255	5	-
Ce_Sp-contig13876	ChrI	11488245..11488432	136	2	-
Ce_Sp-contig13877	ChrI	11494248..11494675	426	1	-
Ce_Sp-contig13878	ChrI	11495945..11496096	145	1	-
Ce_Sp-contig13879	ChrI	11496351..11496558	202	1	-
Ce_Sp-contig13880	ChrI	11496793..11497266	473	1	-
Ce_Sp-contig13881	ChrI	11515516..11515629	113	1	-
Ce_Sp-contig13882	ChrI	11518318..11518573	254	1	-
Ce_Sp-contig13883	ChrI	11520827..11520999	171	1	-
Ce_Sp-contig13884	ChrI	11521163..11521377	211	1	-
Ce_Sp-contig13885	ChrI	11575311..11575558	244	2	-
Ce_Sp-contig13887	ChrI	11587331..11587821	483	2	coding potential
Ce_Sp-contig13888	ChrI	11594565..11595009	445	3	coding potential
Ce_Sp-contig13889	ChrI	11599689..11600124	437	1	-
Ce_Sp-contig13890	ChrI	11603573..11604026	436	2	-
Ce_Sp-contig13891	ChrI	11654978..11655161	182	2	-
Ce_Sp-contig13892	ChrI	11662516..11663034	508	1	-
Ce_Sp-contig13893	ChrI	11666492..11666840	348	2	-
Ce_Sp-contig13894	ChrI	11671738..11672126	389	1	-
Ce_Sp-contig13895	ChrI	11672493..11673002	510	1	-
Ce_Sp-contig13896	ChrI	11674122..11674508	395	1	-
Ce_Sp-contig13897	ChrI	11675754..11675945	176	2	-
Ce_Sp-contig13898	ChrI	11677386..11677625	232	1	-
Ce_Sp-contig13899	ChrI	11695565..11695775	207	1	-
Ce_Sp-contig13900	ChrI	11705210..11705662	451	2	-
Ce_Sp-contig13901	ChrI	11720143..11720493	304	2	-
Ce_Sp-contig13902	ChrI	11720587..11721059	423	3	-
Ce_Sp-contig13903	ChrI	11721106..11721359	255	1	-
Ce_Sp-contig13904	ChrI	11722256..11722427	172	1	-
Ce_Sp-contig13905	ChrI	11722493..11722706	214	1	-
Ce_Sp-contig13906	ChrI	11723587..11723743	158	2	-
Ce_Sp-contig13907	ChrI	11724255..11724501	198	1	-
Ce_Sp-contig13908	ChrI	11728805..11729330	517	1	-
Ce_Sp-contig13909	ChrI	11729376..11729704	328	1	-
Ce_Sp-contig13910	ChrI	11733908..11734294	386	2	-
Ce_Sp-contig13911	ChrI	11734353..11734471	120	1	-
Ce_Sp-contig13912	ChrI	11747492..11747722	221	1	-
Ce_Sp-contig13913	ChrI	11758438..11758716	278	1	-
Ce_Sp-contig13914	ChrI	11772790..11773250	457	2	-
Ce_Sp-contig13915	ChrI	11778546..11779048	495	1	-
Ce_Sp-contig13916	ChrI	11790912..11791131	219	1	-
Ce_Sp-contig13917	ChrI	11808065..11809348	1271	7	-
Ce_Sp-contig13918	ChrI	11830095..11830332	236	1	-
Ce_Sp-contig13919	ChrI	11832651..11832932	282	2	-
Ce_Sp-contig13920	ChrI	11833946..11834429	441	2	-
Ce_Sp-contig13921	ChrI	11834468..11834870	402	1	-
Ce_Sp-contig13922	ChrI	11836454..11836570	116	1	-
Ce_Sp-contig13923	ChrI	11841254..11841553	300	1	-
Ce_Sp-contig13924	ChrI	11841924..11842552	629	4	-
Ce_Sp-contig13925	ChrI	11846594..11846949	355	2	coding potential
Ce_Sp-contig13926	ChrI	11851323..11851793	469	1	-
Ce_Sp-contig13927	ChrI	11858643..11859100	457	2	coding potential
Ce_Sp-contig13928	ChrI	11859135..11859553	412	3	-
Ce_Sp-contig13929	ChrI	11863795..11864205	410	1	-
Ce_Sp-contig13930	ChrI	11881654..11882892	1230	6	-
Ce_Sp-contig13931	ChrI	11890943..11891622	679	3	-
Ce_Sp-contig13932	ChrI	11894377..11894594	212	1	-
Ce_Sp-contig13933	ChrI	11902580..11903009	432	1	-
Ce_Sp-contig13934	ChrI	11903339..11904215	861	5	-
Ce_Sp-contig13935	ChrI	11919192..11919532	336	1	-
Ce_Sp-contig13936	ChrI	11943103..11943519	416	1	-
Ce_Sp-contig13937	ChrI	11944696..11945216	517	1	-
Ce_Sp-contig13938	ChrI	11945350..11945766	416	2	-
Ce_Sp-contig13939	ChrI	11952067..11952348	286	1	coding potential
Ce_Sp-contig13940	ChrI	11964449..11964906	456	3	-
Ce_Sp-contig13941	ChrI	11972128..11972470	341	1	-
Ce_Sp-contig13942	ChrI	11978084..11978467	384	1	-
Ce_Sp-contig13943	ChrI	11998564..11998791	225	1	-
Ce_Sp-contig13944	ChrI	12000728..12001173	443	1	coding potential
Ce_Sp-contig13945	ChrI	12003523..12003959	440	1	-
Ce_Sp-contig13946	ChrI	12010190..12010579	383	1	coding potential
Ce_Sp-contig13947	ChrI	12016500..12016658	161	2	-
Ce_Sp-contig13948	ChrI	12021768..12022161	394	1	-
Ce_Sp-contig13949	ChrI	12032274..12032387	113	3	-
Ce_Sp-contig13950	ChrI	12044555..12045190	636	9	-
Ce_Sp-contig13951	ChrI	12060266..12060662	384	2	-
Ce_Sp-contig13952	ChrI	12066517..12066835	320	1	-
Ce_Sp-contig13953	ChrI	12105596..12105750	149	1	-
Ce_Sp-contig13954	ChrI	12160092..12160217	126	1	-
Ce_Sp-contig13955	ChrI	12160748..12160933	184	1	-
Ce_Sp-contig13956	ChrI	12162974..12163112	138	1	-
Ce_Sp-contig13957	ChrI	12178803..12179119	315	2	-
Ce_Sp-contig13958	ChrI	12187844..12188026	183	1	-
Ce_Sp-contig13959	ChrI	12188751..12188850	100	1	-
Ce_Sp-contig13960	ChrI	12203844..12203955	111	7	-
Ce_Sp-contig13961	ChrI	12204519..12205107	536	7	-
Ce_Sp-contig13962	ChrI	12205499..12205798	299	6	-
Ce_Sp-contig13963	ChrI	12209815..12210251	438	2	-
Ce_Sp-contig13964	ChrI	12211322..12211434	110	1	-
Ce_Sp-contig13965	ChrI	12223233..12223521	281	1	-
Ce_Sp-contig13966	ChrI	12244914..12245151	237	2	-
Ce_Sp-contig13967	ChrI	12246764..12247015	252	1	-
Ce_Sp-contig13968	ChrI	12266937..12267498	561	2	-
Ce_Sp-contig13969	ChrI	12273991..12274339	347	1	-
Ce_Sp-contig13970	ChrI	12278362..12278806	441	1	-
Ce_Sp-contig13971	ChrI	12311068..12311557	486	1	-
Ce_Sp-contig13972	ChrI	12330292..12330722	431	2	-
Ce_Sp-contig13973	ChrI	12333757..12334278	520	2	-
Ce_Sp-contig13974	ChrI	12334362..12334832	472	1	-
Ce_Sp-contig13975	ChrI	12344260..12344428	154	1	-
Ce_Sp-contig13976	ChrI	12345113..12345689	487	5	-
Ce_Sp-contig13977	ChrI	12370621..12371166	542	8	-
Ce_Sp-contig13978	ChrI	12371187..12371820	630	3	-
Ce_Sp-contig13979	ChrI	12383309..12383784	477	2	-
Ce_Sp-contig13980	ChrI	12383839..12384623	782	6	-
Ce_Sp-contig13981	ChrI	12388802..12389619	825	4	-
Ce_Sp-contig13982	ChrI	12425897..12426350	453	1	-
Ce_Sp-contig13983	ChrI	12429687..12429974	285	1	-
Ce_Sp-contig13984	ChrI	12444306..12444466	164	1	-
Ce_Sp-contig13985	ChrI	12455122..12455321	197	1	-
Ce_Sp-contig13986	ChrI	12460456..12460837	371	1	-
Ce_Sp-contig13987	ChrI	12516760..12517093	339	1	coding potential
Ce_Sp-contig13988	ChrI	12521260..12521696	436	1	coding potential
Ce_Sp-contig13989	ChrI	12522265..12522648	376	1	-
Ce_Sp-contig13990	ChrI	12537729..12538063	335	1	-
Ce_Sp-contig13991	ChrI	12561539..12561943	396	2	-
Ce_Sp-contig13992	ChrI	12564313..12564535	214	1	-
Ce_Sp-contig13993	ChrI	12565799..12566107	307	1	-
Ce_Sp-contig13994	ChrI	12570915..12571377	456	1	-
Ce_Sp-contig13995	ChrI	12584099..12584656	555	4	-
Ce_Sp-contig13996	ChrI	12614922..12615468	539	5	-
Ce_Sp-contig13997	ChrI	12616154..12616269	109	1	-
Ce_Sp-contig13998	ChrI	12625249..12626025	783	7	-
Ce_Sp-contig13999	ChrI	12652810..12653354	545	3	-
Ce_Sp-contig14000	ChrI	12654327..12654575	248	2	-
Ce_Sp-contig14001	ChrI	12654901..12655400	500	2	-
Ce_Sp-contig14002	ChrI	12661791..12661975	174	1	-
Ce_Sp-contig14003	ChrI	12662150..12662443	291	1	-
Ce_Sp-contig14004	ChrI	12668886..12669076	182	1	-
Ce_Sp-contig14005	ChrI	12678069..12678621	551	3	-
Ce_Sp-contig14006	ChrI	12683070..12683207	138	1	-
Ce_Sp-contig14007	ChrI	12683417..12683754	337	2	-
Ce_Sp-contig14008	ChrI	12693403..12693795	391	1	-
Ce_Sp-contig14009	ChrI	12723078..12723526	409	1	-
Ce_Sp-contig14010	ChrI	12723951..12724369	420	1	-
Ce_Sp-contig14011	ChrI	12732638..12732992	355	1	-
Ce_Sp-contig14012	ChrI	12740612..12741034	422	1	-
Ce_Sp-contig14013	ChrI	12763402..12763899	498	2	-
Ce_Sp-contig14014	ChrI	12799697..12800087	387	2	-
Ce_Sp-contig14015	ChrI	12801132..12801577	445	1	-
Ce_Sp-contig14016	ChrI	12821150..12821604	452	1	-
Ce_Sp-contig14017	ChrI	12824570..12824707	136	1	-
Ce_Sp-contig14018	ChrI	12844595..12844698	105	1	-
Ce_Sp-contig14019	ChrI	12847807..12847948	141	1	-
Ce_Sp-contig14020	ChrI	12891883..12892362	479	1	-
Ce_Sp-contig14021	ChrI	12902323..12902793	470	5	-
Ce_Sp-contig14022	ChrI	12905757..12906208	455	2	-
Ce_Sp-contig14023	ChrI	12908107..12908936	835	3	-
Ce_Sp-contig14024	ChrI	12908947..12909900	954	4	-
Ce_Sp-contig14025	ChrI	12919151..12919273	120	1	-
Ce_Sp-contig14026	ChrI	12920917..12921256	337	1	-
Ce_Sp-contig14027	ChrI	12923313..12923521	213	1	-
Ce_Sp-contig14028	ChrI	12967204..12967392	190	1	-
Ce_Sp-contig14029	ChrI	12970570..12971017	443	2	-
Ce_Sp-contig14030	ChrI	12989786..12990293	497	1	-
Ce_Sp-contig14031	ChrI	12992283..12992956	677	2	-
Ce_Sp-contig14032	ChrI	12993410..12993831	421	2	-
Ce_Sp-contig14033	ChrI	12994214..12994410	196	1	-
Ce_Sp-contig14034	ChrI	12994897..12995024	125	1	-
Ce_Sp-contig14035	ChrI	12995231..12995463	235	13	-
Ce_Sp-contig14036	ChrI	13000734..13001079	329	1	-
Ce_Sp-contig14037	ChrI	13003445..13003643	195	1	-
Ce_Sp-contig14038	ChrI	13008238..13008342	106	2	-
Ce_Sp-contig14039	ChrI	13008493..13008861	370	1	-
Ce_Sp-contig14040	ChrI	13023370..13023597	225	1	-
Ce_Sp-contig14041	ChrI	13042194..13042543	349	2	-
Ce_Sp-contig14042	ChrI	13043184..13043342	154	1	-
Ce_Sp-contig14043	ChrI	13049327..13049879	544	1	-
Ce_Sp-contig14044	ChrI	13050648..13050793	140	1	-
Ce_Sp-contig14045	ChrI	13055512..13055789	276	1	-
Ce_Sp-contig14046	ChrI	13109846..13110179	331	1	-
Ce_Sp-contig14047	ChrI	13132613..13132862	251	1	-
Ce_Sp-contig14048	ChrI	13132892..13133489	593	2	-
Ce_Sp-contig14049	ChrI	13133800..13134134	334	2	-
Ce_Sp-contig14050	ChrI	13139901..13140390	489	2	-
Ce_Sp-contig14051	ChrI	13162925..13163111	186	2	-
Ce_Sp-contig14052	ChrI	13198361..13198705	343	1	-
Ce_Sp-contig14053	ChrI	13204666..13205331	620	2	-
Ce_Sp-contig14054	ChrI	13219073..13219435	362	4	-
Ce_Sp-contig14055	ChrI	13251143..13251752	611	5	-
Ce_Sp-contig14056	ChrI	13252472..13252939	470	1	-
Ce_Sp-contig14057	ChrI	13254109..13254280	172	1	-
Ce_Sp-contig14058	ChrI	13263318..13263763	445	1	-
Ce_Sp-contig14059	ChrI	13280966..13281522	536	4	-
Ce_Sp-contig14060	ChrI	13284202..13284780	577	8	-
Ce_Sp-contig14061	ChrI	13292504..13292643	144	1	-
Ce_Sp-contig14062	ChrI	13296821..13297014	184	1	-
Ce_Sp-contig14063	ChrI	13297028..13297542	514	4	-
Ce_Sp-contig14064	ChrI	13308796..13309190	395	1	coding potential
Ce_Sp-contig14065	ChrI	13317505..13317776	270	1	-
Ce_Sp-contig14066	ChrI	13320661..13321160	494	2	-
Ce_Sp-contig14067	ChrI	13321662..13322126	466	1	-
Ce_Sp-contig14068	ChrI	13322497..13322677	176	1	-
Ce_Sp-contig14070	ChrI	13338497..13338731	183	2	-
Ce_Sp-contig14071	ChrI	13345867..13346481	607	3	-
Ce_Sp-contig14072	ChrI	13350139..13350899	750	2	-
Ce_Sp-contig14073	ChrI	13351773..13351997	223	1	-
Ce_Sp-contig14074	ChrI	13359171..13359718	536	4	-
Ce_Sp-contig14075	ChrI	13364847..13365171	320	3	-
Ce_Sp-contig14076	ChrI	13378015..13378360	344	5	-
Ce_Sp-contig14077	ChrI	13378619..13379062	443	3	-
Ce_Sp-contig14078	ChrI	13391274..13391562	283	1	-
Ce_Sp-contig14079	ChrI	13393370..13393739	370	1	-
Ce_Sp-contig14080	ChrI	13394014..13394266	247	1	-
Ce_Sp-contig14081	ChrI	13400605..13401034	424	1	-
Ce_Sp-contig14082	ChrI	13401113..13401615	496	1	-
Ce_Sp-contig14083	ChrI	13412916..13413117	202	1	-
Ce_Sp-contig14084	ChrI	13415900..13416217	317	1	-
Ce_Sp-contig14085	ChrI	13428216..13428602	378	2	-
Ce_Sp-contig14086	ChrI	13443188..13443451	257	1	-
Ce_Sp-contig14087	ChrI	13446154..13446555	395	1	-
Ce_Sp-contig14088	ChrI	13470696..13471004	309	1	-
Ce_Sp-contig14089	ChrI	13482095..13482563	469	1	-
Ce_Sp-contig14090	ChrI	13482986..13483405	415	2	coding potential
Ce_Sp-contig14091	ChrI	13483630..13483910	280	1	-
Ce_Sp-contig14092	ChrI	13491465..13491634	153	1	-
Ce_Sp-contig14093	ChrI	13509079..13510614	1535	11	coding potential
Ce_Sp-contig14094	ChrI	13516767..13516895	126	1	-
Ce_Sp-contig14095	ChrI	13544324..13544429	104	1	-
Ce_Sp-contig14096	ChrI	13553226..13553441	210	1	-
Ce_Sp-contig14097	ChrI	13568203..13568431	231	1	-
Ce_Sp-contig14098	ChrI	13570700..13571204	497	1	-
Ce_Sp-contig14099	ChrI	13579005..13579341	336	1	-
Ce_Sp-contig14100	ChrI	13581297..13581523	226	2	-
Ce_Sp-contig14101	ChrI	13585543..13585779	225	1	-
Ce_Sp-contig14102	ChrI	13588405..13588545	139	1	-
Ce_Sp-contig14103	ChrI	13589606..13589713	106	1	-
Ce_Sp-contig14104	ChrI	13589922..13590030	112	1	-
Ce_Sp-contig14105	ChrI	13598597..13598749	153	3	-
Ce_Sp-contig14106	ChrI	13603925..13604039	113	1	-
Ce_Sp-contig14107	ChrI	13606771..13607178	402	2	-
Ce_Sp-contig14108	ChrI	13616791..13617160	356	1	-
Ce_Sp-contig14109	ChrI	13617255..13617410	153	1	-
Ce_Sp-contig14110	ChrI	13626528..13626652	118	1	-
Ce_Sp-contig14111	ChrI	13629985..13630370	389	1	-
Ce_Sp-contig14112	ChrI	13631095..13631430	334	1	-
Ce_Sp-contig14113	ChrI	13632401..13632802	399	1	-
Ce_Sp-contig14114	ChrI	13633220..13633479	258	2	-
Ce_Sp-contig14115	ChrI	13637550..13637897	346	1	-
Ce_Sp-contig14116	ChrI	13645514..13646000	480	1	-
Ce_Sp-contig14117	ChrI	13658186..13658404	221	1	-
Ce_Sp-contig14118	ChrI	13675663..13676172	508	1	-
Ce_Sp-contig14119	ChrI	13677564..13677709	143	1	-
Ce_Sp-contig14120	ChrI	13679020..13679557	530	2	-
Ce_Sp-contig14121	ChrI	13684276..13684535	259	1	-
Ce_Sp-contig14122	ChrI	13686504..13686606	102	1	-
Ce_Sp-contig14123	ChrI	13687087..13687334	251	1	-
Ce_Sp-contig14124	ChrI	13691140..13691533	387	1	-
Ce_Sp-contig14125	ChrI	13702080..13702362	282	1	coding potential
Ce_Sp-contig14126	ChrI	13732733..13733028	295	1	-
Ce_Sp-contig14127	ChrI	13733778..13734730	951	4	coding potential
Ce_Sp-contig14128	ChrI	13749911..13750100	189	1	-
Ce_Sp-contig14129	ChrI	13773045..13773219	174	2	-
Ce_Sp-contig14130	ChrI	13774138..13774385	249	2	-
Ce_Sp-contig14131	ChrI	13793140..13793524	369	1	-
Ce_Sp-contig14132	ChrI	13802916..13803303	376	2	-
Ce_Sp-contig14133	ChrI	13819087..13819560	474	2	coding potential
Ce_Sp-contig14134	ChrI	13823963..13824312	344	2	-
Ce_Sp-contig14135	ChrI	13831112..13831483	369	3	-
Ce_Sp-contig14136	ChrI	13832204..13832376	179	1	-
Ce_Sp-contig14137	ChrI	13841319..13841921	604	2	-
Ce_Sp-contig14138	ChrI	13842805..13843237	433	1	-
Ce_Sp-contig14139	ChrI	13843673..13843785	114	1	-
Ce_Sp-contig14140	ChrI	13847873..13848208	337	2	-
Ce_Sp-contig14141	ChrI	13887233..13887434	200	1	-
Ce_Sp-contig14142	ChrI	13888340..13888834	495	1	-
Ce_Sp-contig14143	ChrI	13889821..13890215	395	1	-
Ce_Sp-contig14144	ChrI	13896885..13897045	150	1	-
Ce_Sp-contig14145	ChrI	13898252..13898582	328	2	-
Ce_Sp-contig14146	ChrI	13920681..13920806	123	1	-
Ce_Sp-contig14147	ChrI	13922976..13923510	536	1	-
Ce_Sp-contig14148	ChrI	13926765..13927032	271	1	-
Ce_Sp-contig14149	ChrI	13944132..13944497	358	2	-
Ce_Sp-contig14150	ChrI	13944843..13944959	115	1	-
Ce_Sp-contig14151	ChrI	13945006..13945382	369	1	-
Ce_Sp-contig14152	ChrI	13945964..13946209	246	1	-
Ce_Sp-contig14153	ChrI	13956133..13956641	510	1	-
Ce_Sp-contig14154	ChrI	13960694..13960865	174	1	-
Ce_Sp-contig14155	ChrI	13964952..13965458	507	3	-
Ce_Sp-contig14156	ChrI	13965629..13965868	242	1	-
Ce_Sp-contig14157	ChrI	13978613..13979362	750	4	-
Ce_Sp-contig14158	ChrI	13981003..13981319	315	1	-
Ce_Sp-contig14159	ChrI	13982883..13983270	386	2	-
Ce_Sp-contig14160	ChrI	13983314..13983593	278	1	-
Ce_Sp-contig14161	ChrI	14000521..14000905	386	1	-
Ce_Sp-contig14162	ChrI	14014468..14014679	208	1	-
Ce_Sp-contig14163	ChrI	14016938..14017508	568	2	-
Ce_Sp-contig14164	ChrI	14017935..14018045	111	1	-
Ce_Sp-contig14165	ChrI	14018145..14018309	166	1	-
Ce_Sp-contig14166	ChrI	14034979..14035331	349	4	-
Ce_Sp-contig14167	ChrI	14035384..14035663	278	1	-
Ce_Sp-contig14168	ChrI	14036326..14036849	523	2	-
Ce_Sp-contig14169	ChrI	14037689..14037790	108	1	-
Ce_Sp-contig14170	ChrI	14037887..14038141	253	1	-
Ce_Sp-contig14171	ChrI	14048133..14048365	234	3	-
Ce_Sp-contig14172	ChrI	14051090..14051266	177	1	-
Ce_Sp-contig14173	ChrI	14059845..14060303	457	1	-
Ce_Sp-contig14174	ChrI	14082512..14082961	446	1	-
Ce_Sp-contig14175	ChrI	14106133..14106282	149	1	-
Ce_Sp-contig14176	ChrI	14141465..14141816	351	1	-
Ce_Sp-contig14177	ChrI	14168995..14169271	267	1	coding potential
Ce_Sp-contig14178	ChrI	14169375..14169593	220	1	-
Ce_Sp-contig14179	ChrI	14177207..14177464	257	1	coding potential
Ce_Sp-contig14180	ChrI	14180837..14181064	229	1	-
Ce_Sp-contig14181	ChrI	14181537..14181928	394	1	-
Ce_Sp-contig14182	ChrI	14197474..14197643	169	1	-
Ce_Sp-contig14183	ChrI	14200807..14201264	457	1	-
Ce_Sp-contig14184	ChrI	14201489..14201624	135	1	-
Ce_Sp-contig14185	ChrI	14212659..14213248	584	2	-
Ce_Sp-contig14186	ChrI	14220885..14221356	471	3	-
Ce_Sp-contig14187	ChrI	14227194..14227748	548	1	-
Ce_Sp-contig14188	ChrI	14236417..14236959	543	4	-
Ce_Sp-contig14189	ChrI	14251620..14252001	296	1	-
Ce_Sp-contig14190	ChrI	14260180..14260554	373	1	-
Ce_Sp-contig14191	ChrI	14261341..14261653	312	1	-
Ce_Sp-contig14192	ChrI	14275133..14275905	766	3	-
Ce_Sp-contig14193	ChrI	14276408..14276849	433	2	-
Ce_Sp-contig14194	ChrI	14281312..14281867	552	3	-
Ce_Sp-contig14195	ChrI	14310380..14311002	623	2	-
Ce_Sp-contig14196	ChrI	14319249..14319631	378	1	coding potential
Ce_Sp-contig14197	ChrI	14319769..14319879	104	1	-
Ce_Sp-contig14198	ChrI	14322695..14323031	337	2	coding potential
Ce_Sp-contig14199	ChrI	14323174..14323537	365	1	coding potential
Ce_Sp-contig14200	ChrI	14341973..14342461	483	3	-
Ce_Sp-contig14201	ChrI	14342617..14342902	281	4	-
Ce_Sp-contig14202	ChrI	14343447..14343696	251	1	-
Ce_Sp-contig14203	ChrI	14349014..14349244	223	1	-
Ce_Sp-contig14204	ChrI	14367362..14367575	207	1	-
Ce_Sp-contig14205	ChrI	14369018..14369406	389	2	-
Ce_Sp-contig14206	ChrI	14391096..14391280	181	1	-
Ce_Sp-contig14207	ChrI	14399293..14399734	441	2	-
Ce_Sp-contig14208	ChrI	14403686..14404049	363	2	-
Ce_Sp-contig14209	ChrI	14404974..14405327	352	3	-
Ce_Sp-contig14210	ChrI	14405374..14405638	263	1	-
Ce_Sp-contig14211	ChrI	14406028..14406540	512	1	-
Ce_Sp-contig14212	ChrI	14410578..14410739	147	1	-
Ce_Sp-contig14213	ChrI	14412740..14412956	215	1	-
Ce_Sp-contig14214	ChrI	14413215..14413498	286	1	-
Ce_Sp-contig14215	ChrI	14415049..14415313	260	1	-
Ce_Sp-contig14216	ChrI	14416798..14417143	331	2	-
Ce_Sp-contig14217	ChrI	14419752..14420181	420	4	coding potential
Ce_Sp-contig14218	ChrI	14420606..14421016	406	1	-
Ce_Sp-contig14219	ChrI	14430602..14430715	114	1	-
Ce_Sp-contig14220	ChrI	14440656..14440943	289	1	coding potential
Ce_Sp-contig14221	ChrI	14440970..14441476	503	3	coding potential
Ce_Sp-contig14222	ChrI	14442209..14442662	452	1	coding potential
Ce_Sp-contig14223	ChrI	14465730..14466213	471	2	-
Ce_Sp-contig14224	ChrI	14468314..14468491	179	3	coding potential
Ce_Sp-contig14225	ChrI	14471084..14471230	146	1	-
Ce_Sp-contig14226	ChrI	14471890..14472274	386	3	-
Ce_Sp-contig14227	ChrI	14499151..14499434	282	1	-
Ce_Sp-contig14228	ChrI	14516826..14517241	412	2	-
Ce_Sp-contig14229	ChrI	14524031..14524178	143	2	-
Ce_Sp-contig14230	ChrI	14524631..14524919	293	1	-
Ce_Sp-contig14231	ChrI	14525043..14525883	834	5	-
Ce_Sp-contig14232	ChrI	14546684..14547045	350	2	-
Ce_Sp-contig14233	ChrI	14553435..14553547	107	1	-
Ce_Sp-contig14234	ChrI	14565962..14566142	181	1	-
Ce_Sp-contig14235	ChrI	14573003..14573296	292	1	coding potential
Ce_Sp-contig14236	ChrI	14575875..14576031	147	1	-
Ce_Sp-contig14237	ChrI	14583173..14583595	428	1	-
Ce_Sp-contig14238	ChrI	14590285..14590686	398	1	-
Ce_Sp-contig14239	ChrI	14591232..14591656	425	1	-
Ce_Sp-contig14240	ChrI	14592775..14593306	534	2	-
Ce_Sp-contig14241	ChrI	14593370..14593707	339	1	-
Ce_Sp-contig14242	ChrI	14597142..14597861	703	2	-
Ce_Sp-contig14243	ChrI	14603922..14604693	760	5	coding potential
Ce_Sp-contig14244	ChrI	14611527..14611746	221	1	-
Ce_Sp-contig14245	ChrI	14615985..14616486	502	1	-
Ce_Sp-contig14246	ChrI	14616597..14616877	292	1	coding potential
Ce_Sp-contig14247	ChrI	14621159..14621586	426	36	-
Ce_Sp-contig14248	ChrI	14622997..14623136	140	2	-
Ce_Sp-contig14249	ChrI	14623561..14623697	137	1	-
Ce_Sp-contig14250	ChrI	14624020..14624131	112	3	-
Ce_Sp-contig14251	ChrI	14630665..14630768	104	1	-
Ce_Sp-contig14252	ChrI	14630903..14631083	181	5	-
Ce_Sp-contig14253	ChrI	14632543..14633386	847	4	-
Ce_Sp-contig14254	ChrI	14633833..14634106	268	1	-
Ce_Sp-contig14255	ChrI	14635567..14636030	460	3	coding potential
Ce_Sp-contig14256	ChrI	14651013..14651258	244	1	-
Ce_Sp-contig14257	ChrI	14653865..14654236	370	1	-
Ce_Sp-contig14258	ChrI	14662526..14662881	346	1	-
Ce_Sp-contig14259	ChrI	14664422..14664560	138	2	-
Ce_Sp-contig14260	ChrI	14670510..14670658	145	1	coding potential
Ce_Sp-contig14261	ChrI	14670728..14671173	437	2	-
Ce_Sp-contig14262	ChrI	14715930..14716301	370	1	-
Ce_Sp-contig14263	ChrI	14717674..14718071	393	1	-
Ce_Sp-contig14264	ChrI	14720492..14720682	185	1	-
Ce_Sp-contig14265	ChrI	14730998..14732510	1503	9	coding potential
Ce_Sp-contig14266	ChrI	14737359..14737640	266	1	-
Ce_Sp-contig14267	ChrI	14742002..14742206	197	1	-
Ce_Sp-contig14268	ChrI	14758498..14758776	276	2	-
Ce_Sp-contig14269	ChrI	14763622..14764051	427	1	-
Ce_Sp-contig14270	ChrI	14769150..14769452	298	1	-
Ce_Sp-contig14271	ChrI	14770048..14770510	453	2	-
Ce_Sp-contig14272	ChrI	14783379..14783838	461	1	-
Ce_Sp-contig14273	ChrI	14788584..14789334	749	3	-
Ce_Sp-contig14274	ChrI	14789508..14789769	252	1	-
Ce_Sp-contig14275	ChrI	14793046..14793592	541	1	-
Ce_Sp-contig14276	ChrI	14794056..14794389	325	1	-
Ce_Sp-contig14277	ChrI	14796460..14796917	459	2	-
Ce_Sp-contig14278	ChrI	14812415..14812873	456	1	-
Ce_Sp-contig14279	ChrI	14818886..14819027	137	1	-
Ce_Sp-contig14280	ChrI	14819302..14819697	393	2	-
Ce_Sp-contig14281	ChrI	14823779..14823984	197	1	-
Ce_Sp-contig14282	ChrI	14825135..14825937	802	3	-
Ce_Sp-contig14283	ChrI	14826005..14826514	509	2	-
Ce_Sp-contig14284	ChrI	14833161..14833630	469	1	-
Ce_Sp-contig14285	ChrI	14836693..14836975	284	1	-
Ce_Sp-contig14286	ChrI	14854335..14854790	414	2	-
Ce_Sp-contig14287	ChrI	14855888..14856194	308	4	-
Ce_Sp-contig14288	ChrI	14862940..14863221	279	1	-
Ce_Sp-contig14289	ChrI	14873808..14874142	335	4	-
Ce_Sp-contig14290	ChrI	14875823..14876321	494	5	-
Ce_Sp-contig14291	ChrI	14876773..14876963	179	1	-
Ce_Sp-contig14292	ChrI	14902687..14903166	476	1	-
Ce_Sp-contig14293	ChrI	14905099..14905286	187	1	-
Ce_Sp-contig14294	ChrI	14906879..14907330	450	1	-
Ce_Sp-contig14295	ChrI	14913403..14913528	126	1	-
Ce_Sp-contig14296	ChrI	14951586..14952131	548	12	-
[truncated: 9,511 more rows]
