# Supplementary material for: Characterisation of Caenorhabditis elegans sperm transcriptome and proteome
Source: BMC Genomics. 2014 Feb 28;15:168. doi: 10.1186/1471-2164-15-168 (PMC4028957; doi:10.1186/1471-2164-15-168)
Supplement: Additional file 4 — List of sperm genes with RPKM above 3.27e-3. [file 1471-2164-15-168-S4.XLS]

## Sheet: Sperm genes
Additional file 4
List of sperm genes with RPKM above 3.27e-3
Gn ID	RPKM
ZK354.11	113.976
F36H12.7	95.648
R13H9.4	88.2435
R13H9.2	83.2338
R09E10.6	81.1609
ZK354.5	73.5077
ZK354.4	64.1971
C33F10.9	63.4884
ZK354.1	59.6273
C04F12.7	56.1189
C09B9.6	54.2022
R05F9.8	44.4272
K08F4.8	40.0285
ZK546.6	39.4175
F32B6.5	36.6614
F58A6.8	34.1391
R05F9.13	32.3063
C34F11.6	30.5956
C34F11.4	30.1313
F17E9.5	25.1592
ZC116.2	20.3824
K07F5.1	19.4033
K07F5.3	18.8412
C35D10.11	18.5973
Y38C1AA.7	18.4551
W06A7.5	18.2317
F54C1.7	17.397
K07F5.9	17.0618
F26G1.7	16.6174
ZK1251.6	16.202
C04G2.4	16.1531
F44D12.5	15.384
Y59E9AL.6	15.0871
F07A5.2	15.0465
T13F2.11	14.6136
F27C1.1	13.7863
MTCE.26	13.7691
C04G2.8	13.7284
C34D4.3	13.3072
F11G11.8	12.5988
ZK484.5	12.512
C24F3.6	12.0406
K07F5.2	11.73
MTCE.21	11.3707
K07F5.5	11.2784
C17F3.1	11.2467
T13F2.10	11.0213
F32B6.6	10.6547
T23B7.1	9.94874
MTCE.31	9.77666
F28H1.2	9.66833
F08H9.2	9.40784
F25H2.5	8.61212
F53B6.4	8.57233
F34D10.8	8.3413
K07F5.11	8.19081
F46A8.7	7.60862
Y69E1A.2	7.56854
C33F10.1	7.47346
ZK484.8	6.96088
MTCE.35	6.83765
F44D12.4	6.7977
T27A3.4	6.56264
C04G2.9	6.45778
F26B1.8	6.41238
F09F7.2	6.27629
C35D10.2	6.24724
T27E7.1	6.18708
T28H11.1	6.07198
T23B3.5	6.03466
Y59E9AL.2	5.36344
MTCE.11	5.14882
C17F4.7	5.11853
C53B4.5	4.88613
C10G11.8	4.8808
ZK938.1	4.81596
K05F1.2	4.81417
C34F6.2	4.66995
Y43C5A.1	4.66995
T20G5.7	4.61506
C25G4.6	4.48155
JC8.3	4.29627
F47B8.11	4.29266
C24D10.7	4.25754
W09C3.6	4.25243
H05L03.3	4.19922
B0280.17	4.1347
C33A12.4	4.03611
C15C6.2	4.02324
F26A1.10	3.99687
F21H7.5	3.98385
ZK1248.6	3.90999
C32E8.4	3.84589
W09D6.4	3.82076
F55C5.1	3.67828
Y59E9AL.3	3.66024
ZK546.3	3.57151
F15A2.1	3.50292
T28H11.5	3.31289
F32A11.3	3.26053
F36A2.12	3.22782
T27A3.3	3.18486
T27C10.7	3.12799
F52H3.6	3.04268
ZK1307.4	3.02013
K03H1.1	2.97499
F11G11.11	2.96564
Y59E9AL.5	2.87775
T16A9.5	2.84715
F32B5.4	2.83776
T23G11.1	2.75781
D1086.17	2.70082
E03H12.5	2.66843
W05H9.3	2.65199
R10E9.2	2.64676
MTCE.12	2.64071
ZK265.3	2.57761
MTCE.23	2.55146
ZK1307.3	2.53475
M03F4.2	2.5223
Y69E1A.1	2.48883
Y39A1A.24	2.48761
F22A3.6	2.45771
R09B3.3	2.40055
F12A10.6	2.3584
R102.2	2.3584
T21G5.4	2.33177
F36A2.10	2.32541
Y38H6C.1	2.30302
Y106G6A.4	2.28763
W03D8.9	2.28734
Y43F8C.5	2.12347
ZC434.8	2.10554
C35E7.9	2.09223
T28D6.3	2.06809
Y57G11A.2	2.05442
C41G7.6	2.03319
F15E6.3	2.02399
F31E3.5	1.96173
C09G12.5	1.95865
T15B7.3	1.94522
F32B5.1	1.94403
Y116A8C.3	1.92651
K03H1.6	1.91266
F02A9.2	1.8973
Y43F8C.9	1.86531
C05C12.5	1.81423
T03F1.5	1.80933
MTCE.3	1.80294
C39H7.1	1.76139
T01E8.9	1.75167
C24D10.2	1.72161
Y5F2A.1	1.71687
F02A9.3	1.70928
W10C8.5	1.66565
Y105E8B.1	1.65728
C29E4.14	1.65158
F58E6.5	1.65117
D2062.6	1.64993
F17C8.7	1.62192
C33F10.11	1.57254
Y82E9BR.3	1.55063
ZC168.4	1.53807
F21F3.1	1.51498
C34F11.2	1.48042
T03F6.6	1.47376
Y106G6G.4	1.44521
Y106G6H.13	1.44022
K06A5.2	1.409
F10C1.3	1.4044
ZK1251.1	1.3926
F26F4.2	1.39213
ZK945.7	1.37631
Y57G11C.12	1.37631
C27D6.3	1.34057
C27A12.8	1.33966
F46H5.3	1.33944
K04H4.5	1.31574
F36A4.4	1.31466
MTCE.25	1.30014
T27E9.1	1.299
C47A4.5	1.27589
C10G11.9	1.27266
F43D9.4	1.27075
F40H6.1	1.2625
C05B5.2	1.25606
Y57G11C.12	1.23224
B0218.7	1.20937
F25B4.9	1.20446
B0491.3	1.20414
F11G11.4	1.18815
Y38H8A.3	1.16414
Y73F8A.6	1.15577
C45B2.1	1.13466
K01D12.7	1.104
B0261.6	1.09683
F23F12.12	1.09116
R09E10.2	1.08458
Y45F10B.3	1.0701
ZK795.2	1.06757
K08F4.5	1.05714
T25F10.6	1.05291
ZC477.1	1.04658
T22B3.3	1.04266
F01F1.12	1.03982
F32B6.4	1.03335
F23D12.11	1.0312
F56D6.8	1.0271
F36H12.3	1.02404
F13E9.16	1.00903
C27A2.3	0.995849
C55C2.2	0.995269
R06C1.4	0.993596
F26F12.1	0.981541
C37H5.10	0.975703
T08B6.4	0.965123
C27D8.1	0.963191
W09C3.7	0.958285
H22K11.1	0.956427
F46A9.1	0.956154
K08C9.2	0.954301
T14G12.3	0.94459
K05F1.3	0.939154
B0025.5	0.929942
C27B7.9	0.928084
T22B2.7	0.919997
F57F5.1	0.915292
C34F6.3	0.914166
C43F9.6	0.909202
ZK1127.10	0.899396
R07E5.15	0.898989
F08B4.2	0.894868
T03D8.3	0.88528
C06A8.3	0.884891
T05A1.2	0.883319
C50F4.5	0.8829
F02E9.3	0.879747
C24D10.8	0.868886
C06G4.4	0.866212
W04E12.8	0.864568
C02F5.5	0.862893
C33F10.12	0.8596
F53B6.7	0.85847
Y105C5B.5	0.855309
B0222.10	0.847773
F46F5.6	0.847773
Y47D3A.13	0.844785
F02E11.5	0.842151
F32B5.8	0.8253
C36E6.3	0.823155
F54H12.7	0.814134
K07B1.8	0.80434
C24A11.1	0.801258
F32H2.7	0.78974
Y71G12B.27	0.788568
ZK1225.6	0.781997
T10E9.4	0.769966
B0280.1	0.767604
C50E10.1	0.762924
F54H12.6	0.760072
C17H12.3	0.759058
Y37E3.7	0.754069
F21F3.3	0.750294
F55H12.5	0.749414
F25H2.10	0.739524
F22B5.4	0.739343
ZC477.7	0.737884
Y67A6A.1	0.731546
C37H5.11	0.730838
ZC412.10	0.730838
F36A2.14	0.730193
C53D6.10	0.728679
Y46C8AL.1	0.725174
R04F11.2	0.724071
D1025.4	0.721843
F46C3.6	0.721843
Y37D8A.15	0.716831
Y53H1B.2	0.715369
Y73F8A.15	0.712062
F59C6.6	0.707011
C28D4.5	0.70689
K02D7.3	0.705705
F42F12.7	0.705331
C16C8.18	0.704086
Y22F5A.5	0.703797
D2062.7	0.695108
R13H9.1	0.692033
T13F3.8	0.690213
F36D3.4	0.689032
T13A10.11	0.687385
MTCE.34	0.676322
Y24D9A.4	0.670283
ZC168.6	0.666146
Y116A8C.23	0.661009
F56D6.13	0.658524
K01H12.2	0.657475
C05E11.8	0.654695
C55B7.3	0.649035
C14C10.1	0.644272
F22B5.5	0.638748
F45D3.3	0.633517
ZK520.5	0.63283
F41H10.7	0.632137
C23G10.3	0.630643
Y46G5A.30	0.626456
C09B9.4	0.625598
C03C11.1	0.625598
T28F4.5	0.619696
Y71H2B.4	0.618723
F58A6.5	0.617228
C23H4.1	0.616786
K02F2.5	0.616352
W02D7.10	0.615342
ZK1193.1	0.614811
C16A11.7	0.611998
F47C12.4	0.60822
C36E6.5	0.603647
Y47G6A.26	0.603368
Y38A10A.5	0.592422
R53.4	0.589037
F58A4.10	0.587683
ZK858.2	0.586498
C31H1.5	0.584023
T19C4.7	0.583891
T23F11.2	0.578801
C49G7.10	0.576489
C18A3.7	0.576208
B0207.9	0.57273
T27A3.5	0.571121
Y71G12B.4	0.56785
Y38E10A.17	0.56485
F17C11.9	0.564449
F53G12.10	0.561761
C28D4.7	0.561198
Y48E1B.16	0.557285
Y49F6C.6	0.556877
F39B2.6	0.556676
Y6G8.15	0.555629
H06I04.4	0.55312
F37C12.9	0.551998
B0041.4	0.551466
C54C6.2	0.548277
F58H1.6	0.547969
C47E8.5	0.547287
F45D3.4	0.546373
F53F4.13	0.543998
F36H12.4	0.543998
F22D6.2	0.543282
T22C1.9	0.54261
F58G1.3	0.539899
K04G2.4	0.539731
K07A1.4	0.538944
C34G6.3	0.538424
T27C10.8	0.533455
ZK1010.1	0.533455
C09G5.5	0.531168
E04A4.7	0.530641
C36H8.1	0.530041
K04D7.1	0.527728
F18C5.10	0.523111
F58A6.9	0.521331
Y39B6A.20	0.520018
C25D7.1	0.517879
F42A9.7	0.51355
D1037.3	0.512185
F48C1.7	0.510905
F11C7.5	0.510356
F09C12.8	0.509444
H14A12.6	0.509207
ZK550.5	0.503901
W01B6.2	0.502865
Y34B4A.6	0.49886
K06A4.6	0.493893
C45B11.8	0.492369
C43G2.3	0.489211
T10E9.9	0.488748
C09D4.5	0.487275
R13F6.8	0.486904
F56H9.2	0.485377
F08G5.2	0.481229
F18E3.11	0.481229
R01B10.1	0.477887
C08F8.6	0.476177
F22D6.9	0.474708
C06A8.6	0.473667
F21F8.7	0.473208
C29E4.8	0.471681
F58F12.2	0.471681
F10B5.1	0.465561
T28H11.7	0.465188
Y53C12A.7	0.463406
B0393.1	0.462987
T04F3.3	0.462771
ZK596.2	0.459998
VF13D12L.1	0.457899
Y43B11AR.4	0.457168
K05F1.9	0.457058
C04F12.12	0.453332
T08A9.9	0.451152
ZK1128.3	0.450569
Y25C1A.1	0.448399
F54C9.5	0.446855
C53A5.1	0.446855
B0213.5	0.446855
F40F8.10	0.444504
ZK858.8	0.443132
Y55B1BL.1	0.443132
K01D12.15	0.441598
K05F1.7	0.439873
ZK354.8	0.439469
Y43C5B.3	0.439016
F49C12.15	0.438637
F15E11.12	0.438503
F55D10.1	0.438442
F55A11.11	0.436925
F25B5.4	0.436203
Y54G2A.15	0.435543
Y71G12B.17	0.435398
F14E5.3	0.433219
B0205.10	0.432156
F36A2.6	0.432156
M01F1.2	0.431447
F56F3.4	0.42987
C34E10.6	0.429446
C02F12.3	0.429332
ZK84.2	0.428709
R09B5.3	0.428492
ZK6.7	0.42584
C36H8.3	0.425163
F58D5.7	0.422701
T28B8.6	0.422701
E01G4.5	0.421387
Y119D3B.21	0.420178
F42C5.8	0.419061
C27D8.2	0.418314
Y38E10A.7	0.414159
T08B6.9	0.411577
K08D10.8	0.411577
Y6G8.16	0.411577
B0213.6	0.411577
Y37D8A.14	0.411107
Y77E11A.15	0.410746
F32B4.6	0.409368
T02E1.6	0.408554
K09E4.1	0.407998
F46F2.3	0.407998
K01H12.4	0.407586
Y67H2A.5	0.407067
E01G4.3	0.405922
C17H12.12	0.405205
B0273.1	0.404963
K02E11.1	0.402782
K08C9.1	0.402355
F08B4.4	0.40176
C44B12.2	0.401327
C36B1.10	0.401234
ZC434.2	0.401024
C03G5.7	0.401024
F54E7.2	0.399318
F52E1.14	0.398665
F11H8.3	0.397907
T14G10.8	0.395295
R13A5.8	0.395114
F36H12.5	0.394948
D2062.12	0.392963
F41F3.4	0.392256
T05F1.5	0.392064
F23B2.5	0.390999
F15A4.6	0.390999
ZK525.1	0.390999
Y37D8A.8	0.390999
C49H3.11	0.389566
F35C5.6	0.387202
Y57G11C.52	0.386968
C06A1.3	0.385642
Y73F8A.14	0.384983
C30G7.3	0.38323
B0379.7	0.381462
F35G12.1	0.38129
C09B9.2	0.380303
K03D3.5	0.380036
C14C11.1	0.378604
F54D11.1	0.378501
W06D4.2	0.376219
C27D6.11	0.373491
R74.3	0.37238
F36A2.7	0.37238
E03H12.7	0.370176
Y6E2A.10	0.369447
C09D4.3	0.368903
D1081.12	0.367999
C03G5.2	0.367999
F42F12.1	0.367999
ZK930.4	0.367135
T14D7.3	0.364426
T23F6.3	0.364218
ZK512.8	0.36372
F11G11.9	0.360056
B0250.1	0.359539
M02B1.4	0.358766
C06H2.1	0.358415
T08B2.10	0.358167
K07A1.5	0.358086
M05B5.1	0.357685
C07B5.8	0.357484
F01D4.4	0.357106
R08A2.1	0.356805
Y106G6D.3	0.35443
F02C9.4	0.354403
C35B1.3	0.354112
ZK484.1	0.351899
T02E1.7	0.347554
R08A2.3	0.347554
M01D7.5	0.347554
F21H12.3	0.347554
ZK632.9	0.347554
C36E8.5	0.346784
K02B2.5	0.344609
Y57G11C.16	0.34307
B0464.4	0.342981
Y39G10AR.16	0.342981
F26D10.3	0.34159
T05F1.8	0.341379
Y50E8A.2	0.339999
ZK616.61	0.3394
C02C2.3	0.338745
F38H4.6	0.338699
F45D11.14	0.337995
ZK1053.2	0.337846
D1086.3	0.33686
AH10.1	0.336521
F54D1.1	0.336343
Y22F5A.4	0.334768
C08F11.10	0.334289
F41E6.2	0.334057
D1007.6	0.333652
C25D7.15	0.33331
T05C12.3	0.332979
C31C9.7	0.332765
T07A9.11	0.331756
K03E5.2	0.330845
ZC334.3	0.330845
F41E6.9	0.330017
F59C6.16	0.329262
C36A4.10	0.329262
R09E10.1	0.328704
R07B1.10	0.328352
K11H12.8	0.328302
F56D6.12	0.327934
Y42H9AR.2	0.327348
F25H2.11	0.326548
T05C12.1	0.326232
F30A10.12	0.325832
F54C8.1	0.324306
T09F5.10	0.321736
ZK39.3	0.321569
ZK688.10	0.320819
K11H12.2	0.320428
ZK354.7	0.31975
H40L08.2	0.318591
F23A7.4	0.317332
F19C7.1	0.316313
C32E8.2	0.315806
Y37D8A.5	0.315356
Y45F10D.12	0.314454
F59B2.15	0.312799
B0336.10	0.31058
MTCE.16	0.31058
Y41C4A.18	0.309702
M05D6.6	0.308937
C44F1.3	0.308393
C06B8.8	0.308393
Y71H2AM.5	0.307671
B0207.4	0.306666
C34C12.4	0.306666
F20D6.6	0.305892
C17H12.8	0.304732
F28D1.7	0.30411
F56F3.5	0.3031
ZK829.4	0.302896
W09C5.8	0.302135
F49F1.3	0.301684
R151.3	0.30132
T19C3.5	0.300032
C18E9.2	0.299944
C47B2.3	0.299562
R03E9.1	0.299488
F10G7.12	0.299488
Y65B4A.3	0.299329
T01B11.4	0.298852
C53H9.1	0.296816
T05E11.1	0.296492
C45G9.13	0.295093
F40F9.3	0.294666
C01G12.3	0.293249
D1007.12	0.293249
M7.9	0.292677
C17G10.3	0.292071
F35E2.9	0.291427
H34I24.1	0.289852
C14B9.7	0.289629
ZK1248.5	0.289456
ZK39.8	0.289373
F26F4.8	0.289055
Y73F8A.12	0.288737
F36A4.2	0.288396
C16A3.9	0.288104
C18A11.1	0.286732
F21F8.3	0.285806
MTCE.4	0.284363
C39E9.5	0.283008
F52F10.1	0.281519
F19B2.5	0.28044
F42G4.6	0.279285
BE10.1	0.279113
F18E3.13	0.278043
F52F12.8	0.277483
T05A7.9	0.277483
K12G11.3	0.27705
T28H10.3	0.276992
F56C9.5	0.276625
C14B1.3	0.276238
C04F12.4	0.275999
C25E10.9	0.275999
C45G9.9	0.275687
W01A11.4	0.275522
F40F4.3	0.273699
T07E3.6	0.273485
Y38H8A.4	0.273228
R102.1	0.273078
C42C1.9	0.271999
Y106G6G.1	0.271262
C03D6.6	0.27032
R10H1.1	0.27032
M05B5.7	0.27032
F59C6.3	0.269396
Y47G6A.3	0.269396
R10E4.7	0.268565
K09E4.6	0.267349
F22B8.7	0.266799
Y48G8AL.8	0.266212
T20F5.5	0.265405
F01G12.1	0.264911
Y47D7A.11	0.264676
F31E8.5	0.264523
Y105E8A.27	0.263662
F35D11.8	0.262856
C48E7.10	0.262856
C43E11.5	0.262785
T07C4.5	0.262655
ZK809.7	0.262568
B0403.4	0.262439
C17F3.3	0.261504
F13D12.6	0.261239
C01G6.2	0.260666
D1022.9	0.259764
T25D10.5	0.259764
F27C8.5	0.259745
T01C3.6	0.258868
C18G1.5	0.258613
Y57G7A.3	0.258274
B0213.2	0.257095
F28H1.5	0.256775
Y34F4.3	0.256392
ZK970.4	0.256392
T20G5.8	0.256392
F45G2.4	0.256217
C34D4.2	0.255926
Y48E1B.10	0.255653
Y54F10AM.5	0.254999
E03A3.4	0.254873
F20D12.5	0.254604
F16B4.7	0.254604
C27B7.6	0.254364
ZK1127.2	0.254218
F37E3.3	0.253218
R09H10.3	0.252999
T05D4.5	0.25257
R105.1	0.251677
T20B3.2	0.251677
C09D4.9	0.250239
Y47D9A.3	0.250239
ZK354.3	0.249839
C07G1.6	0.249652
H28O16.1	0.249543
Y53F4B.19	0.249132
Y53F4A.2	0.248817
Y105C5B.18	0.246946
F23B2.5	0.246448
F22D6.1	0.246357
F46F11.5	0.246298
Y37E11AL.2	0.246184
F37A8.1	0.246022
C50F4.10	0.245911
F56A11.6	0.24577
K07H8.9	0.245332
F56D6.9	0.244374
T26A8.3	0.244027
Y6E2A.1	0.243739
Y44A6D.2	0.243739
M79.4	0.243288
K02F2.2	0.242812
F54C1.9	0.242689
C17C3.15	0.241944
ZK1290.1	0.241708
B0035.13	0.241422
C01G12.8	0.241302
F35F10.1	0.240614
T13F3.6	0.240614
F40F11.1	0.240614
T05H4.12	0.240614
F36D1.4	0.240614
T24F1.5	0.240614
C09G9.4	0.240221
Y46H3A.2	0.238944
W03D8.3	0.238778
Y105E8A.16	0.238575
Y44A6D.5	0.238172
F43E2.8	0.237689
F44E5.1	0.237569
F57F4.1	0.236969
ZK849.6	0.236969
K10C2.3	0.235931
Y95B8A.4	0.233764
F10F2.7	0.233729
C08G9.1	0.2337
F28A12.3	0.233142
C46A5.1	0.232401
ZC410.5	0.232365
Y58G8A.1	0.231227
F29B9.7	0.231045
T05D4.1	0.230753
ZK856.7	0.230753
R03E1.3	0.230091
C09H10.9	0.229499
K01G5.7	0.229386
F45D11.1	0.229277
F53C11.3	0.22912
ZK524.1	0.228222
C49H3.3	0.22749
Y60A9A.1	0.22749
C32D5.9	0.227031
F35B12.9	0.226803
C50F4.3	0.225215
F02E8.1	0.224888
F59B2.12	0.224643
T10G3.6	0.223428
T22F3.4	0.222294
T01B11.2	0.220563
F48C1.9	0.220281
K10B3.7	0.219508
ZK40.1	0.218959
B0252.5	0.217509
C49G7.12	0.217221
F20H11.4	0.21693
AH6.3	0.216657
F58E10.7	0.216402
F41H10.8	0.216116
B0303.3	0.215964
T08A9.11	0.215723
Y106G6H.3	0.215723
ZK353.4	0.214982
W02D7.4	0.214797
C03G5.11	0.214666
C03G5.8	0.214666
C02F5.10	0.214246
F38A3.1	0.213967
F44G4.2	0.213713
H14A12.7	0.213272
F52B5.6	0.212788
F46A9.5	0.212067
T09A12.1	0.211599
F13A7.1	0.210979
K03H1.7	0.210876
R13H9.5	0.210538
C50F4.7	0.210538
K09F5.3	0.210538
T05A8.3	0.210538
R102.8	0.209804
Y69A2AR.18	0.208533
F55D12.6	0.208533
T24B8.1	0.208533
C54G6.5	0.208533
C25H3.5	0.208533
R13H4.2	0.20761
E04A4.8	0.20738
F33D11.7	0.206735
F29C4.2	0.206241
ZK546.4	0.205789
Y105C5A.1272	0.205789
F37A4.5	0.205274
Y43F8A.2	0.205216
Y73F4A.1	0.205114
F21C3.7	0.204809
C24B9.9	0.204635
C40H1.4	0.203533
C15H11.1	0.203446
F13D12.4	0.202961
R102.10	0.20274
F37C12.18	0.20274
Y74C9A.2	0.201806
M117.2	0.200995
Y18D10A.19	0.20088
H05L14.1	0.200663
F13D12.9	0.200246
C05C10.8	0.200191
Y71G12B.3	0.199659
F39H2.1	0.199659
C24H10.5	0.199235
F09E10.7	0.199054
F44G4.3	0.199054
C44B11.6	0.198602
F59A1.18	0.198602
R11D1.8	0.197039
C38C10.3	0.196794
F16H6.10	0.196221
F45G2.6	0.195922
F43C9.2	0.195499
T04B2.7	0.195499
F10G8.2	0.195499
F36F12.6	0.195499
F41G3.4	0.195499
F49C12.12	0.195499
C50F2.5	0.194969
T04C10.4	0.194564
ZK1320.2	0.194564
M18.1	0.194342
F54D8.2	0.193984
B0414.3	0.193769
ZK180.4	0.193484
F02C9.1	0.193484
Y64G10A.10	0.193484
R10E11.2	0.193086
F22A3.7	0.192492
T19E7.1	0.192223
ZK418.2	0.192186
H27M09.5	0.192069
H06O01.1	0.191901
Y4C6B.7	0.191901
Y73C8C.2	0.191509
T05F1.3	0.191509
F11A5.6	0.191509
F44G4.5	0.191155
T02H6.11	0.191022
Y39A1C.3	0.19086
K07B1.6	0.190731
C44B12.9	0.189575
C49C3.12	0.189134
F58B3.1	0.189134
F52F12.5	0.188939
F41G3.5	0.188433
F09E10.3	0.188433
F56D12.5	0.188433
Y39B6A.5	0.188433
K10H10.7	0.18815
Y105E8A.1	0.18815
T08G11.2	0.1879
ZK218.5	0.187679
C25A8.2	0.187679
C06E1.6	0.187679
Y47H9C.4	0.187679
R05G6.7	0.187239
D2062.4	0.187145
C28C12.11	0.186932
T20G5.2	0.186746
C42D4.1	0.18619
K02F3.10	0.185821
F32A11.1	0.185724
ZK669.3	0.18568
T20H4.2	0.185559
F36A4.3	0.185559
ZK892.5	0.184724
Y41C4A.5	0.183999
T23E7.2	0.183999
F42F12.6	0.183999
F42F12.9	0.183999
ZK84.5	0.183999
T16H12.6	0.183365
W02A2.1	0.182535
R11A5.4	0.182421
F56B3.6	0.182213
T05B4.14	0.182052
W01C9.4	0.181625
F11G11.2	0.181333
C55C3.4	0.181018
F18A12.4	0.180728
F46A9.2	0.180678
F49E11.10	0.180461
T21C9.4	0.180461
F35D11.9	0.179929
F49C12.13	0.179769
C15H9.6	0.179552
T27C4.1	0.179475
R05H10.7	0.179136
B0379.2	0.179136
F21C10.10	0.179136
T05E12.3	0.179083
F58D2.2	0.178888
F54H5.3	0.178742
BE10.5	0.178742
F36A4.1	0.178742
F48C1.4	0.178742
F56D6.10	0.178742
ZC404.2	0.178742
W03G11.1	0.178474
F25H5.7	0.178378
C39E9.6	0.177895
M28.9	0.177809
F17C11.4	0.177727
C39D10.6	0.177571
B0511.11	0.176847
ZK652.4	0.17658
R11E3.1	0.176305
B0379.1	0.176225
K08D10.7	0.176079
Y92H12BR.2	0.17573
T11F8.4	0.175074
ZC581.7	0.173777
K10B3.8	0.173777
K12H6.4	0.173777
F18E3.12	0.173777
T20G5.14	0.173777
W07E11.4	0.173777
F07C3.9	0.173777
F28E10.4	0.173242
R07B7.3	0.172817
F47D12.7	0.172579
ZK1290.6	0.172409
B0244.11	0.171867
F20B6.6	0.171397
Y37E3.8	0.171397
Y47H9C.12	0.171397
C32H11.4	0.171273
Y55B1BR.5	0.171062
F38E1.3	0.170983
F32D1.2	0.170618
R09E10.13	0.170618
F21F3.2	0.170231
C17C3.6	0.170231
Y54E10BR.5	0.169999
F17C11.2	0.169999
T24F1.2	0.169942
T13H10.1	0.169872
C06B3.6	0.169846
Y41C4A.11	0.169736
W01B11.1	0.169736
T14D7.1	0.169497
F42G8.12	0.169386
Y66D12A.3	0.16935
F30A10.6	0.16908
B0281.4	0.16908
M7.1	0.16908
F25H5.4	0.168684
Y71G12B.30	0.168574
Y106G6G.3	0.16843
K04C2.8	0.168171
Y38H6C.15	0.168171
R05D8.8	0.167571
C34F11.8	0.167571
Y51B9A.3	0.167384
Y40C5A.1	0.167341
F54D5.3	0.167272
C27A2.2	0.167144
Y116A8C.44	0.166826
F13E9.5	0.166695
Y54G2A.23	0.166579
ZC412.5	0.166579
C04G2.5	0.166088
F26A3.4	0.165356
C25A8.5	0.165026
T05A7.6	0.164848
F53G12.6	0.164631
F15B9.1	0.164631
Y51F10.7	0.164631
K03H1.12	0.164631
F20A1.1	0.164631
F41E6.1	0.164631
F53B6.9	0.164631
B0412.4	0.164631
F57B10.14	0.164631
C25A8.1	0.164631
F36D3.8	0.164403
W05B2.5	0.164091
F53B2.5	0.163941
Y50E8A.10	0.163847
C17G10.5	0.163484
R06C7.7	0.163288
ZK39.2	0.163199
C15A11.2	0.161792
F40F8.12	0.161792
T19C9.5	0.161539
R148.6	0.161445
Y57A10B.7	0.160999
Y39G10AR.25	0.160868
F30F8.2	0.160684
F36H12.8	0.16041
F46C5.10	0.16041
F42G2.4	0.160168
Y47D3A.30	0.160136
C18H7.4	0.159999
F21H7.2	0.159779
K09C6.9	0.159591
T05G5.7	0.159591
F57B1.3	0.159388
Y69A2AR.18	0.159388
F31D5.6	0.15905
Y46H3D.1	0.15905
Y71F9AL.2	0.158843
C54G4.3	0.158843
D1081.5	0.158666
K09D9.1	0.158513
M04F3.2	0.158379
ZK813.3	0.158379
F23F12.6	0.158284
F53G12.8	0.158157
F22B7.2	0.157979
F48D6.4	0.157979
C26B2.2	0.157834
C49C3.1	0.157714
F08B12.4	0.157714
Y26D4A.2	0.156981
R05H5.2	0.15696
W10D5.2	0.156399
K08E7.4	0.156399
B0213.17	0.156399
M18.7	0.15575
C25D7.12	0.155621
F57H12.1	0.155535
K02D7.1	0.155364
C16H3.2	0.15529
C56A3.8	0.155235
Y67H2A.8	0.155235
ZC334.2	0.155107
C01G10.15	0.154851
F09E5.16	0.154851
C08F11.13	0.154469
K06B4.11	0.154257
F14E5.8	0.153835
C35A5.4	0.153476
T10E9.6	0.153118
W02A11.2	0.152999
K07F5.6	0.152747
C32E12.1	0.152723
D2062.1	0.152585
C16A3.5	0.152585
C35C5.9	0.152585
F18C5.4	0.151844
B0432.12	0.151354
K09G1.2	0.151006
Y41C4A.7	0.150746
C14F11.7	0.150746
R09B5.8	0.150746
K07A3.3	0.150674
C04C3.3	0.15064
C25G4.8	0.15046
T25B9.6	0.150434
R03D7.6	0.150384
F56F4.4	0.150253
F44F1.3	0.149873
T27F7.1	0.149665
ZK20.5	0.149545
Y110A2AR.1	0.148952
F56E10.4	0.148952
Y45F10A.5	0.148952
F43G9.3	0.148447
Y47H9B.2	0.147547
F16G10.1	0.147547
C05D2.3	0.147199
F14D7.12	0.147199
Y73B6BL.34	0.146952
W01B6.4	0.146624
T28B8.1	0.146339
T21H3.3	0.145973
F43E2.7	0.145912
F56D2.1	0.145796
K07A12.5	0.145687
Y69E1A.8	0.145687
Y75B12B.2	0.145488
E04F6.9	0.145488
W09H1.4	0.145488
F10F2.8	0.145363
C07G3.10	0.145181
W01B6.6	0.144893
C03B1.12	0.144571
B0511.4	0.144499
M03E7.5	0.144147
ZK354.2	0.143999
Y71G12B.22	0.143966
F59C6.5	0.143816
F14F7.4	0.143689
F17C11.11	0.143689
T07C4.4	0.143486
F32D8.14	0.143267
C26F1.4	0.143267
Y76A2B.5	0.143183
C49C3.11	0.142771
T04A6.1	0.142181
C06E7.6	0.142181
C09F9.1	0.142181
K12H6.9	0.142181
Y5F2A.2	0.142181
T10H9.4	0.142181
F34D6.7	0.142181
C56G2.7	0.141802
F47B3.7	0.141802
F44G3.7	0.141779
ZK721.2	0.141596
C07B5.5	0.141425
C28D4.4	0.141378
C54D10.4	0.141325
C48E7.5	0.141305
R74.3	0.141194
C15H7.3	0.141112
T04C12.5	0.14105
R07E5.6	0.1409
ZC334.1	0.1409
F56H11.4	0.140705
F59E11.6	0.140269
T21G5.1	0.14022
T12B3.3	0.14019
W08E3.4	0.140059
F49C5.12	0.140059
F55F8.7	0.139869
F13D12.3	0.139869
C07H4.1	0.139798
Y71A12B.1	0.139303
F54D5.2	0.139184
T04H1.9	0.139184
ZK686.5	0.138679
C34C6.5	0.138582
B0041.5	0.138213
D2096.8	0.138145
F45E4.2	0.137797
F57B1.4	0.13771
C37H5.4	0.13771
F31C3.1	0.137326
C55A6.4	0.137083
C34G6.7	0.136593
R148.7	0.136593
F34D6.4	0.135999
C35D10.3	0.135999
C25E10.8	0.135999
Y71F9AM.5	0.135999
C30G4.7	0.135999
C54D1.7	0.135999
F32D8.6	0.135999
Y38E10A.24	0.135999
T19B10.6	0.135631
F19H8.3	0.135264
F40E10.3	0.134698
R107.7	0.134698
Y59H11AM.4	0.134537
W08F4.12	0.134537
F56H1.7	0.134331
T25G3.4	0.134118
K08B4.6	0.134057
Y71H2AM.4	0.134057
C15A11.7	0.133944
T28F4.3	0.133784
B0410.3	0.133675
C33C12.7	0.133675
C53C9.2	0.133608
Y71F9AM.6	0.133364
M195.1	0.133324
C34B2.3	0.133295
F39B2.3	0.133106
Y57G11C.48	0.133106
C18D11.6	0.133106
B0545.3	0.132849
C52E4.1	0.132703
C16C4.13	0.132435
F13B10.2	0.132278
Y38F1A.2	0.132169
M01F1.3	0.132169
M88.3	0.132169
H32K16.2	0.132169
Y11D7A.10	0.132169
H06H21.9	0.13195
R10D12.10	0.131903
T04F8.8	0.131903
C06G8.1	0.131797
C44B11.3	0.131778
T22E5.5	0.130975
F53F10.2	0.130878
M176.10	0.130619
K10D2.8	0.130333
C03H5.3	0.130333
C14C10.7	0.130333
E01H11.3	0.130333
Y48B6A.14	0.130333
Y48A6B.4	0.130333
K02F6.2	0.129613
C43G2.1	0.129434
C52E4.4	0.129137
C06B3.4	0.129092
C06C3.10	0.128989
F23H11.5	0.128989
F47B3.1	0.128901
Y116F11B.14	0.128868
F33A8.5	0.128547
K12H4.7	0.128547
R10H10.3	0.128547
K06A5.3	0.128547
F40G12.10	0.128255
R05H5.4	0.128134
ZK1010.5	0.128095
C46H11.6	0.127673
F40F12.3	0.127473
W09C5.6	0.127154
K11D2.2	0.127025
C56C10.3	0.12681
T07G12.8	0.12681
B0213.4	0.12681
E04D5.5	0.12681
T27E4.7	0.12681
F46B3.14	0.126566
Y95B8A.6	0.126383
Y4C6A.4	0.126383
ZK673.2	0.126242
C18G1.9	0.126201
K02E11.9	0.126129
C36F7.5	0.125894
C04G2.2	0.125454
C01G10.7	0.12512
F11E6.5	0.12512
B0041.8	0.12512
T27A1.1	0.12512
Y17D7B.4	0.12512
F10E7.7	0.12512
B0205.13	0.12512
F41G3.1	0.12512
Y55F3C.4	0.12512
F33D11.2	0.124787
Y110A7A.14	0.124621
F10D2.11	0.124409
C01G10.14	0.124291
C17H12.14	0.124017
F21D9.2	0.123975
C28D4.8	0.123706
Y113G7C.1	0.123446
F47G6.4	0.123068
ZK1193.4	0.123011
K08F8.4	0.122934
C06H2.2	0.122666
C18D4.5	0.122666
C29F9.11	0.122666
F01D5.8	0.122666
F35H8.4	0.122666
C06E1.5	0.122666
Y45G5AM.7	0.122525
Y54G2A.6	0.122448
Y38H8A.2	0.122187
C50F4.13	0.122187
F10D11.3	0.122187
F22E5.20	0.122068
F47B3.4	0.122014
F09C6.10	0.12187
C01F6.2	0.121786
W02C12.2	0.121475
F18E3.7	0.121385
C16C10.11	0.121083
T19D12.5	0.120972
B0244.9	0.120972
Y53H1B.4	0.120972
Y48B6A.12	0.120888
Y37F4.5	0.120307
F25B3.4	0.120307
B0524.5	0.120307
Y67D8C.1	0.120307
C26F1.9	0.120307
F36H12.13	0.120307
Y18D10A.21	0.119888
Y71A12B.11	0.119888
T20D3.2	0.119795
W03D8.5	0.119541
R12H7.2	0.119496
F46F5.9	0.119161
T08A9.12	0.119161
F57H12.7	0.118935
C47E8.11	0.118784
E03H4.8	0.118677
Y65B4A.9	0.118597
C18A3.4	0.118553
K07A12.3	0.118484
Y47D3A.22	0.118423
T06D8.9	0.11841
Y38F2AR.10	0.118356
Y54E2A.5	0.118285
Y53C12B.5	0.11824
F52E1.1	0.118037
F52C6.6	0.118037
K02D10.3	0.118037
C50B6.4	0.117835
Y54E2A.7	0.11779
Y71F9AL.4	0.11772
F07C3.2	0.117594
Y97E10AL.2	0.117526
F09E5.14	0.1173
F35H10.5	0.1173
Y55F3C.5	0.11709
ZC477.2	0.116778
F59A3.4	0.116571
K11D12.7	0.116468
F42G4.2	0.11639
C06A5.2	0.11639
T22C1.8	0.116243
Y54E2A.8	0.115851
F55G1.6	0.115851
K07H8.5	0.115851
Y38F1A.1	0.115851
C37A2.7	0.115851
F21C10.11	0.115851
F35B12.7	0.115851
F41E6.15	0.115851
F53C11.9	0.115851
Y81G3A.1	0.115377
W09C3.2	0.115349
F54C4.1	0.115242
Y68A4A.9	0.115141
ZK228.5	0.115141
F23B12.1	0.11487
K07C11.2	0.114789
F14E5.4	0.114718
C29F4.1	0.114693
T23H2.2	0.114638
Y73B6BL.24	0.114638
Y26D4A.6	0.114638
Y49E10.4	0.114526
T03F1.11	0.114439
Y39E4B.11	0.114439
ZK1225.4	0.114292
C14A6.6	0.114264
E01A2.6	0.114264
F59G1.7	0.11416
F49C12.8	0.11416
F58D5.8	0.114091
F40F8.1	0.114041
F23C8.8	0.113933
T23F11.1	0.113904
Y38F2AL.3	0.113745
C55C3.6	0.113745
R53.5	0.113745
F08G2.6	0.113745
B0546.1	0.113745
ZK1290.11	0.11345
Y47G6A.13	0.113381
Y106G6D.2	0.11306
W05B2.1	0.112813
Y87G2A.19	0.11272
F59B2.5	0.112518
K02D10.5	0.112518
C55C3.8	0.112444
T26A5.1	0.112078
R12E2.3	0.112022
K10C2.4	0.11198
F26E4.5	0.111949
F32B4.2	0.111714
T06A4.2	0.111714
C08F11.11	0.111714
F35A5.2	0.111714
Y51H7C.9	0.111465
C16D9.5	0.11143
F35H10.2	0.111053
T05C12.5	0.111053
T08H10.3	0.111053
T05H4.5	0.110993
F08F8.5	0.110922
Y47G6A.33	0.110725
ZK354.6	0.1102
C02A12.4	0.11014
F20H11.3	0.109754
C18H7.7	0.109754
T24B8.6	0.109754
Y34B4A.11	0.109754
F35G2.2	0.10948
ZC581.2	0.109434
F28C6.7	0.10937
F56B3.1	0.109311
F25H5.3	0.109297
C55A6.1	0.109275
C34B2.8	0.109116
T24D8.5	0.109116
C28C12.1	0.108935
C35E7.10	0.108863
B0207.7	0.108727
F54C9.4	0.108611
M176.2	0.108301
ZC317.6	0.108173
Y18H1A.10	0.107862
F58E10.4	0.107862
T05H4.2	0.107862
C44F1.2	0.107862
T04A8.13	0.107862
ZK688.12	0.107862
W03C9.8	0.107862
C44B12.1	0.107333
Y46H3A.3	0.107123
F56F4.1	0.10694
F44E2.11	0.10694
C14A6.1	0.106857
F38A5.6	0.106636
F53A9.8	0.106636
F21F3.6	0.106485
Y73B3A.18	0.106485
Y50E8A.9	0.106394
T01E8.8	0.106291
C16C10.7	0.106033
D2013.7	0.106033
F25E5.8	0.106033
F46G10.6	0.106033
ZK970.7	0.105675
M176.4	0.105586
W06B11.3	0.105586
F32B6.10	0.105563
C49F5.7	0.105438
F29B9.11	0.105438
C48B6.4	0.105269
C01A2.4	0.105269
C34B2.5	0.105269
C25D7.16	0.105142
F59A6.2	0.105142
F46F11.2	0.105044
C41G6.9	0.104966
F28C6.10	0.104966
Y73B3A.3	0.104902
F54C9.14	0.104703
M02D8.4	0.104633
T03F1.9	0.104627
F42A8.2	0.104615
F11C3.2	0.10444
ZK622.1	0.104266
ZK1098.6	0.104266
F52E1.3	0.104266
K06A4.4	0.104266
T07C12.7	0.104266
Y47D3B.2	0.104266
F58H10.1	0.104266
T07E3.2	0.104266
F57A8.10	0.104266
C34E10.4	0.103977
Y73F8A.20	0.103882
M106.5	0.103882
ZK1225.5	0.103859
R13A5.11	0.103772
M05D6.1	0.10369
K05C4.10	0.10369
Y37D8A.10	0.10369
ZK686.3	0.103638
C35B1.8	0.103576
T09B4.7	0.103405
T08A9.13	0.103405
F27D4.1	0.103327
C04F12.8	0.10312
D1086.1	0.10312
Y51B9A.5	0.10312
C09H5.7	0.103018
F38E9.5	0.103018
F37A8.2	0.102946
M7.7	0.102838
C28A5.6	0.102798
C44C11.1	0.102798
Y42G9A.2	0.102557
C14B9.10	0.102557
Y51H4A.935	0.102557
R13D7.1	0.102404
F14F7.1	0.102222
F07F6.1	0.102079
F30A10.11	0.102
K07E12.2	0.102
T01H3.1	0.101841
Y67H2A.2	0.101631
EEED8.10	0.101586
K01G5.4	0.10137
K02F3.4	0.101229
Y73C8B.3	0.101229
F49E11.7	0.100903
F52F12.9	0.100903
Y44E3A.1	0.100903
Y116A8C.463	0.100903
F16C3.2	0.100578
C49G7.3	0.100498
F13G11.2	0.10044
F55A11.1	0.100363
T27F2.3	0.100256
R05D3.8	0.100256
M01A10.3	0.100185
Y53C10A.10	0.100128
Y110A2AR.2	0.0999814
Y43C5A.4	0.0999814
C46E10.1	0.0999357
ZK550.6	0.0999357
Y54G9A.9	0.0998294
F38H4.4	0.0996968
F26A3.5	0.0996175
C44B7.10	0.0994064
B0513.3	0.0993012
C51E3.10	0.0993012
T27A8.7	0.0993012
C52E12.6	0.0991581
C54G4.7	0.0990392
F54F2.7	0.098987
C29F5.2	0.0989087
Y77E11A.10	0.0988618
C37A2.3	0.0988529
F25E5.7	0.0987786
C52E4.7	0.0987786
K07F5.8	0.0987786
C08E8.6	0.0987786
T25F10.1	0.0987786
B0564.11	0.0986747
F35C5.12	0.0985193
F08F8.6	0.0984332
F10E9.2	0.0980902
W03A5.6	0.0980902
ZK637.13	0.0977496
C10C6.3	0.0977496
T02E1.1	0.0977496
D1054.18	0.0977496
T02G5.15	0.0977496
T09A12.5	0.0977496
W02B12.10	0.0973693
Y1A5A.1	0.0972432
ZK896.7	0.0971974
ZK673.7	0.0971425
C12C8.1	0.0971425
C24D10.1	0.0971425
D2023.4	0.0971425
ZK1240.6	0.0969919
F15A8.4	0.0969919
F59A1.4	0.0969236
T06E4.4	0.0967419
Y67D8B.5	0.0967419
F43E2.6	0.0967419
F58B4.7	0.0967419
C14B1.1	0.0965428
ZK637.14	0.0965428
F42C5.5	0.0965428
F40F4.2	0.0965428
F46B3.4	0.0965428
Y116A8C.33	0.0965158
F57B9.1	0.0964578
F55H12.1	0.0963102
T28D9.1	0.0962458
Y10G11A.3	0.0962458
C03D6.8	0.0959506
Y48A6A.1	0.095877
Y47D7A.15	0.0957547
W07G4.4	0.0956937
F22B8.6	0.0955111
T28F4.6	0.0955111
C11G10.1	0.0955111
F11E6.9	0.0955111
F19C7.6	0.0955111
Y69A2AR.27	0.0955111
B0491.5	0.0953655
F26E4.12	0.0953655
ZC513.10	0.0953127
F07D10.1	0.0952687
ZK783.2	0.0951077
F18H3.3	0.0947875
F35C8.6	0.0947875
T02C12.5	0.0947875
B0213.3	0.0947875
K08B4.7	0.0947875
W02F12.5	0.094379
R05D7.5	0.0942165
F26E4.9	0.0940748
Y54G2A.4	0.0939119
F36H1.3	0.0938983
F14H3.10	0.0938396
R05D7.4	0.0938396
Y49F6B.8	0.0938396
C07B5.3	0.0938396
F33A8.2	0.0938396
C47E12.11	0.0937544
F27D4.5	0.0937544
C35D10.8	0.0936523
R07C3.13	0.0935279
T07C4.11	0.0934996
T12A2.8	0.0934801
Y51B9A.4	0.0933728
T22F7.4	0.0933728
Y105C5B.17	0.0933728
Y51H4A.936	0.0933728
B0261.9	0.0930949
C32D5.8	0.0930949
T23H2.5	0.0929105
T15D6.1	0.0929105
Y47D3A.10	0.0929105
T08A9.7	0.0929105
Y46G5A.34	0.0929105
C06E7.3	0.0926811
R10E4.9	0.0924529
F59A2.3	0.0923878
W07G9.2	0.0923013
Y53C12A.1	0.092271
Y41D4B.15	0.0921933
B0280.11	0.0919997
T21H3.1	0.0919997
F56C9.7	0.0919997
ZC395.4	0.0919997
C09G1.5	0.0919997
F23A7.8	0.0919997
F44E7.3	0.0919997
ZC334.9	0.0919997
ZK688.4	0.0919997
F42F12.2	0.0916147
C03G6.19	0.0915103
Y60A3A.7	0.0915103
F07D3.2	0.0914616
C13G3.1	0.0913281
F45G2.8	0.0913281
C30A5.5	0.0911065
F09D12.1	0.0911065
C13B9.3	0.0909299
Y40H7A.10	0.0909299
Y54G9A.6	0.0909299
F43C11.1	0.0909299
C34F11.5	0.0908689
W03A5.4	0.0908126
Y57G11C.6	0.0906663
Y55F3AM.9	0.090547
F59C6.2	0.0905206
ZK596.1	0.090479
Y69E1A.5	0.0904043
Y57G11C.36	0.0903094
C18E9.4	0.0902304
D1025.6	0.0902304
Y41C4A.13	0.0902304
B0205.3	0.0901438
C47B2.4	0.090014
D1007.14	0.090014
Y37H9A.6	0.090014
C07G1.5	0.0899832
T13A10.14	0.0899422
ZK488.5	0.0898847
D1022.4	0.0897374
C16A11.9	0.0896914
C29F5.1	0.0896038
F07A5.7	0.0895758
T04A6.4	0.0893711
F10D11.5	0.0893711
C02B10.1	0.0893711
ZK1290.9	0.0893711
F07A11.5	0.0893711
C03C10.4	0.0893711
D2063.4	0.0893711
C33A12.15	0.0893711
F56C9.8	0.0893711
F17E9.3	0.0893711
F37C12.4	0.0893711
C31G12.3	0.0893711
T06E4.1	0.0893021
ZK353.6	0.0890078
F38B2.4	0.0889475
Y45G12C.2	0.0889475
C44B9.2	0.0889092
C47A4.3	0.0888072
ZK617.3	0.0887373
F37A4.4	0.0886801
F13H8.7	0.0886801
K05G3.3	0.0886474
T15B12.2	0.088528
T22C8.8	0.088528
C09H10.2	0.088528
ZK783.6	0.0883613
C25G4.4	0.0883197
Y48B6A.5	0.0883197
Y17G7B.7	0.08829
C33H5.16	0.0882505
W10G11.11	0.0882505
F57B10.7	0.0881123
F08E10.7	0.0881123
F42G4.3	0.0880394
F52D10.3	0.0879354
C10H11.7	0.0878648
F38H4.5	0.0878032
C55B7.4	0.0877006
C28H8.4	0.0877006
R148.4	0.0877006
ZC581.1	0.087374
F54C1.8	0.0872927
F58B3.3	0.0872927
Y65B4BL.7	0.0872927
C46G7.2	0.0872347
ZC412.3	0.0872347
T28C12.3	0.0870902
F54D5.14	0.0870397
C55A6.7	0.0868886
R01H2.7	0.0868886
T13F2.12	0.0868886
Y105E8B.6	0.0868886
Y55B1AL.2	0.0868886
C30C11.2	0.0867165
R03E1.2	0.0866212
B0432.3	0.0864085
C16C8.5	0.0864085
Y55F3BR.6	0.0864085
ZK177.6	0.0862044
F48C1.2	0.0861705
C14A4.13	0.0861522
F59C6.18	0.0860914
R08C7.8	0.0860914
C06C6.8	0.0860914
T25E12.16	0.0860914
Y69A2AR.28	0.0860914
F44D12.6	0.0859928
W06H3.1	0.08596
B0336.2	0.0859337
D1086.2	0.0859337
F47B8.2	0.0859337
F55F10.3	0.0859337
W05E7.1	0.0859337
Y37H2A.14	0.0859337
Y94H6A.10	0.0859337
K04G7.4	0.0858944
ZC581.6	0.0858052
F15E6.4	0.0856983
F18A11.3	0.0856983
H36L18.2	0.0856983
T09D3.9	0.0856983
W07A8.5	0.0855681
R06C7.8	0.0854815
F36G9.15	0.0853088
F38E11.1	0.0853088
T27F7.3	0.0853088
ZK945.8	0.0853088
D2023.2	0.0851153
F52E1.13	0.0851153
Y55B1AR.1	0.0851153
K01C8.8	0.084846
Y76A2A.1	0.0848268
ZK507.1	0.0847949
F10D11.1	0.0845402
C01F6.9	0.0845402
F46F11.3	0.0845402
W03D8.10	0.0845402
ZC239.6	0.0845402
W02A2.2	0.0845402
F55D10.2	0.0845402
R03H10.4	0.0845402
Y41E3.8	0.0845402
K07F5.15	0.0845402
T23G11.6	0.0845402
C17C3.1	0.0845402
Y38E10A.23	0.0845402
C01B10.9	0.0843882
Y57G11C.10	0.0843502
C27F2.7	0.0841268
Y69A2AR.19	0.0840983
T06C10.3	0.0840857
K08H10.9	0.0840857
Y53F4B.36	0.0839728
Y39H10B.3	0.0839728
ZK973.11	0.0837854
F44C4.3	0.0837854
Y110A2AL.10	0.0837854
C18F10.2	0.0834716
T01G1.4	0.083413
F09C6.14	0.083413
R12E2.14	0.083413
R119.4	0.0833545
T03E6.7	0.0832896
Y17D7B.5	0.0832544
Y57A10C.11	0.0832544
F39E9.4	0.0830439
F46F5.13	0.0830439
T06C12.6	0.0829105
H32C10.1	0.0829105
F35G12.10	0.0828606
M01B2.8	0.0828606
M153.4	0.0828606
F37D6.6	0.0827112
C34F11.1	0.0826781
F37B12.3	0.0826781
R08C7.5	0.0826261
K08E3.1	0.0825569
K08D12.3	0.0823155
F26D2.16	0.0823155
C06B3.7	0.0823155
C35B1.5	0.0823155
Y71A12B.25	0.0823155
C49A9.10	0.0823155
F57B10.10	0.0823155
T27E9.2	0.0823155
W09C5.11	0.0823155
R10H10.2	0.0821713
C23G10.6	0.082161
C14A4.8	0.081956
T21G5.3	0.0818845
F40E3.5	0.0815997
C13C4.7	0.081458
Y41D4B.21	0.0814227
C34B4.2	0.0813639
F36D4.1	0.0812464
ZK484.6	0.0812464
T04C12.3	0.0812464
T16G1.13	0.0812464
ZC334.10	0.0812464
K02B12.7	0.0811506
Y105E8B.7	0.081096
W02H5.8	0.081036
F43G9.9	0.081036
K11C4.1	0.0809835
F58F12.3	0.0808963
F53A2.6	0.0808963
F21F8.5	0.0808963
C50F7.5	0.0807223
Y41C4A.16	0.0807223
C06A6.7	0.0807223
H10E21.2	0.0805805
F25H5.2	0.0805491
F07E5.6	0.0805225
Y110A7A.8	0.0805225
F57H12.5	0.0804997
R09B5.12	0.080411
Y73B3A.12	0.0802048
D2005.7	0.0802048
R11A5.3	0.0802048
R04A9.9	0.0802048
W06G6.17	0.0802048
F14F11.2	0.0802048
T25B9.4	0.0800582
Y34D9A.10	0.0798326
K11D12.11	0.0797956
F54H5.5	0.0797504
T01C3.7	0.0797504
ZK185.5	0.0797504
R08H2.3	0.079694
C33C12.4	0.079694
C55C2.4	0.0795251
M04G7.2	0.079477
Y47D3A.31	0.0793906
F26A1.3	0.0792668
Y57G11C.15	0.0791896
R01H2.5	0.0791896
T03F6.1	0.0791896
C49G7.6	0.0791896
F23B2.7	0.0790466
Y53C12B.5	0.0790466
Y65B4BR.5	0.0789896
W08F4.13	0.0789398
Y71A12B.6	0.0789398
Y32F6A.2	0.0788958
C15A11.3	0.0788568
C14A4.6	0.0786915
F26A3.2	0.0786915
C16C2.4	0.0786366
T02B11.3	0.0785927
B0523.1	0.0785568
D1037.5	0.07848
ZC376.8	0.07848
F56E10.1	0.0784175
F40F12.7	0.0781997
C04A11.2	0.0781997
F02E9.5	0.0781997
Y56A3A.21	0.0781997
F22H10.3	0.0781997
Y119C1B.11	0.0781997
Y48G1BL.4	0.0781997
ZK637.1	0.0780496
F44F4.10	0.0779214
R07G3.2	0.0779214
Y41E3.18	0.0778752
Y119D3B.13	0.0778752
Y73B3B.2	0.0778752
Y5H2A.1	0.077714
C04F12.10	0.0776701
F14E5.5	0.0776451
C25D7.5	0.0775534
C50F4.1	0.0775534
F42A8.3	0.0774734
Y69A2AR.5	0.0774734
F15H10.3	0.0774255
C56C10.8	0.0772343
F54C9.1	0.0772343
Y119C1B.6	0.0772343
C41C4.8	0.077139
Y17D7B.6	0.0770983
F59A3.1	0.077044
C05C12.1	0.077044
T01C3.5	0.0769177
W01D2.3	0.0769177
C14A4.10	0.0769177
F27D4.7	0.0767604
Y110A2AL.7	0.0767604
F54H12.8	0.0766932
Y57G7A.5	0.0766038
C28D4.3	0.0762924
F25E2.3	0.0762924
F58F9.9	0.0762924
C36C5.5	0.0762924
F58F12.1	0.0762924
C50H11.8	0.0762924
C32D5.4	0.0760862
F37H8.4	0.0760605
K02A11.2	0.075922
W03D8.7	0.075922
Y45F3A.1	0.07583
F48G7.7	0.07583
F59A3.8	0.0757644
B0228.7	0.0757644
W01B6.5	0.0757241
C03B8.3	0.0756771
T10D4.15	0.0756771
ZK863.6	0.0756771
F32A5.6	0.0756009
F55A11.2	0.0755553
ZK930.6	0.0755553
Y73F8A.21	0.0755338
ZK616.7	0.0755032
M18.6	0.0753732
C52B11.4	0.0753732
F36F2.2	0.0752437
F07F6.5	0.075192
F37B1.8	0.075192
K01C8.10	0.0751642
ZK507.3	0.0750717
Y75B8A.18	0.0750717
F25B4.2	0.0749627
H34I24.2	0.0749627
Y54G2A.3	0.0749219
R11G10.2	0.0748874
Y57E12AL.1	0.0747997
T27E9.3	0.0747301
K08D8.5	0.0746982
T03F1.1	0.0744759
R11A5.2	0.0744759
C41D11.10	0.0744759
T10D4.7	0.0744759
ZK930.7	0.0744759
C15C7.5	0.0744759
R09B3.2	0.0744759
Y15E3A.5	0.0744759
Y37E11B.2	0.0744759
Y38F2AL.6	0.0744759
Y39A3CR.4	0.0744759
Y42A5A.5	0.0744759
F19G12.8	0.0744759
K07H8.10	0.0743827
R08F11.1	0.0742235
Y76B12C.4	0.0741815
T05H4.11	0.0741229
W10G11.14	0.0741229
F53F1.7	0.0740352
C30C11.1	0.0740352
F10D11.4	0.0740352
K11C4.4	0.0739477
C16C10.8	0.0738895
Y69H2.14	0.0738168
D1037.4	0.0737733
B0496.7	0.0735997
C14C6.2	0.0735997
C55B7.10	0.0735997
R10E11.8	0.0735997
F26E4.6	0.0735997
M04G12.2	0.0735211
ZK792.2	0.0735036
B0496.1	0.0734762
W02H5.4	0.0733122
C05D11.12	0.0732305
C03C10.2	0.0731693
Y75B8A.33	0.0731693
C24G6.1	0.0730838
F09B9.3	0.0730838
C51F7.2	0.0729864
C26E6.11	0.0727439
M03D4.1	0.0727439
C50F4.8	0.0727439
T05C12.9	0.0727439
T06D10.1	0.0727439
T12G3.6	0.0727439
Y57G11C.1130	0.0727439
F53A9.7	0.0727439
K04G2.11	0.0727439
ZK652.1	0.0727439
C32E8.7	0.0725751
T07E3.3	0.0724631
F48D6.1	0.0723234
Y20F4.8	0.0723234
F53H4.3	0.0721843
C16C8.19	0.0721843
Y110A7A.20	0.0721843
C53A5.4	0.072115
B0207.1	0.0719714
K04F10.3	0.0719078
ZK546.19	0.0719078
ZK856.16	0.0719078
Y66H1A.5	0.0717428
ZK973.8	0.0716333
Y55F3BR.10	0.0716333
ZK1248.20	0.0716333
F02E11.1	0.0715913
C02A12.3	0.0715553
K08A2.2	0.0714969
ZK688.8	0.0714386
K02E10.1	0.0714153
[truncated: 1,763 more rows]
