# Supplementary material for: Characterisation of Caenorhabditis elegans sperm transcriptome and proteome
Source: BMC Genomics. 2014 Feb 28;15:168. doi: 10.1186/1471-2164-15-168 (PMC4028957; doi:10.1186/1471-2164-15-168)
Supplement: Additional file 5 — Genes/Proteins found in C. elegans sperm transcriptome and proteome. [file 1471-2164-15-168-S5.XLS]

## Sheet: mRNAome vs Proteome
Genes/Proteins found in C.elegans sperm transcriptome and proteome
ID	mRNAome Reads No.	Proteome emPAI	Annotation
AH6.6	4	0	locus:sra-2 7TM chemoreceptor, sra family status:Predicted UniProt:Q09204 protein_id:CAA88084.1
B0001.8	4	0	status:Confirmed UniProt:Q8WQH2 protein_id:CAD01081.2
B0035.14	4	0	locus:dnj-1 DNAJ protein like status:Confirmed UniProt:Q17438 protein_id:CAA97416.1
B0205.13	4	0	status:Confirmed UniProt:Q336L1 protein_id:CCD61308.1
B0213.11	4	0	locus:cyp-34A6 cytochrome P-450 status:Partially_confirmed UniProt:O44656 protein_id:CCD61361.1
B0222.6	4	0	locus:col-144 status:Partially_confirmed UniProt:Q17458 protein_id:CCD61419.1
B0240.2	4	0	locus:spe-42 status:Partially_confirmed UniProt:Q17461 protein_id:CAA98416.5
B0286.1	4	0	status:Confirmed UniProt:Q10921 protein_id:CCD61660.1
B0303.11	4	0	status:Partially_confirmed UniProt:P34261 protein_id:CCD61713.1
B0334.2b	4	0	locus:twk-5 status:Confirmed UniProt:Q5FC72 protein_id:CAI46547.1
B0361.8	4	0	status:Confirmed UniProt:P53993 protein_id:CCD61823.1
B0365.6	4	0	locus:clec-41 C-type lectin domain status:Confirmed UniProt:P90732 protein_id:CAB02691.1
B0379.4a	4	0	locus:scpl-1 status:Confirmed UniProt:Q8T3G3 protein_id:CAD30428.2
B0495.7	4	0	status:Confirmed UniProt:Q09216 protein_id:CCD61475.1
C01F1.1	4	0	dna binding protein status:Confirmed UniProt:Q17558 protein_id:CCD62404.1
C01F4.2a	4	0	locus:rga-6 status:Partially_confirmed UniProt:O01443 protein_id:CCD62429.1
C01G5.5	4	0	aldehyde reductase status:Confirmed UniProt:Q17568 protein_id:CCD62446.1
C01G6.7	4	0	locus:acs-7 4-coumarate-coA ligase status:Confirmed UniProt:Q17577 protein_id:CAA84640.1
C01H6.3	4	0	status:Confirmed UniProt:Q17580 protein_id:CAA95778.1
C01H6.6	4	0	status:Partially_confirmed UniProt:Q17586 protein_id:CAA95784.2
C02F12.7	4	0	locus:tag-278 status:Confirmed UniProt:Q11102 protein_id:CCD62380.1
C02F5.11	4	0	locus:tsp-2 tetraspanin status:Confirmed UniProt:Q95QY8 protein_id:CCD62636.1
C03G6.15	4	0	locus:cyp-35A2 cytochrome P450 status:Confirmed UniProt:O02628 protein_id:CCD62699.1
C03H12.1	4	0	status:Partially_confirmed UniProt:O17564 protein_id:CAB97241.2
C04A2.1	4	0	locus:tbc-6 status:Confirmed UniProt:Q09445 protein_id:CCD62842.1
C04F12.1	4	0	status:Partially_confirmed UniProt:Q9XVF1 protein_id:CAB03833.1
C05C8.9a	4	0	locus:hyls-1 status:Confirmed UniProt:Q95X94 protein_id:CCD63094.1
C06A5.6	4	0	status:Partially_confirmed UniProt:O01477 protein_id:CCD61216.1
C06A6.7	4	0	status:Partially_confirmed UniProt:Q7JP64 protein_id:CCD63308.1
C06C3.10	4	0	status:Confirmed UniProt:A5JYR0 protein_id:CAN86591.1
C06E1.10	4	0	locus:rha-2 ATP-dependent RNA helicase status:Partially_confirmed UniProt:P34305 protein_id:CCD62570.1
C06E1.9	4	0	status:Confirmed UniProt:P34304 protein_id:CCD62569.1
C06G1.5	4	0	protein phosphatase PP2A status:Confirmed UniProt:Q17744 protein_id:CCD63412.1
C07B5.4a	4	0	status:Partially_confirmed UniProt:Q17777 protein_id:CAA86411.2
C07B5.8	4	0	status:Partially_confirmed UniProt:E0AHA8 protein_id:CBW44359.1
C07G2.1a	4	0	locus:cpg-1 Endochitinase (partial) status:Confirmed UniProt:Q17802 protein_id:CAA83679.1
C07H6.3	4	0	locus:cls-1 status:Partially_confirmed UniProt:Q95YF0 protein_id:CCD63590.1
C08B11.3	4	0	locus:swsn-7 Zinc finger, C2H2 type status:Partially_confirmed UniProt:Q09441 protein_id:CAA86663.1
C08D8.2b	4	0	locus:tmd-2 status:Confirmed UniProt:Q8I7M7 protein_id:CCD63654.1
C08F11.11	4	0	status:Confirmed UniProt:O62053 protein_id:CAB05678.1
C09C7.1	4	0	locus:zig-4 IG-like C2-type domains status:Confirmed UniProt:Q17858 protein_id:CCD63842.1
C09G4.5	4	0	locus:mes-6 status:Partially_confirmed UniProt:Q9GYS1 protein_id:CCD64001.1
C09G5.2a	4	0	locus:dph-2 Diphthamide biosynthesis protein (diptheria resistance protein) status:Confirmed UniProt:Q09454 protein_id:CAA86761.1
C10C5.3	4	0	aminoacylase-1 status:Confirmed UniProt:Q17898 protein_id:CAA92445.1
C10C6.5	4	0	locus:wht-2 ATP binding transport protein status:Partially_confirmed UniProt:P90746 protein_id:CAB05682.3
C11G10.1	4	0	status:Confirmed UniProt:Q17903 protein_id:CAA91973.2
C12D5.8a	4	0	locus:nhr-94 status:Confirmed UniProt:Q8I7M4 protein_id:CCD64275.1
C12D8.1a	4	0	RNA binding protein status:Confirmed UniProt:Q17935 protein_id:CAA98232.1
C13C4.5	4	0	sugar transporter status:Confirmed UniProt:O01927 protein_id:CAB07311.1
C13C4.6	4	0	status:Partially_confirmed UniProt:O01928 protein_id:CAB07312.1
C13G3.1	4	0	status:Confirmed UniProt:Q17947 protein_id:CAA98421.1
C13G5.2	4	0	status:Confirmed UniProt:P34327 protein_id:CCD63317.1
C14A4.4a	4	0	locus:crn-3 autoantigen PM-SCL status:Confirmed UniProt:Q17951 protein_id:CAA90108.1
C14A4.6	4	0	status:Confirmed UniProt:Q17953 protein_id:CAA90110.1
C14A6.13	4	0	status:Confirmed UniProt:A8WI10 protein_id:CAP19318.1
C14C10.5	4	0	Human mRNA (KIAA0077) product like status:Partially_confirmed UniProt:Q17971 protein_id:CAA98425.1
C14C6.2	4	0	status:Confirmed UniProt:O44675 protein_id:CCD64459.1
C15A7.4	4	0	locus:lgc-24 acetylcholine receptor status:Partially_confirmed UniProt:A5JYS3 protein_id:CAN86576.2
C15H9.1	4	0	locus:nnt-1 NAD(P) transhydrogenase, mitochondrial status:Partially_confirmed UniProt:Q18031 protein_id:CCD64627.1
C15H9.5	4	0	status:Partially_confirmed UniProt:Q18024 protein_id:CCD64631.1
C16A3.4	4	0	status:Confirmed UniProt:Q18037 protein_id:CCD63224.1
C16C10.1	4	0	carrier protein status:Confirmed UniProt:Q09461 protein_id:CAA86739.2
C17H12.9	4	0	locus:ceh-48 homeobox protein status:Confirmed UniProt:O45080 protein_id:CCD64998.1
C18D11.6	4	0	status:Confirmed UniProt:Q86DA6 protein_id:CAD90171.3
C18G1.3b	4	0	status:Partially_confirmed UniProt:D1YSH8 protein_id:CCD65233.1
C18H9.5	4	0	sodium\/phosphate transport protein status:Partially_confirmed UniProt:Q09484 protein_id:CCD65264.1
C24A3.1	4	0	Neuropeptide anthorfamide status:Partially_confirmed UniProt:Q18126 protein_id:CCD65380.1
C25A1.4	4	0	RNA binding protein status:Confirmed UniProt:Q9XVS2 protein_id:CAB02757.1
C25D7.6	4	0	locus:mcm-3 DNA replication licensing factor MCM3 status:Confirmed UniProt:Q9XVR7 protein_id:CAB02770.1
C25G4.5	4	0	locus:dpy-26 status:Confirmed UniProt:Q17373 protein_id:CAA94575.1
C25H3.10a	4	0	status:Confirmed UniProt:Q18188 protein_id:CCD65055.1
C26B2.4	4	0	locus:nhr-258 nuclear hormone receptor status:Partially_confirmed UniProt:Q18190 protein_id:CCD65196.1
C26B9.5	4	0	lysosomal Pro-X carboxypeptidase status:Confirmed UniProt:Q18198 protein_id:CCD65711.1
C26C6.2	4	0	locus:goa-1 guanine nucleotide-binding protein status:Confirmed UniProt:P51875 protein_id:CAA96595.1
C26E6.3	4	0	cell differentiation family, Rcd1-like status:Partially_confirmed UniProt:Q18224 protein_id:CCD65727.1
C26E6.4	4	0	locus:rpb-2 DNA-directed RNA polymerase II status:Confirmed UniProt:Q10578 protein_id:CCD65728.1
C27H6.9	4	0	status:Partially_confirmed UniProt:A9QY30 protein_id:CAP59522.1
C28C12.5	4	0	locus:spp-8 status:Confirmed UniProt:Q18279 protein_id:CCD64007.1
C28H8.3	4	0	status:Confirmed UniProt:Q09475 protein_id:CCD65963.1
C29E4.3a	4	0	locus:ran-2 RNA production\/processing status:Confirmed UniProt:P34342 protein_id:CCD66004.1
C29F5.3	4	0	status:Partially_confirmed UniProt:Q18305 protein_id:CCD66026.1
C29F9.6	4	0	status:Confirmed UniProt:Q9TZB9 protein_id:CCD66073.1
C30B5.4	4	0	Probable RNA binding protein status:Confirmed UniProt:Q18318 protein_id:CCD66136.1
C31H1.2	4	0	status:Confirmed UniProt:Q18337 protein_id:CCD64149.1
C32E8.3	4	0	status:Partially_confirmed UniProt:P91127 protein_id:CCD66401.1
C34F6.8	4	0	locus:idh-2 Isocitrate and isopropylmalate dehydrogenases status:Confirmed UniProt:O17643 protein_id:CAB03943.1
C35B1.2	4	0	status:Partially_confirmed UniProt:D3NQ89 protein_id:CCD66737.1
C36A4.10	4	0	status:Partially_confirmed UniProt:Q18497 protein_id:CAA91276.2
C38C10.4	4	0	locus:gpr-2 status:Confirmed UniProt:Q03569 protein_id:CAA79548.1
C39E9.2	4	0	locus:scl-5 testis-specific protein TPX-1 like status:Confirmed UniProt:Q18543 protein_id:CAA94335.1
C41D11.10	4	0	status:Confirmed protein_id:CCD64263.1
C41D11.7	4	0	locus:eri-7 DNA-binding protein status:Partially_confirmed UniProt:O01976 protein_id:CCD64256.1
C42C1.4a	4	0	status:Partially_confirmed UniProt:A3QMB3 protein_id:CAM36345.1
C44B11.6	4	0	status:Confirmed UniProt:Q8MNW0 protein_id:CCD67211.1
C44E4.7	4	0	status:Partially_confirmed UniProt:Q9TXR0 protein_id:CCD67309.1
C44F1.5	4	0	locus:acy-3 adenylyl cyclase status:Partially_confirmed UniProt:Q18628 protein_id:CAA88885.3
C44H4.5	4	0	locus:tap-1 Protein phosphatase 2C status:Confirmed UniProt:Q93375 protein_id:CAB01866.1
C45B11.3	4	0	locus:dhs-18 alcohol dehydrogenase status:Confirmed UniProt:Q18639 protein_id:CAA98431.1
C45G3.1	4	0	locus:aspm-1 Actinin-type actin-binding domain containing proteins status:Partially_confirmed UniProt:O17666 protein_id:CAB07174.1
C46C2.1b	4	0	locus:wnk-1 serine\/threonine kinase status:Partially_confirmed UniProt:Q8I127 protein_id:CAD59142.2
C47A10.1	4	0	locus:pgp-9 multidrug resistance protein (p-glycoprotein) (2 domains) status:Partially_confirmed UniProt:O45721 protein_id:CAB07855.1
C48E7.9	4	0	locus:twk-37 status:Partially_confirmed UniProt:Q8IG65 protein_id:CCD64212.1
C50C3.6	4	0	locus:prp-8 status:Partially_confirmed UniProt:P34369 protein_id:CCD66122.1
C50F2.3	4	0	status:Partially_confirmed UniProt:P91175 protein_id:CCD67770.1
C50H2.7	4	0	status:Partially_confirmed UniProt:Q18765 protein_id:CAA98255.2
C51F7.1	4	0	locus:frm-7 status:Partially_confirmed UniProt:Q9XXK4 protein_id:CAA19422.2
C52B11.5	4	0	RAS-related proteins (weak) status:Confirmed UniProt:Q18773 protein_id:CCD65698.1
C52B9.8	4	0	helicase status:Partially_confirmed UniProt:Q22944 protein_id:CCD65417.1
C53B4.3	4	0	status:Confirmed UniProt:Q18797 protein_id:CAA92452.3
C54D1.7	4	0	status:Confirmed UniProt:Q8MQ96 protein_id:CCD66853.1
C54G4.1a	4	0	locus:rskn-2 Protein kinase C terminal domain status:Partially_confirmed UniProt:Q18846 protein_id:CAA99814.2
C54H2.4	4	0	status:Partially_confirmed UniProt:Q18862 protein_id:CCD67142.1
C54H2.5	4	0	locus:sft-4 status:Confirmed UniProt:Q18864 protein_id:CCD67143.1
C55B6.2	4	0	locus:dnj-7 status:Partially_confirmed UniProt:P91189 protein_id:CCD68078.1
C55B7.10	4	0	casein kinase status:Confirmed UniProt:Q966M1 protein_id:CCD68100.1
C56C10.1	4	0	locus:vps-33.2 status:Partially_confirmed UniProt:Q18891 protein_id:CCD68172.1
D1005.1	4	0	ATP citrate lyase status:Partially_confirmed UniProt:P53585 protein_id:CCD68276.1
D1014.5	4	0	status:Confirmed UniProt:Q18918 protein_id:CCD68313.1
D1043.1	4	0	status:Partially_confirmed UniProt:Q19134 protein_id:CAB16919.2
D2005.7	4	0	status:Partially_confirmed UniProt:B3WFW4 protein_id:CAQ76466.1
D2007.5	4	0	locus:atg-13 status:Confirmed UniProt:P34379 protein_id:CCD64450.1
D2013.2	4	0	locus:wdfy-2 beta-transducin status:Confirmed UniProt:Q18964 protein_id:CAA87770.1
D2013.9	4	0	locus:ttll-12 status:Confirmed UniProt:Q09512 protein_id:CAA87783.1
E01H11.3	4	0	locus:flp-20 status:Confirmed UniProt:Q95QP2 protein_id:CCD65290.1
F01D5.10	4	0	status:Partially_confirmed UniProt:Q9XVA5 protein_id:CAB04045.1
F01F1.6	4	0	locus:alh-9 Aldehyde dehydrogenase status:Confirmed UniProt:P46562 protein_id:CCD65988.1
F01G10.7	4	0	locus:lipl-7 triacylglycerol lipase status:Confirmed UniProt:O17766 protein_id:CAB02896.2
F07D3.3	4	0	status:Partially_confirmed UniProt:Q19164 protein_id:CAA94888.2
F07F6.4	4	0	Zinc finger protein status:Partially_confirmed UniProt:Q09531 protein_id:CCD68748.1
F07H5.8	4	0	keratin like status:Partially_confirmed UniProt:Q19182 protein_id:CAA92662.2
F08C6.7	4	0	locus:unc-98 Zinc finger status:Confirmed UniProt:Q19203 protein_id:CCD67350.1
F09B9.4	4	0	status:Confirmed UniProt:Q7JMH3 protein_id:CAB01718.3
F09G2.1	4	0	tyrosine protein kinase status:Partially_confirmed UniProt:O17408 protein_id:CCD64421.1
F09G8.6	4	0	locus:col-91 Cuticle collagen status:Confirmed UniProt:P34391 protein_id:CCD62645.1
F10D11.4	4	0	status:Partially_confirmed UniProt:O17780 protein_id:CAB02916.1
F10D7.2	4	0	calcium alpha subunit\; tetracycline resistance status:Confirmed UniProt:Q19296 protein_id:CCD67837.1
F10F2.1	4	0	locus:sel-2 WD domain, G-beta repeat (2 domains) status:Partially_confirmed UniProt:Q19317 protein_id:CAA86337.2
F10G7.1	4	0	locus:tag-151 status:Confirmed UniProt:Q19329 protein_id:CCD69203.1
F11A5.15	4	0	status:Confirmed UniProt:Q7YTP5 protein_id:CAE17777.1
F11C7.4	4	0	locus:crb-1 EGF-like repeats status:Partially_confirmed UniProt:Q19350 protein_id:CCD66913.1
F11E6.9	4	0	status:Confirmed UniProt:Q8MQ75 protein_id:CAD42643.1
F12B6.1	4	0	locus:abt-2 abc transporter status:Partially_confirmed UniProt:Q1RS86 protein_id:CCD69308.1
F12F6.6	4	0	locus:sec-24.1 Yeast hypothetical YIK9 protein like status:Partially_confirmed UniProt:Q19371 protein_id:CAA97788.1
F13A7.11	4	0	status:Confirmed UniProt:O45351 protein_id:CAB07571.2
F13B12.1	4	0	status:Confirmed UniProt:Q19375 protein_id:CAA94590.1
F14D7.12	4	0	status:Confirmed UniProt:A4UVK9 protein_id:CAM84814.1
F14D7.8	4	0	status:Partially_confirmed UniProt:Q19450 protein_id:CAB01154.1
F15A8.4	4	0	status:Partially_confirmed UniProt:O02145 protein_id:CCD68410.1
F15H10.7	4	0	status:Partially_confirmed UniProt:Q19486 protein_id:CAA98260.1
F16B4.9	4	0	locus:nhr-178 nuclear hormone receptor status:Confirmed UniProt:O44635 protein_id:CCD69574.1
F17C11.8	4	0	locus:vps-36 status:Confirmed UniProt:Q19519 protein_id:CAA96630.2
F17C8.4	4	0	locus:ras-2 Ras-like protein status:Confirmed UniProt:Q19524 protein_id:CAA84796.1
F17E9.3	4	0	status:Partially_confirmed UniProt:O61523 protein_id:CCD68527.1
F18A1.5	4	0	locus:rpa-1 replication factor A status:Confirmed UniProt:Q19537 protein_id:CCD62042.1
F19C7.6	4	0	status:Partially_confirmed UniProt:Q19586 protein_id:CCD69717.1
F20D1.4	4	0	locus:plp-2 transcriptional activator protein PUR-alpha like status:Partially_confirmed UniProt:Q93537 protein_id:CAB01747.1
F20D12.2	4	0	status:Confirmed UniProt:Q19643 protein_id:CCD67717.1
F21A3.5	4	0	status:Partially_confirmed UniProt:O17828 protein_id:CAB04156.3
F21C10.3b	4	0	status:Confirmed UniProt:Q8MNT4 protein_id:CCD61434.1
F22B5.7	4	0	locus:zyg-9 elongation factor status:Confirmed UniProt:O61442 protein_id:CAA90359.1
F22B7.9	4	0	status:Confirmed UniProt:P34412 protein_id:CCD62138.1
F23F1.1	4	0	locus:nfyc-1 status:Confirmed UniProt:O17072 protein_id:CCD62352.1
F23H11.5	4	0	status:Confirmed UniProt:O01917 protein_id:CCD69947.1
F25D7.1	4	0	locus:cup-2 status:Confirmed UniProt:Q93561 protein_id:CAB01696.1
F25F2.2a	4	0	locus:cdh-4 Approximately 25 cadherin-repeats, 3 EGF domains and one Laminin G domain status:Partially_confirmed UniProt:Q19319 protein_id:CAA84721.2
F26A3.2a	4	0	locus:ncbp-2 Cap binding protein status:Confirmed protein_id:CCD31067.1
F26F12.7	4	0	locus:let-418 DNA helicase status:Confirmed UniProt:Q19815 protein_id:CCD62685.1
F27D4.7	4	0	status:Partially_confirmed UniProt:Q7YTP0 protein_id:CAE17789.1
F27E5.1	4	0	status:Confirmed UniProt:Q09551 protein_id:CAA88464.1
F28A10.10	4	0	cytidylyltransferase status:Predicted UniProt:Q95YB8 protein_id:CCD70092.1
F28A10.4	4	0	status:Partially_confirmed UniProt:Q95YB4 protein_id:CCD70086.1
F28A12.4	4	0	peptidase status:Confirmed UniProt:Q22972 protein_id:CCD70115.1
F28F9.1	4	0	locus:zag-1 zinc-finger homeodomain protein status:Confirmed UniProt:Q94196 protein_id:CCD70186.1
F30A10.4	4	0	acetylglucosaminyltransferase status:Partially_confirmed UniProt:Q93643 protein_id:CAB03022.1
F30F8.8	4	0	locus:taf-5 guanine nucleotide-binding protein status:Confirmed UniProt:O01985 protein_id:CAB05603.2
F30H5.1	4	0	locus:unc-45 P59 protein and TPR domain status:Partially_confirmed UniProt:Q09981 protein_id:CCD69153.1
F31C3.3	4	0	status:Partially_confirmed UniProt:O62191 protein_id:CAB07193.4
F31D5.5	4	0	status:Partially_confirmed UniProt:Q19931 protein_id:CCD64647.1
F32B6.1	4	0	locus:nhr-4 Ligand-binding domain of nuclear hormone receptors, Zinc finger, C4 type (two domains) status:Confirmed UniProt:O45436 protein_id:CAB03044.2
F32B6.8b	4	0	locus:tbc-3 Yeast ORF YOR070C protein like status:Confirmed UniProt:O45434 protein_id:CAB03042.1
F32D1.9	4	0	locus:fipp-1 status:Partially_confirmed UniProt:O16293 protein_id:CCD68489.1
F32E10.1	4	0	locus:nol-10 status:Partially_confirmed UniProt:Q19974 protein_id:CCD70432.1
F33D11.9b	4	0	locus:hpo-3 status:Partially_confirmed UniProt:Q95X60 protein_id:CCD66443.1
F33D4.4	4	0	status:Confirmed UniProt:O44186 protein_id:CCD63769.1
F33H1.5	4	0	locus:srd-1 status:Partially_confirmed UniProt:Q19992 protein_id:CAA88700.1
F34D6.7	4	0	status:Predicted UniProt:Q4W510 protein_id:CCD69866.1
F35A5.2	4	0	status:Confirmed UniProt:Q20006 protein_id:CCD70478.1
F35B12.3	4	0	status:Confirmed UniProt:Q20013 protein_id:CAA98466.2
F35C5.12	4	0	status:Confirmed UniProt:O45448 protein_id:CAB04528.1
F35D6.1a	4	0	locus:fem-1 status:Partially_confirmed UniProt:P17221 protein_id:CCD61590.1
F36A4.10	4	0	locus:col-34 cuticular collagen status:Confirmed UniProt:P34687 protein_id:CCD69528.1
F36F12.2	4	0	status:Partially_confirmed UniProt:O76399 protein_id:CCD69871.1
F36F2.6	4	0	locus:fcp-1 status:Confirmed UniProt:Q95QG8 protein_id:CAC70088.2
F36H9.4	4	0	status:Partially_confirmed UniProt:O16620 protein_id:CCD70643.1
F39B2.8	4	0	status:Partially_confirmed UniProt:O45500 protein_id:CAB07388.2
F40C5.1	4	0	status:Partially_confirmed UniProt:Q9N5U3 protein_id:CCD70895.1
F40D4.9a	4	0	locus:srz-66 status:Partially_confirmed UniProt:Q9XV27 protein_id:CAB04367.1
F40E10.4	4	0	locus:slt-1 EGF-like protein slit like status:Partially_confirmed UniProt:Q20204 protein_id:CAB63434.2
F40F12.5	4	0	N.D.
F40F8.5	4	0	N.D.
F40H3.1a	4	0	status:Partially_confirmed UniProt:Q9TZK2 protein_id:CCD66150.1
F41B5.4	4	0	locus:cyp-33C3 cytochrome P450 status:Partially_confirmed UniProt:O16670 protein_id:CCD70987.1
F41D3.1	4	0	locus:nhr-82 Zinc finger, C4 type (two domains) status:Partially_confirmed UniProt:O45505 protein_id:CAB04372.1
F41E6.5b	4	0	status:Confirmed UniProt:B1GRK5 protein_id:CCD64095.1
F41G3.10	4	0	status:Confirmed UniProt:Q20289 protein_id:CCD71053.1
F41G3.14	4	0	locus:exos-8 status:Confirmed UniProt:Q95QG7 protein_id:CCD71044.1
F41G4.8	4	0	status:Confirmed UniProt:Q95YA4 protein_id:CCD71063.1
F41H10.11	4	0	locus:sand-1 status:Confirmed UniProt:Q9BI89 protein_id:CCD71104.1
F41H10.4	4	0	status:Confirmed UniProt:Q20298 protein_id:CCD71096.1
F41H10.5	4	0	status:Partially_confirmed UniProt:Q20297 protein_id:CCD71097.1
F42A9.2	4	0	locus:lin-49 zinc-finger protein status:Confirmed UniProt:Q20318 protein_id:CCD67656.1
F42G10.2	4	0	locus:mkk-4 serine\/threonine kinase status:Confirmed UniProt:Q20347 protein_id:CAB08355.1
F42H10.7a	4	0	locus:ess-2 status:Partially_confirmed UniProt:P34420 protein_id:CCD62885.1
F43G9.12a	4	0	Human GC-rich sequence DNA-binding factor (GCF) like status:Confirmed protein_id:CCA65623.1
F44E2.11	4	0	status:Partially_confirmed protein_id:CCD71220.1
F45C12.4	4	0	locus:btb-9 status:Confirmed UniProt:O16746 protein_id:CCD71253.1
F45D11.12	4	0	locus:fbxb-29 status:Partially_confirmed UniProt:Q9N5T4 protein_id:CCD66366.1
F45E1.4	4	0	status:Partially_confirmed UniProt:D7SFJ0 protein_id:CCD66644.1
F45G2.3	4	0	locus:exo-1 XPG N-terminal domain, XPG I-region status:Confirmed UniProt:O62245 protein_id:CAB07612.2
F45H11.3	4	0	locus:hpo-35 status:Partially_confirmed UniProt:Q93726 protein_id:CAB01710.3
F46F5.15	4	0	status:Partially_confirmed UniProt:Q9TXX2 protein_id:CCD70106.1
F46F5.9	4	0	status:Partially_confirmed UniProt:Q9TXY4 protein_id:CCD70102.1
F47B8.3	4	0	status:Confirmed UniProt:Q20519 protein_id:CAB01194.1
F47D2.11	4	0	status:Partially_confirmed protein_id:CCD71402.1
F47G4.2	4	0	locus:gadr-6 Leucine Rich Repeat (2 copies) status:Partially_confirmed UniProt:Q9XTS0 protein_id:CAB16314.1
F48B9.2	4	0	N.D.
F48G7.7	4	0	status:Partially_confirmed UniProt:O44586 protein_id:CCD70352.1
F49A5.6	4	0	locus:thn-4 Thaumatin family status:Predicted UniProt:O45533 protein_id:CAB04418.1
F49D11.9	4	0	locus:tag-296 status:Partially_confirmed UniProt:A7DT41 protein_id:CCD71538.1
F49E8.2a	4	0	status:Partially_confirmed protein_id:CCD70443.1
F52B5.3	4	0	helicase status:Partially_confirmed UniProt:Q20644 protein_id:CAA99855.1
F52C6.6	4	0	locus:math-31 status:Confirmed UniProt:O44813 protein_id:CCD67519.1
F52E4.1a	4	0	locus:pccb-1 propionyl-CoA carboxylase beta status:Confirmed UniProt:Q20676 protein_id:CCD66477.1
F52H3.2	4	0	glucose inhibited division protein status:Confirmed UniProt:Q20680 protein_id:CAA91322.1
F52H3.7a	4	0	locus:lec-2 galactoside-binding lectin status:Confirmed UniProt:Q20684 protein_id:CAA91327.2
F53B2.8	4	0	status:Confirmed UniProt:Q95QF1 protein_id:CAC42305.1
F53B6.9	4	0	locus:fip-6 status:Confirmed UniProt:Q8T3D9 protein_id:CAD30440.1
F53C11.1	4	0	status:Confirmed UniProt:Q93765 protein_id:CAB02120.2
F53C3.13a	4	0	phosphatidic acid phosphatase status:Confirmed UniProt:Q9TXU1 protein_id:CCD67681.1
F53F1.6	4	0	status:Confirmed UniProt:Q9XVM8 protein_id:CAB03123.1
F53H4.1	4	0	locus:csb-1 excision repair protein ERCC-6 like status:Partially_confirmed UniProt:Q93781 protein_id:CAB03135.2
F54B11.5	4	0	Zinc finger, C3HC4 type (RING finger) status:Partially_confirmed UniProt:Q20737 protein_id:CAA94134.1
F54C9.9	4	0	status:Confirmed UniProt:Q20760 protein_id:CAA90257.1
F54D1.6	4	0	status:Confirmed UniProt:Q20762 protein_id:CAB00863.2
F54D5.11	4	0	transcription intiation factor TFIIE-BETA status:Confirmed UniProt:Q20776 protein_id:CAA91336.2
F54D5.4	4	0	status:Confirmed UniProt:Q20770 protein_id:CAA91331.1
F54D7.2	4	0	status:Confirmed UniProt:O44732 protein_id:CCD68968.1
F54E4.4	4	0	zinc metalloprotease status:Partially_confirmed UniProt:Q93787 protein_id:CAB01918.2
F54F11.3	4	0	locus:sre-45 7TM receptor, sre family status:Partially_confirmed UniProt:O02275 protein_id:CAB05740.3
F54F2.1	4	0	locus:pat-2 Vitronectin receptor alpha subunit status:Partially_confirmed UniProt:P34446 protein_id:CCD71234.1
F54F3.4	4	0	dehydrogenase status:Confirmed UniProt:Q93790 protein_id:CAB04734.1
F55A12.5	4	0	status:Partially_confirmed UniProt:O01756 protein_id:CCD65449.1
F55C5.8	4	0	signal recognition particle 68 KD protein status:Confirmed UniProt:Q20822 protein_id:CAB01573.1
F55D12.5a	4	0	Activin types I and II receptor domain status:Confirmed UniProt:Q19659 protein_id:CAA99864.3
F55F10.1	4	0	status:Partially_confirmed UniProt:O61851 protein_id:CCD71893.1
F55G11.5a	4	0	locus:dod-22 status:Confirmed UniProt:Q9XUE0 protein_id:CAB05216.1
F55H12.4	4	0	status:Confirmed UniProt:P90889 protein_id:CAB03140.1
F56D2.2	4	0	status:Partially_confirmed UniProt:Q20874 protein_id:CCD63134.1
F56D6.10	4	0	locus:dct-8 status:Confirmed UniProt:Q4R116 protein_id:CCD70727.1
F56G4.6	4	0	status:Confirmed UniProt:Q9XUY0 protein_id:CAB04488.3
F56H9.5	4	0	locus:lin-25 lin-25 status:Confirmed UniProt:Q10573 protein_id:CAA98967.1
F57B10.5	4	0	status:Confirmed UniProt:O44738 protein_id:CCD71474.1
F57B10.6	4	0	locus:xpg-1 DNA repair protein status:Partially_confirmed UniProt:O44737 protein_id:CCD71482.1
F57B9.9	4	0	locus:abu-13 status:Partially_confirmed UniProt:Q20936 protein_id:CCD70318.1
F57G9.2	4	0	locus:sre-30 7TM receptor, sre family status:Partially_confirmed UniProt:O62267 protein_id:CAB05750.1
F58B3.6	4	0	interferon-related protein PC4 like status:Confirmed UniProt:Q20965 protein_id:CAA97798.2
F58B6.1	4	0	status:Confirmed UniProt:Q336K8 protein_id:CCD72046.1
F58B6.2	4	0	locus:inft-1 status:Partially_confirmed UniProt:Q9TYU9 protein_id:CCD72047.1
F58F9.8	4	0	status:Partially_confirmed UniProt:Q4TT94 protein_id:CCD67636.1
F58G1.5	4	0	locus:lips-9 status:Partially_confirmed UniProt:O62271 protein_id:CAB04520.1
F58G6.1	4	0	locus:amph-1 amphiphysin like status:Confirmed UniProt:Q21004 protein_id:CAA92465.1
F58H10.1	4	0	status:Confirmed UniProt:Q93827 protein_id:CAB01975.2
F59A1.18	4	0	status:Predicted protein_id:CCC42182.1
F59A7.8	4	0	helicase status:Partially_confirmed UniProt:O16283 protein_id:CCD72101.1
F59E11.7a	4	0	status:Confirmed UniProt:O16759 protein_id:CCD72136.1
F59G1.2	4	0	locus:tsp-18 transpanin status:Partially_confirmed UniProt:Q21052 protein_id:CCD70153.1
F59G1.3	4	0	locus:vps-35 S. cerevisiae vacuolar sorting protein status:Confirmed UniProt:Q21053 protein_id:CCD70154.1
H08M01.1	4	0	Zinc finger, C3HC4 type (RING finger) status:Confirmed UniProt:O45610 protein_id:CAB07633.3
H14A12.3	4	0	status:Confirmed UniProt:O17213 protein_id:CCD72343.1
H17B01.2	4	0	locus:col-70 collagen status:Predicted UniProt:O61209 protein_id:CCD72385.1
H19M22.2d	4	0	locus:let-805 status:Confirmed UniProt:Q86MG9 protein_id:CCD72393.1
JC8.6a	4	0	locus:lin-54 status:Partially_confirmed UniProt:Q95QD7 protein_id:CAB05229.1
K01D12.11	4	0	locus:cdr-4 glutathione S-transferase status:Confirmed UniProt:Q21099 protein_id:CAA99876.1
K01G5.9	4	0	status:Confirmed UniProt:Q9XTB8 protein_id:CAB07249.2
K02A6.3a	4	0	status:Partially_confirmed UniProt:Q21112 protein_id:CCD67572.1
K02D10.3	4	0	status:Partially_confirmed UniProt:P34494 protein_id:CCD71828.1
K02F2.3	4	0	locus:teg-4 status:Partially_confirmed UniProt:O44985 protein_id:CCD68627.1
K02F6.4	4	0	status:Predicted UniProt:O16632 protein_id:CCD70874.1
K03F8.2	4	0	locus:acr-5 ACHR status:Partially_confirmed UniProt:P54246 protein_id:CCD69935.1
K03H1.2	4	0	locus:mog-1 RNA helicase (DEAH subfamily) status:Confirmed UniProt:P34498 protein_id:CAA82662.1
K04A8.6	4	0	locus:dre-1 status:Partially_confirmed UniProt:Q94251 protein_id:CCD68857.1
K04B12.3	4	0	locus:smg-8 status:Confirmed UniProt:O62301 protein_id:CAB05756.3
K07A1.11	4	0	locus:rba-1 retinablastoma-binding protein RBAP46 like status:Confirmed UniProt:P90917 protein_id:CAB03172.1
K07A1.3	4	0	status:Confirmed UniProt:P90910 protein_id:CAB03165.2
K07B1.7b	4	0	status:Partially_confirmed UniProt:Q95R00 protein_id:CCD68620.1
K07C6.10	4	0	locus:srx-67 7TM chemoreceptor, srx family status:Partially_confirmed UniProt:O44641 protein_id:CCD72739.1
K07C6.9	4	0	locus:srx-66 7TM chemoreceptor, srx family status:Partially_confirmed UniProt:O44642 protein_id:CCD72738.1
K08E3.8	4	0	locus:mdt-29 status:Confirmed UniProt:Q9XUS2 protein_id:CAB04600.1
K08E5.3a	4	0	locus:mua-3 LDL receptor related protein, EGF and CMP repeats status:Confirmed UniProt:P34576 protein_id:CAC42345.1
K09A9.1	4	0	locus:nipi-3 serine\/threonine kinase status:Confirmed UniProt:Q93872 protein_id:CAB01883.3
K09F6.9	4	0	status:Partially_confirmed UniProt:Q8MXJ5 protein_id:CCD61656.1
K09H11.3	4	0	locus:rga-3 status:Partially_confirmed UniProt:O01585 protein_id:CCD67874.1
K10D11.1	4	0	locus:dod-17 status:Confirmed UniProt:O45667 protein_id:CAB03521.2
K10D3.2	4	0	locus:unc-14 status:Confirmed UniProt:O15940 protein_id:CAB61025.1
K10H10.1	4	0	locus:vnut-1 Sugar (and other) transporters status:Confirmed UniProt:O45678 protein_id:CAB05777.1
K11G9.4	4	0	locus:egl-46 zinc finger protein status:Confirmed UniProt:Q23011 protein_id:CCD72926.1
K12H4.1	4	0	locus:ceh-26 status:Partially_confirmed UniProt:P34522 protein_id:CCD71202.1
M01B2.10	4	0	status:Partially_confirmed UniProt:O17963 protein_id:CAB05567.2
M01B2.8	4	0	status:Partially_confirmed UniProt:O17962 protein_id:CAB05566.1
M01E11.7a	4	0	locus:tag-163 status:Partially_confirmed UniProt:Q95ZL4 protein_id:CCD71346.1
M01F1.1	4	0	locus:gly-14 alpha-1,3-mannosyl-glycoprotein beta-1,2-N-acetylglucosaminyltransferase status:Confirmed UniProt:Q21450 protein_id:CAA86513.1
M02F4.7	4	0	locus:clec-265 status:Confirmed UniProt:Q21471 protein_id:CCD66488.1
M04F3.1	4	0	locus:rpa-2 status:Confirmed UniProt:Q95Y97 protein_id:CCD64225.1
M05D6.2	4	0	testis-specific like protein status:Confirmed UniProt:Q21520 protein_id:CAV31770.1
M153.4	4	0	status:Partially_confirmed UniProt:Q565C3 protein_id:CAI79213.1
M162.3	4	0	locus:srt-45 status:Predicted UniProt:Q9XUC8 protein_id:CAB05255.1
M176.8	4	0	status:Confirmed UniProt:D6R8W8 protein_id:CBL87057.1
M4.1	4	0	status:Partially_confirmed UniProt:Q8ITW1 protein_id:CCD73135.1
M6.1a	4	0	locus:ifc-2 intermediate filament proteim A status:Partially_confirmed UniProt:Q21067 protein_id:CCD69439.1
M60.6	4	0	status:Partially_confirmed UniProt:Q9GYM6 protein_id:CCD69429.1
M7.3	4	0	locus:bcc-1 KH domain family of RNA binding proteins. status:Partially_confirmed UniProt:Q21593 protein_id:CAA92750.3
R01E6.4	4	0	locus:acr-12 acetylcholine receptor protein status:Confirmed UniProt:Q9GQU9 protein_id:CAA92184.2
R03D7.4	4	0	status:Confirmed UniProt:Q09413 protein_id:CAA86857.1
R03H10.4	4	0	status:Partially_confirmed UniProt:Q9GYM2 protein_id:CCD70301.1
R05D11.9	4	0	status:Confirmed UniProt:Q95ZR2 protein_id:CAC42331.2
R05F9.12	4	0	locus:aagr-2 glycosyl hydralase, sucrase-isomaltase status:Confirmed UniProt:Q21750 protein_id:CCD69278.1
R06B10.4b	4	0	locus:trp-2 status:Partially_confirmed UniProt:Q8I6Y9 protein_id:CCD73247.1
R06C1.1	4	0	locus:hda-3 Histone deacetylase family status:Confirmed UniProt:O62339 protein_id:CAB03240.1
R06F6.4	4	0	locus:set-14 status:Confirmed UniProt:Q09415 protein_id:CAA86783.1
R08D7.4a	4	0	status:Confirmed UniProt:P30643 protein_id:CAA78050.3
R08F11.5	4	0	locus:srw-7 7TM chemoreceptor, srw family status:Partially_confirmed UniProt:O01888 protein_id:CCD72310.1
R09B5.8	4	0	locus:cnc-3 status:Confirmed UniProt:O44612 protein_id:CCD68885.1
R10E11.8	4	0	locus:vha-1 ATP synthase subunit C (2 domains) status:Confirmed UniProt:Q21898 protein_id:CAA82354.1
R11.1	4	0	mitochondrial transporter protein status:Confirmed UniProt:O62347 protein_id:CAB04651.3
R11A5.3	4	0	status:Confirmed UniProt:O02285 protein_id:CAB05599.1
R12E2.10	4	0	locus:egg-5 protein-tyrosine phosphatase status:Partially_confirmed UniProt:O61789 protein_id:CCD65177.1
R13F6.5	4	0	status:Partially_confirmed UniProt:Q21981 protein_id:CCD70177.1
R13G10.4	4	0	status:Partially_confirmed UniProt:Q18498 protein_id:CAA91278.1
R166.5b	4	0	locus:mnk-1 status:Partially_confirmed UniProt:Q8I113 protein_id:CAD59152.2
R186.7	4	0	status:Confirmed UniProt:Q95ZQ5 protein_id:CAC42335.1
T01C2.1	4	0	locus:acy-4 status:Partially_confirmed UniProt:Q966F9 protein_id:CCD64514.1
T02C12.2	4	0	status:Confirmed UniProt:Q22092 protein_id:CAA84674.1
T04F8.7a	4	0	status:Confirmed UniProt:Q22166 protein_id:CAA91481.2
T04G9.4	4	0	B. subtilis sfp protein\; Anabaena sp. HETI protein status:Confirmed UniProt:Q22171 protein_id:CCD62716.1
T05A6.4	4	0	status:Predicted UniProt:Q22200 protein_id:CAA90668.1
T05A7.11	4	0	status:Partially_confirmed UniProt:Q4TTB2 protein_id:CCD69229.1
T05B11.3	4	0	locus:clic-1 status:Confirmed UniProt:P90961 protein_id:CCD65786.1
T05F1.13	4	0	status:Partially_confirmed UniProt:Q8I4G2 protein_id:CAD56598.1
T06A10.4	4	0	locus:lsy-13 status:Confirmed UniProt:A3QMD7 protein_id:CAM36369.1
T06D10.1	4	0	locus:rsbp-1 status:Confirmed UniProt:Q9U379 protein_id:CAB63307.1
T06E4.7	4	0	status:Partially_confirmed UniProt:Q22261 protein_id:CAA94793.2
T07A5.1	4	0	status:Partially_confirmed UniProt:Q10044 protein_id:CAA88133.2
T07A5.6c	4	0	locus:unc-69 status:Confirmed UniProt:A7LPF8 protein_id:CAO82069.1
T07A9.6	4	0	locus:daf-18 status:Confirmed UniProt:O44405 protein_id:CCD73977.1
T07C12.12	4	0	status:Confirmed UniProt:Q8MM12 protein_id:CAD44160.1
T07D10.3	4	0	zinc finger protein status:Partially_confirmed UniProt:O02303 protein_id:CAB04715.2
T07F12.2	4	0	status:Partially_confirmed UniProt:Q22322 protein_id:CCD70853.1
T07G12.5a	4	0	permease status:Partially_confirmed UniProt:O18057 protein_id:CAB05270.1
T08A11.1	4	0	status:Partially_confirmed UniProt:Q9XTE2 protein_id:CAA90776.1
T08A9.12	4	0	locus:spp-2 status:Confirmed UniProt:Q8MPX7 protein_id:CCD63525.1
T08A9.13	4	0	status:Partially_confirmed UniProt:Q22339 protein_id:CCD63526.1
T08H4.2	4	0	status:Partially_confirmed UniProt:Q22353 protein_id:CCD73306.1
T09A5.12	4	0	locus:ztf-17 Zinc finger, C2H2 type (2 domains) status:Confirmed UniProt:P45972 protein_id:CAA85341.2
T09A5.9	4	0	SDS22 protein status:Confirmed UniProt:P45969 protein_id:CAA85336.1
T09B4.9	4	0	status:Confirmed UniProt:O02161 protein_id:CCD71993.1
T10D4.7	4	0	status:Partially_confirmed UniProt:Q9TZF6 protein_id:CCD73607.1
T10H9.2	4	0	locus:scd-2 protein kinase status:Partially_confirmed UniProt:O76411 protein_id:CCD71218.1
T10H9.3	4	0	locus:syx-18 status:Confirmed UniProt:O76413 protein_id:CCD71210.1
T11F1.2	4	0	status:Partially_confirmed UniProt:Q9U8C5 protein_id:CCD72782.1
T11F9.11	4	0	locus:dhs-19 3-OXOACYL-[ACYL-CARRIER PROTEIN] REDUCTASE status:Confirmed UniProt:Q22392 protein_id:CAA98524.1
T12F5.4	4	0	locus:lin-59 status:Confirmed UniProt:O44757 protein_id:CCD69785.1
T12G3.6	4	0	N.D.
T13F3.7	4	0	status:Confirmed UniProt:Q7YTK5 protein_id:CAE17923.1
T15B7.10	4	0	status:Partially_confirmed UniProt:O17027 protein_id:CCD72488.1
T16A9.3	4	0	status:Confirmed UniProt:Q22522 protein_id:CAB00877.3
T16G1.9	4	0	Ank repeat status:Partially_confirmed UniProt:Q9U367 protein_id:CAB63315.1
T19A5.1	4	0	status:Confirmed UniProt:Q22554 protein_id:CCD72149.1
T19B10.4a	4	0	locus:pqn-70 status:Confirmed UniProt:Q7JLH5 protein_id:CAA98545.1
T19D12.2a	4	0	A. faecalis PHB depolymerase status:Confirmed UniProt:Q86ND6 protein_id:CCD71838.1
T19D12.6	4	0	laminin repeats\; EGF-like repeats status:Confirmed UniProt:Q22574 protein_id:CCD71845.1
T19E7.3	4	0	locus:bec-1 status:Confirmed UniProt:Q22592 protein_id:CCD62215.1
T20B12.1	4	0	status:Partially_confirmed UniProt:P41842 protein_id:CCD69079.1
T20F5.7	4	0	status:Confirmed UniProt:P91483 protein_id:CCD67782.1
T21C9.2a	4	0	locus:vps-54 Zinc finger, C2H2 type status:Confirmed UniProt:Q22639 protein_id:CAA97331.2
T21G5.5d	4	0	locus:asd-2 status:Partially_confirmed UniProt:D4YW53 protein_id:CCD67597.1
T22D1.8	4	0	status:Partially_confirmed UniProt:Q9GZH7 protein_id:CCD62023.1
T22G5.1	4	0	status:Partially_confirmed UniProt:O02322 protein_id:CAB03386.1
T22H2.6a	4	0	locus:pgrn-1 granulin precursor status:Partially_confirmed UniProt:Q9U362 protein_id:CAB54304.1
T23D8.4	4	0	locus:eif-3.C status:Confirmed UniProt:O02328 protein_id:CAB03403.1
T23F11.6	4	0	status:Confirmed UniProt:Q7YWS5 protein_id:CAE17971.2
T23G11.7b	4	0	status:Confirmed UniProt:O45812 protein_id:CAB03419.4
T23G5.2a	4	0	SEC14 (yeast) status:Confirmed UniProt:Q03606 protein_id:CAJ76964.1
T23G5.6	4	0	locus:saeg-2 status:Confirmed UniProt:Q03615 protein_id:CAA79572.2
T23G7.3	4	0	status:Confirmed UniProt:Q22705 protein_id:CAA92701.1
T25D1.3	4	0	cleavage stimulation factor status:Predicted UniProt:Q22777 protein_id:CCD72695.1
T25E12.4a	4	0	locus:dkf-2 Phorbol esters\/diacylglycerol binding domain (C1 domain) (2 domains), serine\/threonine kinase status:Partially_confirmed UniProt:O45818 protein_id:CAB07478.2
T27F6.1	4	0	status:Partially_confirmed UniProt:O45866 protein_id:CAB04881.3
T28D6.4	4	0	Ank repeat (8 domains) status:Partially_confirmed UniProt:O18152 protein_id:CAB03446.1
T28D9.1	4	0	status:Confirmed UniProt:Q10020 protein_id:CCD72696.1
T28F12.3	4	0	locus:sos-1 status:Confirmed UniProt:Q9N5D3 protein_id:CCD72268.1
T28F2.2	4	0	status:Confirmed UniProt:O01659 protein_id:CCD68361.1
W02A11.3	4	0	locus:toe-4 Zinc finger, C3HC4 type (RING finger) status:Partially_confirmed UniProt:Q9XUM8 protein_id:CAB04890.1
W02G9.1	4	0	locus:ndx-2 status:Confirmed UniProt:O61902 protein_id:CCD74269.1
W03D8.11	4	0	status:Confirmed UniProt:Q1XFY5 protein_id:CCD73384.1
W03G11.3	4	0	alpha-L-fucosidase precursor status:Confirmed UniProt:P49713 protein_id:CAA91546.2
W04A4.2	4	0	status:Partially_confirmed UniProt:O45888 protein_id:CAB04896.3
W04A8.2	4	0	status:Partially_confirmed UniProt:Q9XUM3 protein_id:CAB04903.3
W04E12.4	4	0	status:Confirmed UniProt:Q9XUL3 protein_id:CAB04913.2
W05B5.2	4	0	locus:npr-14 7 transmembrane receptor (rhodopsin family) (2 domains) status:Partially_confirmed UniProt:Q9XUK8 protein_id:CAB04918.3
W06E11.2	4	0	locus:tag-267 status:Confirmed UniProt:Q23205 protein_id:CCD63989.1
W06G6.1	4	0	locus:oac-53 status:Partially_confirmed UniProt:O18176 protein_id:CAB16533.2
W06H12.1	4	0	locus:ztf-6 status:Confirmed UniProt:O62396 protein_id:CAB63395.1
W07E11.4	4	0	locus:flp-28 status:Partially_confirmed UniProt:Q7YWT6 protein_id:CAE17946.1
W08A12.4	4	0	status:Partially_confirmed UniProt:O01622 protein_id:CCD74296.1
W08F4.12	4	0	status:Confirmed UniProt:Q8WQH4 protein_id:CCD63942.1
W09C5.5	4	0	locus:dkf-1 Phorbol esters\/diacylglycerol binding domain (C1 domain) \; Eukaryotic protein kinase domain status:Partially_confirmed UniProt:Q9XUJ7 protein_id:CAB04940.1
W09D12.1	4	0	zinc metalloprotease status:Confirmed UniProt:Q23227 protein_id:CAB01669.2
W09H1.4	4	0	status:Confirmed UniProt:O45902 protein_id:CAB04957.2
W10G11.13	4	0	locus:clec-132 status:Partially_confirmed UniProt:O44911 protein_id:CCD73673.1
W10G11.3	4	0	status:Partially_confirmed UniProt:O44920 protein_id:CCD73664.1
Y105E8A.24a	4	0	status:Partially_confirmed UniProt:Q8WQA0 protein_id:CAD21673.1
Y105E8A.7a	4	0	locus:lev-10 status:Confirmed UniProt:Q7K6X0 protein_id:CAD21658.1
Y105E8B.8c	4	0	locus:ero-1 status:Confirmed UniProt:B7FAS8 protein_id:CAV31790.1
Y106G6H.5	4	0	status:Partially_confirmed UniProt:Q9U300 protein_id:CAB63337.2
Y10G11A.3	4	0	locus:dlc-4 status:Predicted UniProt:Q7YTJ8 protein_id:CAE17960.2
Y110A7A.10	4	0	locus:aap-1 status:Confirmed UniProt:Q9N597 protein_id:CCD66201.1
Y110A7A.11	4	0	locus:use-1 status:Confirmed UniProt:Q9N598 protein_id:CCD66202.1
Y111B2A.15	4	0	locus:tpst-1 protein-tyrosine sulphotransferase status:Confirmed UniProt:O77081 protein_id:CAC35844.1
Y116A8C.14	4	0	locus:rom-3 status:Predicted UniProt:Q9U2S3 protein_id:CAB55154.2
Y116A8C.44	4	0	status:Predicted UniProt:Q7YWS0 protein_id:CAE17981.1
Y119D3B.9	4	0	locus:fbxa-21 status:Partially_confirmed UniProt:Q95Y66 protein_id:CCD73919.1
Y17D7B.8	4	0	locus:clec-257 status:Predicted UniProt:Q18LB7 protein_id:CAK55193.1
Y17G7B.13	4	0	status:Partially_confirmed UniProt:Q9XXI1 protein_id:CAA19460.2
Y17G7B.17	4	0	status:Confirmed UniProt:Q9XXH7 protein_id:CAA19464.2
Y20C6A.2	4	0	locus:fbxb-7 status:Confirmed UniProt:Q9XXS3 protein_id:CAA16305.2
Y20F4.2	4	0	locus:crtc-1 status:Partially_confirmed UniProt:Q95XA8 protein_id:CCD73417.1
Y20F4.4	4	0	status:Partially_confirmed UniProt:Q95XA7 protein_id:CCD73418.1
Y22D7AR.13	4	0	locus:ser-4 status:Confirmed UniProt:O18512 protein_id:CCD73768.1
Y23H5A.3	4	0	status:Confirmed UniProt:O76616 protein_id:CCD70910.1
Y25C1A.7c	4	0	status:Partially_confirmed UniProt:Q2Z1N6 protein_id:CCD61985.1
Y32F6A.3	4	0	locus:pap-1 POLY(A) POLYMERASE (EC 2.7.7.19) (PAP) (POLYNUCLEOTIDE ADENYLYLTRANSFERASE) status:Confirmed UniProt:Q9U2P3 protein_id:CAA16309.3
Y32F6B.1	4	0	status:Partially_confirmed UniProt:O62421 protein_id:CAA16312.1
Y32H12A.8	4	0	status:Partially_confirmed UniProt:Q9N533 protein_id:CCD73967.1
Y37D8A.13	4	0	locus:unc-71 Disintegrin status:Confirmed UniProt:P90974 protein_id:CAA21545.1
Y37E11AM.1	4	0	locus:smgl-2 status:Partially_confirmed UniProt:Q9N437 protein_id:CCD74037.1
Y37E3.16	4	0	locus:fpn-1.1 status:Confirmed UniProt:Q8IA95 protein_id:CCD73436.1
Y38C1AA.1c	4	0	status:Partially_confirmed UniProt:Q86FM5 protein_id:CCD70245.1
Y38E10A.23a	4	0	N.D.
Y39A1C.2	4	0	locus:oxi-1 HECT-domain (ubiquitin-transferase). status:Confirmed UniProt:Q9XXE6 protein_id:CAA19508.1
Y39A3CL.1	4	0	status:Confirmed UniProt:Q9N412 protein_id:CCD73779.1
Y39B6A.8	4	0	status:Partially_confirmed UniProt:Q8MYP4 protein_id:CAD31810.1
Y39G10AL.3	4	0	locus:cdk-7 status:Confirmed UniProt:Q9Y0G1 protein_id:CCD69307.1
Y39G8C.2	4	0	protein kinase status:Partially_confirmed UniProt:Q9BHK8 protein_id:CAC35855.1
Y39H10B.3	4	0	status:Partially_confirmed UniProt:D1YSI0 protein_id:CCD72127.1
Y40B1B.6	4	0	locus:spr-5 status:Confirmed UniProt:Q9XWP6 protein_id:CAA21604.1
Y41C4A.14	4	0	locus:mrt-2 status:Confirmed UniProt:Q9U2I2 protein_id:CAB63359.2
Y41D4B.27	4	0	locus:nhr-146 status:Confirmed UniProt:A2V8C5 protein_id:CCD66723.1
Y41G9A.1	4	0	locus:osm-5 status:Confirmed UniProt:Q9N4Z9 protein_id:CCD74417.1
Y41G9A.10	4	0	status:Partially_confirmed UniProt:Q14T75 protein_id:CCD74426.1
Y42G9A.2	4	0	status:Confirmed UniProt:Q9N4Z4 protein_id:CCD71151.1
Y42H9B.2	4	0	locus:rig-4 status:Partially_confirmed UniProt:Q9N3X8 protein_id:CCD65705.1
Y43F4B.7	4	0	status:Confirmed UniProt:O45936 protein_id:CAA16336.2
Y43F8C.12	4	0	locus:mrp-7 ABC transporter status:Partially_confirmed UniProt:Q9U2G5 protein_id:CAA21622.4
Y43H11AL.1	4	0	N.D.
Y45F10A.5	4	0	locus:nlp-17 status:Confirmed UniProt:O62455 protein_id:CAA16362.1
Y45F10A.7a	4	0	status:Confirmed UniProt:O62456 protein_id:CAA16363.2
Y45G5AM.8	4	0	locus:coh-4 status:Partially_confirmed UniProt:Q95XJ4 protein_id:CCD74327.1
Y46E12BL.2	4	0	status:Partially_confirmed UniProt:Q965N8 protein_id:CCD61142.1
Y46G5A.26a	4	0	locus:lgc-35 status:Confirmed UniProt:Q9U2E2 protein_id:CAB60369.3
Y46G5A.4	4	0	status:Partially_confirmed UniProt:Q9U2G0 protein_id:CAB60351.1
Y46H3C.1	4	0	locus:srw-100 7TM chemoreceptor, srw family status:Predicted UniProt:Q9N4V8 protein_id:CCD72651.1
Y47G6A.29	4	0	status:Partially_confirmed UniProt:Q8WTL7 protein_id:CCD72573.1
Y47G6A.33	4	0	status:Confirmed UniProt:A5A8P5 protein_id:CCD72579.1
Y47H9C.12	4	0	status:Confirmed UniProt:Q9XWD3 protein_id:CAA21742.1
Y47H9C.2	4	0	locus:dhhc-2 status:Confirmed UniProt:Q9XWD7 protein_id:CAA21738.2
Y47H9C.8	4	0	status:Confirmed UniProt:Q9U2B1 protein_id:CAB63370.1
Y48B6A.14	4	0	locus:hmg-1.1 status:Confirmed UniProt:Q9U2A0 protein_id:CAB54448.2
Y48G10A.4	4	0	N.D.
Y48G1A.3	4	0	locus:daf-25 status:Confirmed UniProt:Q9N3Q8 protein_id:CCD67941.1
Y48G1BM.6	4	0	status:Partially_confirmed UniProt:B9AH89 protein_id:CCD73455.1
Y48G1C.5	4	0	status:Partially_confirmed UniProt:Q9BL78 protein_id:CCD71725.1
Y48G8AL.6	4	0	locus:smg-2 status:Confirmed UniProt:O76512 protein_id:CCD73461.1
Y49E10.20	4	0	locus:scav-3 CD36 family status:Confirmed UniProt:Q9XTT3 protein_id:CAB11566.3
Y50D7A.4	4	0	locus:hpo-29 status:Partially_confirmed UniProt:Q8WTL6 protein_id:CCD73791.1
Y51H4A.5	4	0	status:Partially_confirmed UniProt:Q9NAE3 protein_id:CAB61137.3
Y51H7C.6a	4	0	locus:cogc-4 status:Partially_confirmed UniProt:Q95XZ0 protein_id:CCD71790.1
Y53C10A.9	4	0	locus:abt-5 ABC transporters status:Partially_confirmed UniProt:Q9XW49 protein_id:CAA22142.1
Y53C12A.8	4	0	status:Partially_confirmed UniProt:Q564Q3 protein_id:CAI79256.2
Y53F4B.12	4	0	status:Partially_confirmed UniProt:Q9NAB9 protein_id:CAB61082.1
Y53F4B.21	4	0	status:Partially_confirmed UniProt:Q9NA99 protein_id:CAB61092.4
Y53F4B.28	4	0	locus:ptr-20 status:Partially_confirmed UniProt:Q9NAB5 protein_id:CAB61102.1
Y53F4B.9	4	0	status:Partially_confirmed UniProt:Q9NAC1 protein_id:CAB61080.1
Y54E10A.11	4	0	status:Partially_confirmed UniProt:Q65XX2 protein_id:CCD72830.1
Y54E5B.1a	4	0	locus:smp-1 status:Confirmed UniProt:Q17330 protein_id:CAA21714.1
Y54G2A.13	4	0	status:Partially_confirmed UniProt:Q9N3C0 protein_id:CCD83501.1
Y54G2A.25a	4	0	locus:lad-2 status:Confirmed UniProt:Q8WR45 protein_id:CCD83513.1
Y54G2A.3a	4	0	status:Confirmed UniProt:Q95XW9 protein_id:CCD83489.1
Y55F3AM.14	4	0	status:Partially_confirmed UniProt:Q9N360 protein_id:CCD74072.1
Y55F3AM.15	4	0	locus:csn-4 status:Confirmed UniProt:Q9N359 protein_id:CCD74073.1
Y55F3AM.4	4	0	locus:atg-3 status:Confirmed UniProt:Q9N369 protein_id:CCD74062.1
Y56A3A.31	4	0	status:Confirmed UniProt:Q9U230 protein_id:CAB60510.1
Y57A10A.1	4	0	status:Partially_confirmed UniProt:Q9U209 protein_id:CAN99722.1
Y57A10A.11	4	0	locus:rol-1 status:Confirmed UniProt:Q9NA83 protein_id:CAB55014.1
Y57A10A.2	4	0	status:Confirmed UniProt:Q9U214 protein_id:CAB60764.2
Y57A10A.27	4	0	status:Confirmed UniProt:Q9U210 protein_id:CAB60768.1
Y57G11B.3	4	0	Ubiquitin carboxyl-terminal hydrolases family 2 status:Partially_confirmed UniProt:O18226 protein_id:CAB16501.3
Y57G11C.38	4	0	status:Confirmed UniProt:Q8I4C2 protein_id:CAD56260.1
Y58A7A.5	4	0	status:Partially_confirmed UniProt:Q966A4 protein_id:CCD63024.1
Y59A8A.1	4	0	locus:csn-1 status:Confirmed UniProt:Q9GS00 protein_id:CAC14399.1
Y5H2A.1	4	0	status:Partially_confirmed UniProt:Q9N4R3 protein_id:CCD70997.1
Y62E10A.14	4	0	status:Confirmed UniProt:Q9U1X3 protein_id:CAB60601.1
Y65B4A.1	4	0	status:Confirmed UniProt:Q9BL57 protein_id:CCD71919.1
Y67A10A.8	4	0	locus:paqr-3 status:Confirmed UniProt:Q9U1V1 protein_id:CAB60449.2
Y69A2AR.27	4	0	status:Predicted UniProt:Q95XH3 protein_id:CCD74129.1
Y6B3B.4	4	0	status:Predicted UniProt:Q9U1T0 protein_id:CAO94910.2
Y71A12B.25	4	0	status:Predicted UniProt:E0R7L1 protein_id:CBW48332.1
Y71F9B.10a	4	0	locus:sop-3 status:Confirmed UniProt:Q9N4G4 protein_id:CCD70417.1
Y71G12B.20a	4	0	locus:mab-20 status:Confirmed UniProt:Q95XP4 protein_id:CCD67974.1
Y71H2AM.16	4	0	locus:pho-9 status:Partially_confirmed UniProt:Q9BL40 protein_id:CCD73869.1
Y71H2AM.24	4	0	status:Partially_confirmed UniProt:Q3V5J2 protein_id:CCD73883.1
Y73B6BL.42	4	0	locus:acr-25 status:Predicted UniProt:Q65XS8 protein_id:CCD74191.1
Y74C10AR.3	4	0	locus:abtm-1 status:Confirmed UniProt:Q3V5J1 protein_id:CCD73540.1
Y76B12C.7	4	0	locus:cpsf-1 status:Partially_confirmed UniProt:Q9N4C2 protein_id:CCD73182.1
Y79H2A.1a	4	0	locus:brp-1 status:Confirmed UniProt:Q9U1S2 protein_id:CAB54505.1
Y80D3A.2a	4	0	locus:emb-4 status:Partially_confirmed UniProt:Q9U1Q7 protein_id:CAB60444.4
Y80D3A.9	4	0	status:Partially_confirmed UniProt:Q9U1Q8 protein_id:CAB60443.1
Y87G2A.19	4	0	status:Confirmed UniProt:Q56VY4 protein_id:CAI79282.1
Y97E10AR.6	4	0	status:Partially_confirmed UniProt:Q965R9 protein_id:CCD71183.1
Y9C9A.8	4	0	status:Partially_confirmed UniProt:Q9N2T3 protein_id:CCD68692.1
ZC132.9	4	0	status:Partially_confirmed UniProt:O17523 protein_id:CCD71410.1
ZC155.3	4	0	locus:morc-1 status:Confirmed UniProt:Q23243 protein_id:CCD66674.1
ZC155.7	4	0	locus:syn-16 status:Confirmed UniProt:Q9TY08 protein_id:CCD66678.1
ZC168.3a	4	0	locus:orc-5 status:Confirmed UniProt:Q23249 protein_id:CAA94386.2
ZC196.5	4	0	status:Partially_confirmed UniProt:O01627 protein_id:CCD62095.1
ZC239.7	4	0	locus:gcy-15 guanylate cyclase status:Partially_confirmed UniProt:P91550 protein_id:CCD64945.1
ZC247.1	4	0	status:Partially_confirmed UniProt:D0FY28 protein_id:CAJ55259.2
ZC262.2a	4	0	status:Confirmed UniProt:P34594 protein_id:CCD69192.1
ZC328.5	4	0	status:Partially_confirmed UniProt:O02052 protein_id:CCD73300.1
ZC373.4	4	0	calcium\/calmodulin dependent protein kinase status:Partially_confirmed UniProt:Q23260 protein_id:CAA88976.1
ZC404.2	4	0	status:Confirmed UniProt:E0AHA6 protein_id:CCD72500.1
ZC416.6	4	0	protease status:Confirmed protein_id:CCD68240.1
ZC443.4	4	0	status:Confirmed UniProt:Q23319 protein_id:CAA99946.1
ZC518.2	4	0	locus:sec-24.2 Yeast YIK9 like status:Partially_confirmed UniProt:Q23368 protein_id:CAA92988.3
ZK1098.4	4	0	GCN3 (yeast transcription activator) status:Confirmed UniProt:P34604 protein_id:CAA80132.1
ZK1127.6	4	0	status:Partially_confirmed UniProt:Q23398 protein_id:CCD73718.1
ZK1128.1	4	0	status:Confirmed UniProt:Q09644 protein_id:CAA87427.3
ZK1240.6	4	0	status:Partially_confirmed UniProt:O16681 protein_id:CCD61647.1
ZK1248.13	4	0	status:Partially_confirmed UniProt:Q23421 protein_id:CCD72517.1
ZK1248.7	4	0	locus:wago-5 status:Predicted UniProt:D9N120 protein_id:CCD72518.1
ZK154.4	4	0	status:Confirmed UniProt:Q94313 protein_id:CCD67559.1
ZK180.6	4	0	status:Partially_confirmed UniProt:Q23447 protein_id:CCD73079.1
ZK218.3	4	0	status:Partially_confirmed UniProt:O45996 protein_id:CAB04982.1
ZK39.5	4	0	locus:clec-96 Lectin C-type domain short and long forms status:Partially_confirmed UniProt:Q9XUI5 protein_id:CAB05015.1
ZK484.6	4	0	status:Confirmed UniProt:O44899 protein_id:CCD65803.1
ZK512.5	4	0	locus:sec-16 status:Partially_confirmed UniProt:P34643 protein_id:CAA80146.1
ZK617.3	4	0	locus:spe-17 spermatogenesis-defective protein SPE-17 like status:Confirmed UniProt:P34890 protein_id:CAA98063.2
ZK632.7	4	0	status:Partially_confirmed UniProt:P34653 protein_id:CAA80184.3
ZK666.7	4	0	locus:clec-61 Lectin C-type domain short and long forms, von Willebrand factor type A domain status:Confirmed UniProt:Q23565 protein_id:CAA88986.1
ZK688.5a	4	0	status:Partially_confirmed UniProt:P34675 protein_id:CCD62536.1
ZK742.2	4	0	status:Partially_confirmed UniProt:Q23088 protein_id:CCD65778.1
ZK783.4	4	0	locus:flt-1 status:Partially_confirmed UniProt:Q23590 protein_id:CCD65251.1
ZK856.9	4	0	locus:zhit-3 status:Confirmed UniProt:Q23644 protein_id:CAA94857.2
ZK858.1	4	0	locus:gld-4 S.pombe hypothetical protein C12G12.13C like status:Partially_confirmed UniProt:Q94419 protein_id:CAB02138.3
ZK930.5	4	0	status:Partially_confirmed UniProt:Q23667 protein_id:CAA94173.2
ZK930.7	4	0	status:Confirmed UniProt:O46027 protein_id:CAA94176.1
C14F11.7	4	0	status:Confirmed UniProt:Q95QW8 protein_id:CCD64544.1
B0019.1	5	0	locus:amx-2 status:Confirmed UniProt:Q9XXU5 protein_id:CAA15509.3
B0205.7	5	0	locus:kin-3 casein kinase status:Confirmed UniProt:P18334 protein_id:CCD61302.1
B0218.6	5	0	locus:clec-51 clec family, C-type lectin status:Confirmed UniProt:Q17450 protein_id:CCD61388.1
B0244.11	5	0	status:Partially_confirmed UniProt:Q95ZZ9 protein_id:CCD61505.1
B0244.2	5	0	locus:ida-1 protein tyrosine phosphatase status:Confirmed UniProt:Q09962 protein_id:CCD61500.1
B0261.9	5	0	status:Partially_confirmed UniProt:D5MCP2 protein_id:CCD61578.1
B0365.9	5	0	status:Confirmed UniProt:Q52GY3 protein_id:CAI91176.1
B0410.3	5	0	status:Confirmed UniProt:Q95ZZ5 protein_id:CCD61854.1
B0454.1	5	0	locus:lin-8 status:Confirmed UniProt:O17174 protein_id:CCD61967.1
B0546.2	5	0	status:Confirmed UniProt:O44438 protein_id:CCD62192.1
C01G10.15	5	0	status:Partially_confirmed UniProt:Q7YX84 protein_id:CAE17704.1
C01G10.8	5	0	status:Confirmed UniProt:Q93168 protein_id:CAB02710.1
C01G6.5	5	0	Forkhead-associated (FHA) domain status:Confirmed UniProt:P46012 protein_id:CAA84636.1
C02F5.12	5	0	status:Confirmed UniProt:Q95QY7 protein_id:CCD62637.1
C03D6.8	5	0	locus:rpl-24.2 ribosomal protein status:Confirmed UniProt:Q17606 protein_id:CAA99764.1
C03F11.4	5	0	status:Confirmed UniProt:Q11125 protein_id:CCD62777.1
C04F5.6	5	0	locus:srab-3 7TM chemoreceptor, srab family status:Partially_confirmed UniProt:Q9GZD2 protein_id:CCD63016.1
C05C10.4	5	0	locus:pho-11 acid phosphatase status:Confirmed UniProt:Q09451 protein_id:CAA88205.1
C05D11.8	5	0	status:Partially_confirmed UniProt:Q11187 protein_id:CCD63198.1
C06E1.7	5	0	status:Partially_confirmed UniProt:P34302 protein_id:CCD62567.1
C06G4.5	5	0	locus:npr-17 G-protein coupled receptor status:Confirmed UniProt:P34311 protein_id:CCD63437.1
C06G8.2	5	0	locus:pept-2 oligopeptide transporter status:Confirmed UniProt:Q17758 protein_id:CAA94323.2
C07D10.4	5	0	locus:nas-7 Zinc metalloprotease status:Partially_confirmed UniProt:P55113 protein_id:CCD63532.1
C07E3.4	5	0	Protein-tyrosine phosphatase status:Partially_confirmed UniProt:Q17787 protein_id:CAA90095.1
C08F1.11	5	0	status:Partially_confirmed UniProt:Q4W511 protein_id:CCD63717.1
C09G5.3	5	0	locus:col-79 collagen status:Partially_confirmed UniProt:Q09233 protein_id:CAA86756.1
C10H11.3	5	0	locus:ugt-25 ugt family status:Confirmed UniProt:P91039 protein_id:CCD64215.1
C10H11.4	5	0	locus:ugt-28 ugt family status:Partially_confirmed UniProt:P91038 protein_id:CCD64216.1
C11E4.1	5	0	glutathione peroxidase status:Confirmed UniProt:Q93204 protein_id:CAB02659.3
C13C4.2	5	0	locus:nhr-154 Ligand-binding domain of nuclear hormone receptors, Zinc finger, C4 type (two domains) status:Partially_confirmed UniProt:O01931 protein_id:CAB07316.2
C13C4.7	5	0	status:Confirmed UniProt:Q7YTR4 protein_id:CAE17713.2
C14B9.2	5	0	erp72 status:Confirmed UniProt:P34329 protein_id:CCD64436.1
C15A7.1	5	0	locus:lgc-23 acetylcholine receptor status:Partially_confirmed UniProt:Q17999 protein_id:CAA91530.2
C16A11.6	5	0	locus:fbxc-44 status:Confirmed UniProt:A3KFE6 protein_id:CCD62425.1
C16C8.5	5	0	status:Partially_confirmed UniProt:P91056 protein_id:CCD64696.1
C17C3.12a	5	0	locus:acdh-2 acyl-CoA dehydrogenase status:Confirmed UniProt:Q18057 protein_id:CCD64843.1
C17E4.6	5	0	YL-1 protein like status:Confirmed UniProt:Q93230 protein_id:CAB02747.2
C17H12.1	5	0	locus:dyci-1 status:Confirmed UniProt:O45087 protein_id:CCD64991.1
C18B2.4	5	0	status:Confirmed UniProt:Q18075 protein_id:CCD65075.1
C18D1.4	5	0	locus:stg-1 status:Confirmed UniProt:Q7YX75 protein_id:CAE17720.1
C24B5.3	5	0	locus:ptr-1 status:Partially_confirmed UniProt:Q18129 protein_id:CCD61428.1
C24F3.5	5	0	locus:abt-1 ABC transporters status:Partially_confirmed UniProt:Q21213 protein_id:CAA93518.3
C24G6.1	5	0	locus:syp-2 status:Confirmed UniProt:O76388 protein_id:CCD65128.1
C25G4.7c	5	0	status:Partially_confirmed UniProt:C6KRL1 protein_id:CAZ65470.1
C26E6.11	5	0	locus:mmab-1 status:Confirmed UniProt:Q18218 protein_id:CCD65737.1
C27A7.4	5	0	locus:che-11 status:Partially_confirmed UniProt:P90757 protein_id:CAB02787.5
C27C12.7	5	0	locus:dpf-2 dipeptidyl aminopeptidase like status:Partially_confirmed UniProt:Q18253 protein_id:CAA93743.1
C27F2.8	5	0	status:Partially_confirmed UniProt:Q18264 protein_id:CCD65883.1
C27H2.2a	5	0	status:Partially_confirmed UniProt:O45268 protein_id:CAB05122.2
C27H6.3	5	0	status:Confirmed UniProt:O17608 protein_id:CAB02794.3
C29H12.5	5	0	locus:cec-9 status:Partially_confirmed UniProt:Q18313 protein_id:CCD66109.1
C30A5.3	5	0	status:Confirmed UniProt:P34349 protein_id:CCD62652.1
C30G4.7	5	0	status:Confirmed UniProt:Q95ZX8 protein_id:CCD63634.1
C31C9.7	5	0	status:Confirmed UniProt:Q7YX76 protein_id:CAE17718.1
C32B5.9	5	0	locus:fbxc-7 status:Partially_confirmed UniProt:P91107 protein_id:CCD66350.1
C32D5.1	5	0	status:Confirmed UniProt:Q09262 protein_id:CCD66027.1
C32D5.8b	5	0	status:Confirmed UniProt:Q65ZJ7 protein_id:CCD66036.1
C32E8.11	5	0	status:Partially_confirmed UniProt:P91133 protein_id:CCD66425.1
C33A12.6	5	0	locus:ugt-21 UDP-glucuronysltransferase status:Partially_confirmed UniProt:Q18361 protein_id:CAA92791.2
C33C12.7	5	0	status:Partially_confirmed UniProt:O16579 protein_id:CCD66452.1
C34B7.3	5	0	locus:cyp-36A1 cytochrome P450 status:Confirmed UniProt:P90771 protein_id:CAB05702.1
C34C12.2	5	0	status:Partially_confirmed UniProt:Q09495 protein_id:CAA87102.1
C34E10.5	5	0	locus:prmt-5 status:Confirmed UniProt:P46580 protein_id:CCD66649.1
C35B1.8	5	0	status:Partially_confirmed UniProt:Q7YXG5 protein_id:CCD66743.1
C36B1.1b	5	0	locus:cle-1 cle-1 isoform B status:Confirmed UniProt:Q9U9K6 protein_id:CAD21700.1
C36C5.5	5	0	status:Partially_confirmed UniProt:O16405 protein_id:CCD66859.1
C36C5.7	5	0	locus:srab-10 7TM chemoreceptor, srab family status:Partially_confirmed UniProt:Q8ITZ6 protein_id:CCD66860.1
C36E8.3	5	0	locus:pxd-1 status:Confirmed UniProt:Q18500 protein_id:CAA84646.2
C37C3.9	5	0	status:Confirmed UniProt:Q22917 protein_id:CCD66951.1
C37H5.5	5	0	status:Partially_confirmed UniProt:P91136 protein_id:CCD66984.1
C38D4.3	5	0	locus:mel-28 status:Confirmed UniProt:Q18508 protein_id:CAA86316.2
C38H2.1	5	0	locus:tbc-8 Probable rabGAP domains status:Partially_confirmed UniProt:Q18514 protein_id:CAA84706.3
C39E9.11	5	0	status:Confirmed UniProt:Q18535 protein_id:CAA94340.1
C42D4.8	5	0	locus:rpc-1 DNA-directed RNA polymerase II largest subunit status:Partially_confirmed UniProt:Q18566 protein_id:CCD66619.1
C44B9.4	5	0	locus:athp-1 S.pombe hypothetical protein C27F7.07C like status:Partially_confirmed UniProt:Q18605 protein_id:CAA97781.2
C44C1.4a	5	0	locus:vps-45 yeast vacuolar protein sorting protein 33 (SLP1) status:Confirmed UniProt:Q18609 protein_id:CCD63972.1
C44E4.4	5	0	RNA-binding protein status:Confirmed UniProt:O01806 protein_id:CCD67305.1
C45B2.6	5	0	status:Confirmed UniProt:Q95YD2 protein_id:CCD63814.1
C47E12.10	5	0	status:Partially_confirmed UniProt:Q18675 protein_id:CAA93102.1
C49C3.8a	5	0	status:Confirmed UniProt:Q9XUF7 protein_id:CAB05161.2
C50B6.2	5	0	locus:nasp-2 histone binding protein status:Confirmed UniProt:O17687 protein_id:CAB02850.1
C50F4.13	5	0	locus:his-35 histone H2A status:Confirmed UniProt:Q27485 protein_id:CAA94747.1
C50H11.10	5	0	locus:srt-15 7TM chemoreceptor, srt family status:Partially_confirmed UniProt:O16470 protein_id:CCD67807.1
C52E12.4	5	0	status:Partially_confirmed UniProt:Q18780 protein_id:CCD64625.1
C54F6.8	5	0	locus:nhr-171 nuclear hormone receptor status:Partially_confirmed UniProt:O16443 protein_id:CCD62988.1
C56E6.9	5	0	status:Partially_confirmed UniProt:D7SFK2 protein_id:CCD68206.1
D1014.8	5	0	locus:spr-1 status:Confirmed UniProt:Q18919 protein_id:CCD68316.1
D1086.2a	5	0	status:Confirmed UniProt:O17727 protein_id:CAB04020.1
D2085.6	5	0	phosphatidylinositol biosynthetic protein status:Confirmed UniProt:Q18993 protein_id:CAA91062.1
D2092.2	5	0	locus:ppfr-2 status:Confirmed UniProt:P91198 protein_id:CCD68493.1
D2096.3	5	0	locus:aagr-1 status:Confirmed UniProt:Q19004 protein_id:CCD68508.1
E01B7.1	5	0	status:Partially_confirmed UniProt:O17738 protein_id:CAQ76501.1
E01G4.4	5	0	N.D.
E04D5.1a	5	0	status:Confirmed UniProt:Q19052 protein_id:CAA91279.2
EEED8.11	5	0	locus:clec-141 status:Confirmed UniProt:Q09300 protein_id:CCD68739.1
EEED8.5	5	0	locus:mog-5 RNA helicase status:Confirmed UniProt:Q09530 protein_id:CCD68732.1
F01D4.3	5	0	tyrosine-protein kinase (FES\/FPS subfamily) status:Partially_confirmed UniProt:O17755 protein_id:CAB02882.3
F01F1.7	5	0	locus:ddx-23 RNA helicase status:Confirmed UniProt:Q95QN2 protein_id:CCD65989.1
F02D8.4	5	0	carboxypeptidase status:Confirmed UniProt:Q19121 protein_id:CAB01666.3
F02E9.5a	5	0	status:Confirmed UniProt:O17769 protein_id:CAB04054.3
F07C3.2	5	0	status:Confirmed UniProt:Q19147 protein_id:CCD68932.1
F07D3.2	5	0	locus:flp-6 FMRFAMIDE-related peptide status:Confirmed UniProt:Q19165 protein_id:CAA94889.2
F07F6.5	5	0	locus:dct-5 status:Partially_confirmed UniProt:Q09304 protein_id:CCD68753.1
F08A8.7	5	0	locus:fbxa-101 status:Confirmed UniProt:Q9N6F2 protein_id:CAB82211.1
F08B12.1	5	0	status:Partially_confirmed UniProt:Q19188 protein_id:CAA92112.1
F08C6.6	5	0	locus:apy-1 status:Confirmed UniProt:Q19202 protein_id:CCD67349.1
F08F3.1	5	0	status:Partially_confirmed UniProt:Q22951 protein_id:CCD69056.1
F09B9.1	5	0	locus:oac-14 status:Confirmed UniProt:Q19239 protein_id:CAA90058.1
F09B9.3	5	0	locus:erd-2 ER lumen protein retaining receptor status:Confirmed UniProt:P48583 protein_id:CAA90056.2
F09C6.2	5	0	locus:fbxa-44 status:Partially_confirmed UniProt:O45329 protein_id:CAB04070.2
F09D1.1	5	0	ubiquitin protease status:Confirmed UniProt:O44787 protein_id:CCD69090.1
F09E5.1	5	0	locus:pkc-3 Protein kinase C status:Confirmed UniProt:Q19266 protein_id:CCD68754.1
F09E5.16	5	0	status:Confirmed UniProt:Q8IG32 protein_id:CCD68768.1
F09G8.8	5	0	locus:clec-160 status:Confirmed UniProt:P34393 protein_id:CCD62647.1
F10C5.2	5	0	status:Confirmed UniProt:Q19293 protein_id:CCD69152.1
F10E7.2	5	0	status:Partially_confirmed UniProt:Q19307 protein_id:CCD69164.1
F10F2.2	5	0	Phosphoribosylformylglycinamidine synthase status:Confirmed UniProt:Q19311 protein_id:CAA84656.2
F10F2.9	5	0	locus:pqn-29 status:Partially_confirmed UniProt:Q19318 protein_id:CAA86461.1
F10G8.3	5	0	locus:rae-1 polyA RNA export protein status:Partially_confirmed UniProt:Q93454 protein_id:CAB02280.1
F10G8.7	5	0	locus:ercc-1 DNA excision repair protein status:Confirmed UniProt:Q93456 protein_id:CAB02283.2
F11D11.14	5	0	locus:clec-250 status:Predicted UniProt:A4UVL3 protein_id:CAM84816.1
F11E6.3	5	0	status:Confirmed UniProt:Q9U3J8 protein_id:CAB62800.1
F12E12.11	5	0	status:Confirmed UniProt:Q1EPL7 protein_id:CCD67489.1
F13D11.4	5	0	dihydroflavonol-4-reductase (maize, petunia, tomato) status:Confirmed UniProt:Q19391 protein_id:CCD69458.1
F14D12.2	5	0	locus:unc-97 LIM domain containing protein status:Confirmed UniProt:P50464 protein_id:CCD83467.1
F14D2.19	5	0	status:Partially_confirmed protein_id:CCD69495.1
F14F7.2	5	0	locus:cyp-13A11 cytochrome P450 status:Partially_confirmed UniProt:O17806 protein_id:CAB04112.1
F14H3.11	5	0	locus:nhr-176 Zinc finger, C4 type (two domains) status:Partially_confirmed UniProt:O45365 protein_id:CAB05485.2
F15B10.2	5	0	locus:drh-1 status:Confirmed UniProt:O44165 protein_id:CCD62350.1
F15H10.3	5	0	N.D.
F16G10.1	5	0	status:Partially_confirmed UniProt:O76599 protein_id:CCD69613.1
F17B5.5	5	0	locus:clec-110 status:Partially_confirmed UniProt:Q9XTG3 protein_id:CAB02973.1
F17C11.2	5	0	status:Confirmed UniProt:Q19513 protein_id:CAA96624.1
F18A12.8a	5	0	peptidase status:Partially_confirmed UniProt:O16796 protein_id:CCD64733.1
F18E3.12	5	0	status:Confirmed UniProt:A3FPJ4 protein_id:CCD69666.1
F21A9.2	5	0	zinc finger protein status:Partially_confirmed UniProt:O01527 protein_id:CCD69781.1
F21D5.1	5	0	phosphoacetylglucosamine mutase status:Confirmed UniProt:Q19680 protein_id:CAA91032.1
F22B7.2	5	0	locus:flp-23 status:Partially_confirmed UniProt:P34405 protein_id:CCD62141.1
F25B3.1	5	0	locus:ehbp-1 actin binding domain status:Partially_confirmed UniProt:Q18749 protein_id:CAA94758.1
F25G6.6	5	0	locus:asns-1 asparagine synthetase status:Partially_confirmed UniProt:O16924 protein_id:CCD64106.1
F26B1.4	5	0	locus:col-58 status:Confirmed UniProt:P91274 protein_id:CCD64200.1
F26D2.14	5	0	status:Partially_confirmed UniProt:Q9XV58 protein_id:CAB04184.2
F26E4.11	5	0	locus:hrdl-1 Zinc finger, C3HC4 type (RING finger) status:Confirmed UniProt:P90859 protein_id:CAB03049.1
F26F2.6	5	0	locus:clec-263 status:Partially_confirmed UniProt:Q9XV53 protein_id:CAB04192.2
F26G5.9	5	0	locus:tam-1 status:Confirmed UniProt:O16936 protein_id:CCD62600.1
F28B4.3	5	0	EGF-like repeat status:Partially_confirmed UniProt:Q19853 protein_id:CCD70137.1
F28C6.10	5	0	status:Confirmed UniProt:Q93621 protein_id:CAA92676.1
F28D1.9	5	0	locus:acs-20 fatty acid transport protein status:Confirmed UniProt:Q19878 protein_id:CAA94602.2
F29D11.1	5	0	locus:lrp-1 low density lipid receptor-rlated protein status:Partially_confirmed UniProt:Q04833 protein_id:CAA98124.1
F29D11.2	5	0	locus:capg-1 status:Confirmed UniProt:Q93598 protein_id:CAB01707.1
F30B5.1	5	0	locus:dpy-13 cuticular collagen status:Confirmed UniProt:P17657 protein_id:CCD70270.1
F31D4.4	5	0	locus:clec-264 CUB domain, Lectin C-type domain short and long forms status:Confirmed UniProt:O45419 protein_id:CAB07372.2
F31F7.1a	5	0	status:Confirmed UniProt:O01546 protein_id:CCD70362.1
F32D1.7	5	0	status:Confirmed UniProt:O16291 protein_id:CCD68487.1
F32E10.3	5	0	locus:clec-180 LDL-receptor ligand-binding repeat status:Confirmed UniProt:Q19970 protein_id:CCD70434.1
F32G8.4	5	0	Putative membrane protein status:Confirmed UniProt:Q19978 protein_id:CAA96648.3
F32G8.6	5	0	locus:cat-4 GTP cyclohydrolase I status:Confirmed UniProt:Q19980 protein_id:CAA96650.1
F33A8.1	5	0	locus:let-858 status:Confirmed UniProt:Q17336 protein_id:CAB04256.1
F33D11.6	5	0	status:Partially_confirmed UniProt:O44775 protein_id:CCD66439.1
F35C5.2	5	0	locus:sra-14 7TM chemoreceptor, sra family status:Partially_confirmed UniProt:Q9XVP3 protein_id:CAB03051.3
F35C8.4	5	0	locus:syx-3 status:Confirmed UniProt:Q20024 protein_id:CCD62783.1
F35G12.5	5	0	status:Confirmed UniProt:Q20055 protein_id:CAA86331.1
F35H8.3	5	0	locus:zfp-2 Zinc finger, C2H2 type (7 domains) status:Partially_confirmed UniProt:Q20082 protein_id:CAA85325.1
F36D1.4	5	0	status:Partially_confirmed UniProt:Q9XV40 protein_id:CAB04307.1
F36F2.4	5	0	locus:syx-7 Syntaxin status:Confirmed UniProt:O62236 protein_id:CAB04327.2
F36H2.3	5	0	N.D.
F37B1.8	5	0	locus:gst-19 glutathione S-transferase status:Partially_confirmed UniProt:Q93701 protein_id:CAB02294.1
F37C4.8	5	0	status:Partially_confirmed UniProt:O61197 protein_id:CCD70200.1
F38A5.11	5	0	status:Partially_confirmed UniProt:Q94213 protein_id:CCD67181.1
F39B2.7	5	0	status:Confirmed UniProt:Q9XTZ1 protein_id:CAB07393.1
F40F12.7	5	0	status:Confirmed UniProt:Q7JMS5 protein_id:CAA82938.1
F40F4.2	5	0	locus:lbp-2 fatty acid-binding protein status:Confirmed UniProt:Q20224 protein_id:CCD70141.1
F40G12.11	5	0	status:Partially_confirmed UniProt:Q19458 protein_id:CAB01191.1
F41E6.1	5	0	status:Partially_confirmed UniProt:D1YSH2 protein_id:CCD64096.1
F43C11.1	5	0	N.D.
F44A2.7	5	0	status:Partially_confirmed UniProt:Q20382 protein_id:CCD71192.1
F44C4.4a	5	0	locus:gon-14 status:Confirmed UniProt:Q4PIU3 protein_id:CCD71205.1
F44E7.8	5	0	locus:nhr-142 nuclear hormone receptor status:Partially_confirmed UniProt:Q8MXK0 protein_id:CCD67867.1
F46B6.7	5	0	locus:ztf-7 Zinc finger, C2H2 type status:Confirmed UniProt:Q20448 protein_id:CAA94823.1
F46C5.3	5	0	locus:nas-25 zinc metalloprotease status:Confirmed UniProt:Q20459 protein_id:CAA91045.3
F46C5.9	5	0	G-protein status:Confirmed UniProt:P90814 protein_id:CAB05407.1
F46G11.2	5	0	status:Confirmed UniProt:Q5WRT1 protein_id:CCD68072.1
F47B8.2	5	0	status:Partially_confirmed UniProt:Q20525 protein_id:CAB01200.1
F47F6.9	5	0	status:Partially_confirmed UniProt:Q6F6K4 protein_id:CCD71440.1
F47G6.3	5	0	status:Confirmed UniProt:Q9TZI8 protein_id:CCD70781.1
F47H4.4	5	0	locus:fbxa-185 status:Partially_confirmed UniProt:Q9XU25 protein_id:CAB07211.2
F48C1.9	5	0	status:Confirmed UniProt:Q8MPU7 protein_id:CCD62475.1
F48D6.4a	5	0	status:Confirmed UniProt:Q20560 protein_id:CCD67848.1
F48G7.11	5	0	locus:nhr-190 nuclear hormone receptor status:Partially_confirmed UniProt:O44593 protein_id:CCD70356.1
F49C12.13	5	0	locus:vha-17 status:Confirmed UniProt:Q20591 protein_id:CAA92517.2
F49F1.8	5	0	status:Predicted UniProt:Q9GZE1 protein_id:CCD66750.1
F52B11.4	5	0	locus:col-133 CUTICLE COLLAGEN 34 status:Partially_confirmed UniProt:Q9XUE9 protein_id:CAB05195.1
F53F4.14	5	0	status:Confirmed UniProt:Q9TW43 protein_id:CAB54259.5
F54B3.2	5	0	status:Partially_confirmed UniProt:Q09398 protein_id:CAA88470.2
F54D10.8	5	0	status:Partially_confirmed UniProt:Q9TZ82 protein_id:CCD64813.1
F54E12.2	5	0	helicase status:Partially_confirmed UniProt:O17550 protein_id:CAB05213.1
F54F12.1	5	0	tyrosine protein phosphatase status:Partially_confirmed UniProt:O17889 protein_id:CAB04464.1
F54F2.7	5	0	status:Confirmed UniProt:P34452 protein_id:CCD71241.1
F54H12.2	5	0	status:Partially_confirmed UniProt:P34456 protein_id:CCD63457.1
F55A12.9a	5	0	locus:pqn-44 status:Confirmed UniProt:P91086 protein_id:CCD65444.1
F55A3.3	5	0	transcritpion factor status:Confirmed UniProt:Q9N5R9 protein_id:CCD66831.1
F55A4.5	5	0	locus:stau-1 status:Partially_confirmed UniProt:Q94239 protein_id:CCD62871.1
F55B11.1	5	0	xanthine dehydrogenase status:Partially_confirmed UniProt:O17892 protein_id:CAB05902.1
F55F10.3	5	0	status:Confirmed UniProt:A8WIS8 protein_id:CCD71894.1
F55F8.4	5	0	locus:cir-1 status:Confirmed UniProt:P91342 protein_id:CCD71886.1
F55G1.8	5	0	locus:plk-3 protein kinase status:Confirmed UniProt:Q20845 protein_id:CCD69395.1
F56C9.8	5	0	status:Confirmed UniProt:Q20866 protein_id:CCD61838.1
F56D6.2	5	0	locus:clec-67 clec family, C-type lectin status:Confirmed UniProt:Q8ITX4 protein_id:CCD70720.1
F56D6.9	5	0	status:Confirmed UniProt:Q4R117 protein_id:CCD70726.1
F56F4.3	5	0	status:Confirmed UniProt:O01843 protein_id:CCD71978.1
F58B4.5	5	0	status:Confirmed UniProt:Q20974 protein_id:CAA98496.1
F59A2.6	5	0	status:Partially_confirmed UniProt:Q21022 protein_id:CAA91344.1
F59E11.11	5	0	locus:nhr-143 status:Partially_confirmed UniProt:O16753 protein_id:CCD72139.1
F59E12.9	5	0	status:Partially_confirmed UniProt:O01900 protein_id:CCD64975.1
F59G1.7	5	0	locus:frh-1 status:Confirmed UniProt:Q9TY03 protein_id:CCD70156.1
H02I12.5	5	0	status:Confirmed UniProt:O45603 protein_id:CAB07219.1
H02I12.8	5	0	locus:cyp-31A2 Cytochrome P450 status:Confirmed UniProt:O45605 protein_id:CAB07222.3
H04D03.4	5	0	status:Partially_confirmed UniProt:Q7YWY1 protein_id:CAE17871.1
H04J21.1	5	0	status:Partially_confirmed UniProt:O61207 protein_id:CCD72175.1
H12I13.4	5	0	locus:fbf-1 RNA-binding protein status:Confirmed UniProt:Q9N5M6 protein_id:CCD69857.1
H17B01.4a	5	0	status:Confirmed UniProt:O44825 protein_id:CCD72387.1
H23L24.5	5	0	locus:pme-4 glycohydrolase status:Confirmed UniProt:Q9N5L4 protein_id:CCD68980.1
H42K12.3	5	0	status:Confirmed UniProt:O17347 protein_id:CCD67854.1
K02A11.2	5	0	status:Partially_confirmed UniProt:Q21108 protein_id:CAA99879.2
K02D7.5	5	0	locus:swt-1 status:Confirmed UniProt:O45102 protein_id:CCD69688.1
K02E10.1	5	0	GTP-binding protein status:Confirmed UniProt:Q21137 protein_id:CCD72274.1
K02E11.9	5	0	status:Partially_confirmed UniProt:Q7YWY9 protein_id:CAE17861.1
K02F6.9	5	0	status:Partially_confirmed UniProt:O16636 protein_id:CCD70878.1
K03H1.13b	5	0	status:Partially_confirmed protein_id:CCA65574.1
K04G2.10	5	0	status:Partially_confirmed UniProt:Q21229 protein_id:CAB00047.1
K04G7.1	5	0	status:Confirmed UniProt:Q21234 protein_id:CCD61613.1
K05B2.3	5	0	locus:ifa-4 Intermediate filament protein status:Partially_confirmed UniProt:P90900 protein_id:CCD72670.1
K05C4.6	5	0	N.D.
K07A3.2a	5	0	locus:ptr-12 status:Partially_confirmed UniProt:Q2MGS4 protein_id:CCD68128.1
K08A2.1	5	0	status:Confirmed UniProt:Q9N5J2 protein_id:CCD67145.1
K08F4.1	5	0	Yeast Chl2p like status:Confirmed UniProt:Q21350 protein_id:CAA93081.1
K08F9.2	5	0	locus:aipl-1 beta-transducin like protein status:Confirmed UniProt:O17939 protein_id:CAB03187.1
K09C4.10	5	0	status:Partially_confirmed UniProt:Q21380 protein_id:CCD69248.1
K10B2.1	5	0	locus:lin-23 Transducin beta chain status:Confirmed UniProt:Q09990 protein_id:CCD66391.1
K10C2.1	5	0	serine carboxypeptidase status:Partially_confirmed UniProt:Q94269 protein_id:CCD72623.1
K11D12.11	5	0	status:Partially_confirmed UniProt:Q95X61 protein_id:CCD64409.1
K11D9.3	5	0	Sugar (and other) transporter status:Confirmed UniProt:Q9XTG8 protein_id:CAB07265.1
K12D12.4a	5	0	status:Partially_confirmed UniProt:Q21438 protein_id:CAA88866.4
M01A10.1	5	0	DNA-binding protein status:Partially_confirmed UniProt:P91393 protein_id:CCD72087.1
M03A8.4	5	0	locus:gei-15 status:Confirmed protein_id:CCD70984.1
M106.2	5	0	status:Partially_confirmed UniProt:Q09592 protein_id:CAA87049.3
M117.1	5	0	sodium\/phosphate transporter status:Confirmed UniProt:Q21538 protein_id:CAA98134.2
M151.7	5	0	status:Confirmed UniProt:Q965L8 protein_id:CCD69710.1
M18.8	5	0	status:Confirmed UniProt:O17549 protein_id:CAA93457.2
R01B10.6	5	0	status:Confirmed UniProt:Q8MXG1 protein_id:CCD70269.1
R02F2.4	5	0	status:Confirmed UniProt:Q21650 protein_id:CCD68398.1
R03D7.5	5	0	serine\/threonine kinase status:Partially_confirmed UniProt:Q09595 protein_id:CAA86858.2
R04F11.3	5	0	status:Confirmed UniProt:Q21730 protein_id:CAA98958.4
R05D3.3	5	0	Zinc finger status:Confirmed UniProt:P34536 protein_id:CCD73189.1
R05D7.2	5	0	status:Partially_confirmed UniProt:O45706 protein_id:CAB03216.2
R06A4.8	5	0	locus:agl-1 Alpha amylase status:Partially_confirmed UniProt:O62334 protein_id:CAB05588.1
R06B9.1	5	0	locus:arrd-11 dihydroxyvitamin D3-induced protein status:Partially_confirmed UniProt:O17981 protein_id:CAB05786.2
R07B7.8	5	0	phospholipase status:Confirmed UniProt:Q21799 protein_id:CAB00118.2
R07D5.2	5	0	status:Partially_confirmed UniProt:Q21807 protein_id:CAH60780.1
R07E3.4	5	0	ADP,ATP carrier protein status:Partially_confirmed UniProt:Q21809 protein_id:CAA89069.1
R07E5.1	5	0	status:Partially_confirmed UniProt:Q21827 protein_id:CAA83621.1
R09H10.5	5	0	EGF domains status:Partially_confirmed UniProt:Q21884 protein_id:CAB00874.2
R102.4a	5	0	Yeast GLY1 like status:Confirmed UniProt:Q21890 protein_id:CAB54291.3
R119.1	5	0	status:Partially_confirmed UniProt:O61712 protein_id:CCD73340.1
R11A8.2	5	0	status:Confirmed UniProt:Q21924 protein_id:CAA94367.1
R12B2.4	5	0	locus:him-10 status:Confirmed UniProt:Q21952 protein_id:CCD73315.1
R13A5.12	5	0	locus:lpd-7 status:Confirmed UniProt:Q95Y89 protein_id:CCD63607.1
T01C3.1	5	0	locus:cdt-2 WD domain, G-beta repeats status:Partially_confirmed UniProt:Q22059 protein_id:CAB01663.2
T01H10.8	5	0	Yeast hypothetical protein YCR32 like status:Partially_confirmed UniProt:Q21547 protein_id:CAA91946.2
T02B11.3a	5	0	status:Confirmed UniProt:Q86S53 protein_id:CCD72447.1
T04B2.5	5	0	status:Confirmed UniProt:Q22152 protein_id:CAA92628.2
T04H1.7	5	0	locus:ugt-55 UDP-sugartransferase status:Partially_confirmed UniProt:Q22180 protein_id:CAB01584.2
T05G5.3	5	0	locus:cdk-1 serine\/threonine kinase (CDC2\/CDKX subfamily) status:Confirmed UniProt:P34556 protein_id:CAA81590.1
T05H4.11	5	0	status:Confirmed UniProt:O16516 protein_id:CCD72035.1
T06A1.5	5	0	status:Partially_confirmed UniProt:O61929 protein_id:CCD74217.1
T07A5.3	5	0	locus:vglu-3 sodium\/phosphate transporter protein status:Partially_confirmed UniProt:Q10046 protein_id:CAA88134.1
T07A9.10	5	0	acetylcholine regulator status:Confirmed UniProt:O44412 protein_id:CCD73983.1
T07A9.8	5	0	status:Confirmed UniProt:O44410 protein_id:CCD73979.1
T07C4.4	5	0	locus:spp-1 status:Confirmed UniProt:Q22291 protein_id:CAA82577.2
T07H3.4	5	0	locus:clec-21 clec family, C-type lectin status:Partially_confirmed UniProt:O76608 protein_id:CCD63699.1
T07H3.5	5	0	locus:clec-20 clec family, C-type lectin status:Partially_confirmed UniProt:O76609 protein_id:CCD63700.1
T08B1.1	5	0	sugar transporter status:Partially_confirmed UniProt:O44557 protein_id:CCD72108.1
T08B6.7	5	0	locus:str-170 7TM chemoreceptor, str family status:Partially_confirmed UniProt:O44533 protein_id:CCD73996.1
T09A5.10	5	0	locus:lin-5 status:Confirmed UniProt:P45970 protein_id:CAA85342.1
T10E9.3	5	0	status:Partially_confirmed UniProt:O01603 protein_id:CCD68103.1
T10H4.12	5	0	locus:cpr-3 cathepsin protease status:Confirmed UniProt:P43507 protein_id:CAB61032.2
T12A7.3	5	0	locus:scl-18 testis-specific protein TPX1 like status:Partially_confirmed UniProt:Q22421 protein_id:CAA98140.2
T12B3.1	5	0	phosphatase status:Partially_confirmed UniProt:Q9UAX0 protein_id:CCD67575.1
T12B5.4	5	0	locus:fbxa-11 status:Partially_confirmed UniProt:Q9TZ23 protein_id:CCD73253.1
T13B5.3	5	0	locus:pho-14 acid phosphatase status:Partially_confirmed UniProt:O17373 protein_id:CCD63488.1
T14G10.1	5	0	locus:pps-1 sulphate adenyltransferase status:Partially_confirmed UniProt:Q22501 protein_id:CAA93098.1
T15B7.14	5	0	status:Partially_confirmed UniProt:O17037 protein_id:CCD68166.1
T15D6.6	5	0	locus:nhr-77 Zinc finger, C4 type (two domains) status:Partially_confirmed UniProt:O02316 protein_id:CAB05622.2
T19B10.8	5	0	Yeast hyptothetical protein YFC5 like status:Partially_confirmed UniProt:Q22561 protein_id:CAA98541.2
T19H12.9	5	0	locus:ugt-12 ugt family status:Partially_confirmed UniProt:O01614 protein_id:CCD67005.1
T20B3.7	5	0	locus:phy-3 status:Partially_confirmed UniProt:Q9XUP0 protein_id:CAB04736.2
T20F10.5	5	0	status:Partially_confirmed UniProt:Q9NAN4 protein_id:CAB76410.2
T20G5.14	5	0	status:Confirmed UniProt:Q7JMS0 protein_id:CAE52908.1
T20G5.8	5	0	status:Confirmed UniProt:Q22614 protein_id:CAA83009.1
T20H4.4	5	0	locus:adr-2 status:Confirmed UniProt:Q22618 protein_id:CCD73351.1
T21B10.3	5	0	status:Partially_confirmed UniProt:Q22624 protein_id:CAA92693.2
T21C12.8a	5	0	status:Confirmed UniProt:Q5CZ45 protein_id:CAI06050.5
T21H3.5	5	0	status:Partially_confirmed UniProt:O16306 protein_id:CCD69970.1
T22B7.7	5	0	status:Confirmed UniProt:Q23044 protein_id:CCD74414.1
T22H9.3	5	0	locus:wago-10 status:Partially_confirmed UniProt:Q9TXN7 protein_id:CCD74233.1
T23B12.4	5	0	status:Partially_confirmed UniProt:O17003 protein_id:CCD72916.1
T23B12.7	5	0	locus:dnj-22 status:Confirmed UniProt:O17002 protein_id:CCD72919.1
T24C4.6a	5	0	locus:zer-1 status:Confirmed UniProt:Q2WF59 protein_id:CCD69960.1
T24F1.5	5	0	status:Confirmed UniProt:Q22746 protein_id:CAA90139.1
T25D10.1	5	0	status:Confirmed UniProt:Q10017 protein_id:CCD72073.1
T25G3.3	5	0	Yeast nonsense-mediated mRNA decay protein like status:Confirmed UniProt:Q22792 protein_id:CAA96689.2
T26C12.3	5	0	status:Partially_confirmed UniProt:O61858 protein_id:CCD74006.1
T27B7.4a	5	0	locus:nhr-115 zinc finger protein status:Confirmed UniProt:O16662 protein_id:CCD74245.1
T27F2.3	5	0	locus:bir-1 Inhibitor of Apoptosis domain. status:Confirmed UniProt:Q22837 protein_id:CAA98553.1
W02A2.2	5	0	locus:far-6 status:Confirmed UniProt:Q9XUB7 protein_id:CAB05305.1
W02B12.2	5	0	locus:rsp-2 pre-mRNA splicing factor like protein status:Confirmed UniProt:Q23120 protein_id:CAA91394.1
W02D3.3	5	0	locus:mec-6 paraoxonase\/arylesterase status:Confirmed UniProt:O01811 protein_id:CCD68986.1
W03C9.1	5	0	status:Confirmed UniProt:Q23147 protein_id:CAA91358.3
W03D8.7	5	0	status:Partially_confirmed UniProt:O45002 protein_id:CCD73380.1
W04A4.4	5	0	calpain thiol protease status:Partially_confirmed UniProt:O18165 protein_id:CAB04898.3
W04E12.6	5	0	locus:clec-49 Lectin C-type domain short and long forms (2 domains) status:Confirmed UniProt:Q9XUL6 protein_id:CAB04910.1
W05E7.1	5	0	locus:grd-3 status:Confirmed UniProt:Q9TYW7 protein_id:CCD62858.1
W06D4.1	5	0	locus:hgo-1 HOMOGENTISATE 1,2-DIOXYGENASE (EC 1.13.11.5) (HOMOGENTISICASE) (HOMOGENTISATE OXYGENASE) (HOMOGENTISIC ACID OXIDASE) status:Confirmed UniProt:Q9Y041 protein_id:CAB07848.4
W09D10.5	5	0	status:Partially_confirmed UniProt:O18184 protein_id:CAB07861.3
W09G3.7a	5	0	status:Confirmed UniProt:Q7YTU7 protein_id:CAN86642.1
W10G11.14	5	0	locus:clec-130 status:Partially_confirmed UniProt:O44913 protein_id:CCD73674.1
Y105C5A.1272	5	0	status:Confirmed UniProt:D3DEL9 protein_id:CBJ25101.1
Y105C5B.15	5	0	status:Confirmed UniProt:Q9U309 protein_id:CAB60319.1
Y105E8A.29	5	0	status:Partially_confirmed UniProt:Q7YTJ0 protein_id:CAE17987.1
Y110A7A.13	5	0	locus:chp-1 status:Confirmed UniProt:Q9U4A6 protein_id:CCD66204.1
Y110A7A.19	5	0	status:Partially_confirmed UniProt:Q9N584 protein_id:CCD66212.1
Y110A7A.5	5	0	locus:mtm-1 myotubularin-like protein status:Partially_confirmed UniProt:Q9N589 protein_id:CCD66194.1
Y111B2A.22b	5	0	locus:ssl-1 status:Partially_confirmed UniProt:E0R7L4 protein_id:CBW48563.1
Y111B2A.4a	5	0	status:Partially_confirmed UniProt:D0Z5P0 protein_id:CBI63237.1
Y111B2A.8	5	0	locus:aakg-1 status:Partially_confirmed UniProt:Q9BHL6 protein_id:CAC35836.2
Y113G7A.8	5	0	locus:fre-1 status:Confirmed UniProt:Q9U2Y8 protein_id:CAB60480.1
Y113G7B.17	5	0	locus:prmt-1 status:Confirmed UniProt:Q9U2X0 protein_id:CAB54335.1
Y116A8C.26a	5	0	status:Partially_confirmed UniProt:Q9U2U6 protein_id:CAB55131.2
Y16E11A.1	5	0	locus:math-44 status:Partially_confirmed UniProt:Q9N487 protein_id:CCD67125.1
Y18D10A.11	5	0	status:Confirmed UniProt:Q9XW20 protein_id:CAA22314.1
Y18D10A.8	5	0	KH domain family of RNA binding proteins. status:Partially_confirmed UniProt:Q9XW13 protein_id:CAA22321.1
Y1H11.1	5	0	locus:gst-34 status:Partially_confirmed UniProt:Q86S58 protein_id:CCD73729.1
Y22D7AL.14	5	0	status:Confirmed UniProt:Q965P2 protein_id:CCD73759.1
Y24F12A.2	5	0	locus:ragc-1 status:Confirmed UniProt:Q9TVH6 protein_id:CAB60328.1
Y26D4A.4	5	0	locus:clec-107 status:Confirmed UniProt:Q9U2Q3 protein_id:CAB54341.2
Y37E11B.4	5	0	locus:taf-2 TATA binding protein associated factor status:Partially_confirmed UniProt:Q9TYN3 protein_id:CCD61342.1
Y37H2A.14	5	0	status:Confirmed UniProt:A5PEY0 protein_id:CAN99717.1
Y39A1A.16	5	0	status:Partially_confirmed UniProt:Q9XX13 protein_id:CAA21028.1
Y39A1A.17	5	0	Leucine Rich Repeat (2 copies) (2 domains) status:Predicted UniProt:Q9XX12 protein_id:CAA21029.2
Y39A3CL.5a	5	0	locus:clp-4 status:Confirmed UniProt:Q8IAA9 protein_id:CCD73776.1
Y39B6A.16	5	0	status:Partially_confirmed UniProt:Q8MYP1 protein_id:CAD31814.1
Y39B6A.25	5	0	status:Partially_confirmed UniProt:Q8MYN4 protein_id:CAD31822.2
Y39B6A.46	5	0	locus:ztf-20 status:Partially_confirmed UniProt:Q8MYM0 protein_id:CAD31836.1
Y39B6A.5a	5	0	status:Confirmed UniProt:Q9NET2 protein_id:CAC51072.1
Y39G10AR.15	5	0	status:Partially_confirmed UniProt:Q95XQ7 protein_id:CCD69914.1
Y41D4A.5	5	0	status:Confirmed UniProt:Q95Y26 protein_id:CCD72813.1
Y41E3.1a	5	0	status:Confirmed UniProt:O62436 protein_id:CAB09003.2
Y43H11AL.3	5	0	locus:pqn-85 status:Partially_confirmed UniProt:Q95XZ5 protein_id:CCD71490.1
Y44E3A.1a	5	0	status:Partially_confirmed UniProt:Q9TXZ1 protein_id:CCD73441.1
Y45G5AL.2	5	0	locus:lgc-29 status:Partially_confirmed UniProt:Q4R170 protein_id:CCD74318.1
Y46H3A.3	5	0	locus:hsp-16.2 heat shock protein status:Confirmed UniProt:P06582 protein_id:CCD70651.1
Y46H3D.2	5	0	locus:str-221 7TM chemoreceptor, str family status:Predicted UniProt:Q966B3 protein_id:CCD69581.1
Y47D3B.2b	5	0	locus:nlp-21 status:Confirmed UniProt:Q9U2B9 protein_id:CAB54383.1
Y48G8AL.10	5	0	status:Partially_confirmed UniProt:Q9BL20 protein_id:CCD73471.1
Y48G8AR.2	5	0	status:Partially_confirmed UniProt:Q9N3N6 protein_id:CCD72955.1
Y49E10.19	5	0	locus:ani-1 PH (pleckstrin homology) domain status:Partially_confirmed UniProt:Q9XTT4 protein_id:CAB11565.2
Y4C6B.5	5	0	status:Partially_confirmed UniProt:Q9UAZ6 protein_id:CCD71127.1
Y51A2D.1	5	0	Cysteine proteases (2 domains) status:Partially_confirmed UniProt:O62484 protein_id:CAA16404.2
Y51F10.2	5	0	status:Confirmed UniProt:Q8WTJ8 protein_id:CCD73473.1
Y51H4A.13	5	0	status:Partially_confirmed UniProt:Q9U261 protein_id:CAB63384.1
Y53C10A.12	5	0	locus:hsf-1 HSF-type DNA-binding domain status:Confirmed UniProt:Q9XW45 protein_id:CAA22146.1
Y53C10A.5	5	0	status:Confirmed UniProt:Q9XW52 protein_id:CAA22139.1
Y53F4B.11	5	0	status:Partially_confirmed UniProt:Q9NAC0 protein_id:CAB61081.1
Y53H1C.3	5	0	status:Partially_confirmed UniProt:Q9NA89 protein_id:CAC70076.1
Y54E10A.12	5	0	status:Confirmed UniProt:Q9N3E8 protein_id:CCD72831.1
Y54E10A.6	5	0	status:Confirmed UniProt:Q9N3F2 protein_id:CCD72824.1
Y54E2A.2	5	0	locus:smg-9 status:Partially_confirmed UniProt:Q9XWJ1 protein_id:CAA21676.1
Y54E5A.2	5	0	status:Partially_confirmed UniProt:Q9XWK0 protein_id:CAA21660.2
Y54F10BM.9	5	0	status:Partially_confirmed UniProt:Q95XL0 protein_id:CCD73842.1
Y54G11A.3	5	0	DEAD\/DEAH box helicase \; Helicases conserved C-terminal domain status:Partially_confirmed UniProt:Q9XVZ6 protein_id:CAA22456.1
Y55F3BR.6	5	0	status:Confirmed UniProt:Q9N350 protein_id:CCD67293.1
Y56A3A.20	5	0	locus:ccf-1 status:Confirmed UniProt:Q17345 protein_id:CAB60501.1
Y57A10A.15	5	0	locus:polg-1 status:Partially_confirmed UniProt:Q9U208 protein_id:CAB60771.1
Y57G11C.23	5	0	transport protein status:Partially_confirmed UniProt:O18247 protein_id:CAB16524.2
Y57G11C.31	5	0	status:Confirmed UniProt:O18253 protein_id:CAB16530.2
Y5F2A.3	5	0	status:Predicted UniProt:Q9XWK9 protein_id:CAA21648.2
Y60A3A.5	5	0	locus:srh-171 status:Partially_confirmed UniProt:Q9U1Z9 protein_id:CAB60392.1
Y60C6A.1	5	0	status:Partially_confirmed UniProt:Q9UAZ5 protein_id:CCD65238.1
Y65B4BR.5b	5	0	status:Confirmed UniProt:Q86S66 protein_id:CCD71934.1
Y66H1A.5	5	0	status:Confirmed UniProt:Q9TYK0 protein_id:CCD73148.1
Y67A10A.11	5	0	status:Partially_confirmed UniProt:Q0WKU2 protein_id:CAL22706.1
Y67D8B.2	5	0	status:Partially_confirmed UniProt:Q95XT8 protein_id:CCD73141.1
Y68A4A.6	5	0	locus:srz-96 status:Predicted UniProt:Q9XXP7 protein_id:CAA16423.1
Y69A2AR.31	5	0	status:Partially_confirmed UniProt:Q95XG5 protein_id:CCD74142.1
Y69E1A.5	5	0	Phosphatidylethanolamine-binding protein status:Confirmed UniProt:Q9XW37 protein_id:CAA22258.1
Y69H2.1a	5	0	status:Partially_confirmed UniProt:Q9XTT0 protein_id:CAB11569.2
Y6E2A.8	5	0	status:Partially_confirmed UniProt:O45975 protein_id:CAA15969.2
Y6G8.3	5	0	locus:ztf-25 Zinc finger, C2H2 type (2 domains) status:Confirmed UniProt:O01709 protein_id:CAB07491.1
Y71F9AL.18	5	0	locus:pme-1 status:Confirmed UniProt:Q9N4H4 protein_id:CCD73512.1
Y71H2AM.20a	5	0	status:Confirmed UniProt:Q9BL35 protein_id:CCD73872.1
Y71H2AM.9	5	0	status:Partially_confirmed UniProt:Q3V5J4 protein_id:CCD73887.1
Y73B6BL.1	5	0	locus:tyr-6 status:Confirmed UniProt:Q95XC6 protein_id:CCD74148.1
Y75B7AL.2	5	0	status:Partially_confirmed UniProt:Q965S7 protein_id:CCD69559.1
Y92H12A.4	5	0	status:Predicted UniProt:Q9BKW6 protein_id:CCD71468.1
Y94H6A.10	5	0	status:Confirmed UniProt:Q75MI6 protein_id:CCD74211.1
Y95B8A.11	5	0	locus:him-19 status:Partially_confirmed UniProt:Q9N2V7 protein_id:CCD73551.1
Y95B8A.5	5	0	locus:gpa-16 G-protein status:Confirmed UniProt:Q9N2V6 protein_id:CCD73543.1
ZC155.4	5	0	status:Partially_confirmed UniProt:Q23244 protein_id:CCD66675.1
ZC317.4	5	0	locus:srg-67 7TM chemoreceptor, srg family status:Predicted UniProt:Q23076 protein_id:CCD69052.1
ZC334.1	5	0	locus:ins-26 status:Confirmed UniProt:Q9XUI9 protein_id:CAB04962.1
ZC434.4	5	0	status:Confirmed UniProt:Q23314 protein_id:CAB00064.2
ZC513.6	5	0	locus:oma-2 zinc finger protein status:Confirmed UniProt:Q23359 protein_id:CCD64069.1
ZK1058.2	5	0	locus:pat-3 beta integrin status:Confirmed UniProt:Q27874 protein_id:CAA84677.1
ZK1058.5	5	0	status:Partially_confirmed UniProt:Q23383 protein_id:CAA84680.2
ZK1251.9	5	0	locus:dcaf-1 status:Partially_confirmed UniProt:Q21106 protein_id:CAA92505.3
ZK616.1	5	0	status:Partially_confirmed UniProt:D0G911 protein_id:CCD71120.1
ZK637.14	5	0	Zinc finger, C3HC4 type (RING finger) status:Confirmed UniProt:P30631 protein_id:CAA77447.1
ZK643.5	5	0	status:Confirmed UniProt:P30651 protein_id:CAA77474.2
ZK652.10	5	0	locus:tag-307 status:Partially_confirmed UniProt:Q95PW5 protein_id:CCD62555.1
ZK673.7	5	0	locus:tnc-2 troponin C status:Confirmed UniProt:Q09665 protein_id:CAA88482.1
ZK675.1	5	0	locus:ptc-1 membrane protein patched status:Partially_confirmed UniProt:Q09614 protein_id:CAA86843.2
ZK816.5	5	0	locus:dhs-26 short-chain alcohol dehydrogenase status:Partially_confirmed UniProt:Q23612 protein_id:CCD69241.1
ZK822.4	5	0	status:Confirmed UniProt:Q23615 protein_id:CAA98068.2
ZK84.5	5	0	status:Partially_confirmed UniProt:Q23634 protein_id:CCD73328.1
ZK849.6	5	0	status:Confirmed UniProt:Q7YWM3 protein_id:CAE18057.1
ZK892.4	5	0	L-carnitine dehydratase status:Partially_confirmed UniProt:Q09618 protein_id:CAA88571.2
ZK930.6	5	0	status:Partially_confirmed UniProt:Q23668 protein_id:CAA94174.2
ZK970.7	5	0	OV-17 antigen precursor status:Partially_confirmed UniProt:Q23683 protein_id:CAA88891.1
C16C8.17	5	0	status:Partially_confirmed UniProt:P91058 protein_id:CCD64705.1
C44B7.5	5	0	status:Confirmed UniProt:Q18594 protein_id:CCD61558.1
AC3.10	6	0	locus:spe-10 status:Confirmed UniProt:Q5FC64 protein_id:CAI46554.1
B0041.7	6	0	locus:xnp-1 helicase status:Confirmed UniProt:Q9U7E0 protein_id:CCD61253.1
B0213.2	6	0	locus:nlp-27 status:Confirmed UniProt:O44666 protein_id:CCD61352.1
B0303.4	6	0	status:Partially_confirmed UniProt:P34256 protein_id:CCD61709.1
B0393.4	6	0	status:Partially_confirmed UniProt:Q17493 protein_id:CAA86057.1
BE10.5	6	0	status:Confirmed UniProt:Q58A90 protein_id:CAI70403.1
C01G10.14	6	0	status:Confirmed UniProt:Q93173 protein_id:CAB02715.2
C01G5.3	6	0	status:Partially_confirmed UniProt:Q17565 protein_id:CCD62444.1
C03B8.3	6	0	status:Confirmed UniProt:Q11106 protein_id:CCD62761.1
C04H5.6	6	0	locus:mog-4 Helicases conserved C-terminal domain status:Confirmed UniProt:O45244 protein_id:CAB03845.1
C06A5.9	6	0	locus:rnf-1 status:Confirmed UniProt:O01482 protein_id:CCD61221.1
C06E7.6	6	0	locus:spe-27 status:Confirmed UniProt:P54218 protein_id:CCD63374.1
C06H5.6	6	0	status:Confirmed UniProt:Q9BH94 protein_id:CAC35863.4
C07A9.13	6	0	status:Partially_confirmed UniProt:Q565D5 protein_id:CAI79130.1
C07H6.8	6	0	locus:cux-7 status:Confirmed UniProt:Q95YE8 protein_id:CCD63595.1
C08F8.3	6	0	status:Confirmed UniProt:Q17829 protein_id:CAA97425.2
C09D4.9	6	0	status:Confirmed UniProt:E4MVC6 protein_id:CCD63894.1
C09F5.2a	6	0	locus:orai-1 status:Confirmed UniProt:B6VQ32 protein_id:CCD63993.1
C09H5.2a	6	0	locus:catp-3 ATPase status:Partially_confirmed UniProt:O16331 protein_id:CCD64050.1
C10B5.1	6	0	status:Partially_confirmed UniProt:O16318 protein_id:CCD64079.1
C14A4.8	6	0	status:Confirmed UniProt:Q17955 protein_id:CAA90112.1
C14B9.8	6	0	Phosphorylase kinase status:Partially_confirmed UniProt:P34335 protein_id:CCD64441.1
C14C10.7	6	0	locus:ttr-43 status:Partially_confirmed UniProt:Q95QW9 protein_id:CAC70073.1
C15H11.4	6	0	locus:dhs-22 dehydrogenase status:Confirmed UniProt:Q9XVS9 protein_id:CAB02732.1
C16A3.8	6	0	locus:thoc-2 status:Partially_confirmed UniProt:Q18033 protein_id:CCD63228.1
C16C10.11	6	0	locus:har-1 status:Confirmed UniProt:Q09254 protein_id:CAA86749.1
C16C10.2	6	0	status:Confirmed UniProt:Q09462 protein_id:CAA86740.1
C16C10.8	6	0	cell growth regulating protein status:Confirmed UniProt:Q09464 protein_id:CAA86746.1
C17D12.6a	6	0	locus:spe-9 EGF-like domain (2 domains) status:Confirmed UniProt:Q9TVY6 protein_id:CAB61013.2
C18E3.6	6	0	locus:cas-2 adenylyl cyclase-associated protein status:Partially_confirmed UniProt:O02096 protein_id:CCD65141.1
C23H5.2	6	0	locus:glb-7 status:Partially_confirmed UniProt:Q7YZV1 protein_id:CCD65343.1
C24A3.6	6	0	locus:twk-18 potassium channel protein status:Confirmed UniProt:Q18120 protein_id:CCD65384.1
C24G6.6	6	0	locus:hpo-15 status:Partially_confirmed UniProt:O76383 protein_id:CCD65133.1
C25E10.8	6	0	status:Confirmed UniProt:Q18157 protein_id:CCD65653.1
C25H3.5	6	0	locus:flp-27 status:Confirmed UniProt:Q18184 protein_id:CCD65048.1
C26F1.4	6	0	locus:rps-30 ribosomal protein\/ubiquitin-like protein status:Confirmed UniProt:Q18231 protein_id:CCD65769.1
C28A5.1	6	0	status:Partially_confirmed UniProt:Q18271 protein_id:CAA83599.1
C28H8.4	6	0	ER lumen protein retaining receptor status:Confirmed UniProt:Q09473 protein_id:CCD65964.1
C29F9.4	6	0	status:Partially_confirmed UniProt:Q336K9 protein_id:CCD66064.1
C32E12.4	6	0	status:Partially_confirmed UniProt:Q95Q77 protein_id:CCD61582.1
C33G8.6	6	0	locus:nhr-42 zinc finger protein status:Partially_confirmed UniProt:O76828 protein_id:CCD66530.1
C34F11.1	6	0	status:Confirmed UniProt:Q18466 protein_id:CCD65822.1
C35A11.4	6	0	sugar transporter status:Confirmed UniProt:O16547 protein_id:CCD65616.1
C35B1.3	6	0	status:Confirmed UniProt:O45059 protein_id:CCD66738.1
C37A2.8a	6	0	status:Confirmed UniProt:O01506 protein_id:CCD66927.1
C37H5.1	6	0	locus:nex-4 annexin status:Confirmed UniProt:P91144 protein_id:CCD66979.1
C44B12.9	6	0	status:Partially_confirmed UniProt:Q4R134 protein_id:CCD67232.1
C44B7.11	6	0	status:Partially_confirmed UniProt:Q18600 protein_id:CCD61567.1
C47A10.2	6	0	locus:srh-283 status:Predicted UniProt:O45304 protein_id:CAB03967.1
C47A10.5a	6	0	locus:ddo-1 D-amino acid oxidase status:Confirmed UniProt:O45307 protein_id:CAB03970.2
C48B6.5	6	0	locus:srb-15 7TM chemoreceptor, srb family status:Partially_confirmed UniProt:O01509 protein_id:CCD67582.1
C53A3.2	6	0	status:Confirmed UniProt:O44538 protein_id:CCD67855.1
C55A6.10a	6	0	status:Partially_confirmed UniProt:Q8WQF9 protein_id:CAD21703.2
C55C2.4	6	0	status:Partially_confirmed UniProt:O01827 protein_id:CCD68121.1
D1014.1	6	0	locus:sul-2 arylsulfatase status:Partially_confirmed UniProt:Q18924 protein_id:CCD68311.1
D1086.1	6	0	status:Confirmed UniProt:O17726 protein_id:CAB04019.1
D2030.1	6	0	alpha 1,2 mannosidase precursor status:Confirmed UniProt:P90787 protein_id:CAA98114.1
E01A2.4	6	0	status:Confirmed UniProt:Q966L6 protein_id:CCD68576.1
E02A10.1	6	0	locus:mrps-5 mitochondrial 40S ribosomal protein S5 status:Confirmed UniProt:Q93425 protein_id:CAB02879.1
E04F6.9	6	0	status:Confirmed UniProt:Q19064 protein_id:CCD65905.1
EEED8.16	6	0	status:Confirmed UniProt:Q95QN6 protein_id:CCD68743.1
F01F1.11	6	0	status:Confirmed UniProt:Q19090 protein_id:CCD65996.1
F02C9.1	6	0	status:Partially_confirmed UniProt:P91206 protein_id:CCD66876.1
F07A11.4	6	0	ubiquitin carboxyl-terminal hydrolase status:Partially_confirmed UniProt:Q19132 protein_id:CAA91317.1
F08B12.4a	6	0	status:Confirmed UniProt:B6VQ74 protein_id:CAR97820.1
F08B4.5	6	0	locus:pole-2 status:Partially_confirmed UniProt:Q19196 protein_id:CCD67651.1
F08E10.7	6	0	locus:scl-24 status:Partially_confirmed UniProt:Q9XXP4 protein_id:CAA16500.1
F08H9.9	6	0	locus:clec-55 status:Partially_confirmed UniProt:Q9XTF9 protein_id:CAB01438.1
F09C6.10	6	0	status:Confirmed UniProt:Q9XV99 protein_id:CAB04065.1
F09D12.2	6	0	status:Partially_confirmed UniProt:O44472 protein_id:CCD69092.1
F09G2.4	6	0	locus:cpsf-2 status:Confirmed UniProt:O17403 protein_id:CCD64424.1
F09G8.5	6	0	status:Partially_confirmed UniProt:P34390 protein_id:CCD62650.1
F13H10.5	6	0	status:Partially_confirmed UniProt:O45359 protein_id:CAA92956.2
F14E5.8	6	0	status:Confirmed UniProt:D7SFM2 protein_id:CBM41198.1
F15D3.4	6	0	status:Partially_confirmed UniProt:Q9XVQ1 protein_id:CAB02959.1
F16A11.2	6	0	Methanococcus hypothetical protein 0682 like status:Partially_confirmed UniProt:P90838 protein_id:CAB04121.2
F18A1.1	6	0	status:Partially_confirmed UniProt:Q19540 protein_id:CCD62033.1
F18E2.2	6	0	locus:abcf-1 ABC transpoter status:Confirmed UniProt:Q19554 protein_id:CAA99835.1
F18F11.3	6	0	locus:cdh-8 status:Predicted UniProt:Q304D6 protein_id:CCD69684.1
F19F10.10	6	0	status:Partially_confirmed UniProt:O01525 protein_id:CCD67760.1
F19H8.2	6	0	status:Confirmed UniProt:O45378 protein_id:CAB07582.1
F20A1.1	6	0	status:Confirmed UniProt:Q19615 protein_id:CCD66538.1
F20D6.11	6	0	oxidoreductase status:Partially_confirmed UniProt:Q19655 protein_id:CCD68327.1
F21C3.1	6	0	locus:twk-1 potassium channel protein like status:Partially_confirmed UniProt:Q19671 protein_id:CAA95801.2
F22A3.3	6	0	locus:glr-8 glutamate receptor status:Partially_confirmed UniProt:Q19693 protein_id:CCD64577.1
F23F1.3	6	0	locus:fbxc-54 status:Confirmed UniProt:O17067 protein_id:CCD62353.1
F26C11.1	6	0	status:Partially_confirmed UniProt:Q09549 protein_id:CAA87370.2
F26F4.5	6	0	status:Confirmed UniProt:Q19816 protein_id:CCD65753.1
F28A10.1	6	0	status:Partially_confirmed UniProt:Q95YC0 protein_id:CCD70083.1
F28C6.2	6	0	transcription factor AP-2 like status:Confirmed UniProt:Q19862 protein_id:CAA92668.1
F28H1.3	6	0	locus:aars-2 aminoacyl-tRNA synthetase status:Confirmed UniProt:O01541 protein_id:CCD70212.1
F29B9.4a	6	0	locus:psr-1 status:Confirmed UniProt:Q9GYI4 protein_id:CCD70226.1
F29B9.8	6	0	status:Partially_confirmed UniProt:Q9GYI7 protein_id:CCD70230.1
F30A10.10	6	0	locus:usp-48 ubiquitin carboxyl-termianl hydrolase status:Confirmed UniProt:Q93371 protein_id:CAB03026.2
F31E3.1	6	0	locus:ceh-20 status:Confirmed UniProt:P41779 protein_id:CCD63401.1
F32A11.7	6	0	locus:mltn-1 status:Partially_confirmed UniProt:Q7YX28 protein_id:CAE17802.2
F33A8.5	6	0	locus:sdhd-1 status:Confirmed UniProt:O62215 protein_id:CAB04259.1
F33H2.2	6	0	status:Partially_confirmed UniProt:O62219 protein_id:CAB04264.1
F36A4.1	6	0	status:Partially_confirmed UniProt:Q20096 protein_id:CCD69522.1
F36G9.11	6	0	locus:clec-232 Lectin C-type domain status:Partially_confirmed UniProt:O45469 protein_id:CAB04330.1
F36H5.1	6	0	locus:math-26 status:Partially_confirmed UniProt:P91300 protein_id:CCD63728.1
F37B12.3	6	0	status:Confirmed UniProt:Q20118 protein_id:CAA90956.2
F38H4.7	6	0	locus:tag-30 BTB (also known as BR-C\/Ttk) domain. status:Confirmed UniProt:Q20183 protein_id:CAB01179.1
F39B2.1	6	0	Zinc finger, C2H2 type (7 domains) status:Confirmed UniProt:O45494 protein_id:CAB07382.1
F39B2.10	6	0	locus:dnj-12 DnaJ, prokaryotic heat shock protein status:Confirmed UniProt:O45502 protein_id:CAB07390.1
F39E9.2	6	0	locus:btb-16 status:Confirmed UniProt:O17112 protein_id:CCD68914.1
F39H2.1	6	0	locus:flp-22 status:Confirmed UniProt:Q93702 protein_id:CAB03086.2
F40F4.6	6	0	EGF-like repeats status:Partially_confirmed UniProt:Q20219 protein_id:CCD70146.1
F40F8.12	6	0	status:Confirmed UniProt:Q0G827 protein_id:CAL36505.1
F40G12.1	6	0	locus:sre-8 7TM receptor, sre family status:Partially_confirmed UniProt:Q20249 protein_id:CAB01186.1
F41B4.1	6	0	status:Confirmed UniProt:Q966J6 protein_id:CCD67903.1
F41E6.13a	6	0	locus:atg-18 status:Confirmed UniProt:O16466 protein_id:CCD64090.1
F42A10.3	6	0	status:Confirmed UniProt:Q20308 protein_id:CCD65312.1
F42F12.6	6	0	locus:nspc-13 status:Partially_confirmed UniProt:Q20342 protein_id:CAA92172.2
F42F12.9	6	0	locus:nspc-10 status:Confirmed UniProt:Q8I4J0 protein_id:CAD54145.1
F42G8.7	6	0	status:Partially_confirmed UniProt:O44508 protein_id:CCD61406.1
F45H11.4	6	0	locus:mgl-2 metabotropic glutamate receptor status:Partially_confirmed UniProt:Q93564 protein_id:CAB01711.3
F46C5.10	6	0	status:Confirmed UniProt:Q8I118 protein_id:CAD59143.1
F46F11.6	6	0	status:Confirmed UniProt:P91305 protein_id:CCD71328.1
F48C1.4	6	0	status:Partially_confirmed UniProt:O01569 protein_id:CCD62471.1
F49C12.12	6	0	status:Confirmed UniProt:Q20589 protein_id:CAA92515.1
F49C12.9	6	0	status:Confirmed UniProt:P90879 protein_id:CAA92520.1
F49C5.12	6	0	status:Confirmed UniProt:B9WRT7 protein_id:CAX32483.1
F49C5.4	6	0	serine\/threonine kinase (KIN1\/SNF1\/Nim1 subfamily) status:Partially_confirmed UniProt:O17879 protein_id:CAB04433.4
F53A2.6a	6	0	locus:ife-1 status:Confirmed UniProt:D1MN85 protein_id:CBI63220.1
F53H1.1	6	0	helicase status:Partially_confirmed UniProt:Q965K2 protein_id:CCD71734.1
F53H4.3	6	0	status:Partially_confirmed UniProt:Q93782 protein_id:CAB03136.1
F54C1.8	6	0	status:Partially_confirmed UniProt:P91325 protein_id:CCD67550.1
F55A11.1	6	0	EF hand domains status:Partially_confirmed UniProt:Q20796 protein_id:CAA96655.1
F55F3.4	6	0	status:Partially_confirmed UniProt:Q9XUY3 protein_id:CAB04479.1
F56H11.3a	6	0	locus:elo-7 Yeast GNS1 like status:Partially_confirmed UniProt:Q20904 protein_id:CAA92960.2
F58B3.3	6	0	locus:lys-6 status:Confirmed UniProt:Q20968 protein_id:CAA97801.1
F58G4.6	6	0	locus:str-146 7TM chemoreceptor, str family status:Partially_confirmed UniProt:Q9GS10 protein_id:CCD64064.1
F59C6.16	6	0	status:Confirmed UniProt:B3WFW3 protein_id:CAQ76484.1
F59E12.1	6	0	status:Confirmed UniProt:O01905 protein_id:CCD64965.1
H06O01.2	6	0	locus:chd-1 chromodomain-helicase-DNA-biniding protein status:Confirmed UniProt:O17909 protein_id:CAB07481.2
H12C20.2a	6	0	locus:pms-2 DNA mismatch repair protein (PMS2) status:Confirmed UniProt:Q9TVL8 protein_id:CAA98478.1
H26D21.2	6	0	locus:msh-2 DNA mismatch repair protein status:Confirmed UniProt:Q9TXR4 protein_id:CCD68358.1
H37A05.1	6	0	locus:lpin-1 status:Confirmed UniProt:Q9XXT5 protein_id:CAA16154.1
K03H1.7	6	0	status:Confirmed UniProt:Q21196 protein_id:CAA82659.1
K04F10.3b	6	0	status:Confirmed UniProt:A9D7B8 protein_id:CCD70046.1
K05C4.10	6	0	status:Partially_confirmed UniProt:Q9XUU7 protein_id:CAB04570.1
K06A4.3	6	0	locus:gsnl-1 gelsolin status:Confirmed UniProt:Q21253 protein_id:CAA94782.1
K07C6.4	6	0	locus:cyp-35B1 cytochrome P450 status:Partially_confirmed UniProt:O44650 protein_id:CCD72733.1
K08B4.6	6	0	locus:cpi-1 protease inhibitor status:Confirmed UniProt:Q9TYY2 protein_id:CCD72381.1
K08E4.7	6	0	status:Partially_confirmed UniProt:Q067Y2 protein_id:CAL49438.1
K09F6.4	6	0	status:Partially_confirmed UniProt:O16729 protein_id:CCD61651.1
K12B6.7	6	0	status:Predicted UniProt:O16385 protein_id:CCD70373.1
K12D12.2	6	0	locus:npp-3 status:Partially_confirmed UniProt:Q21436 protein_id:CAA88864.1
M01D7.7a	6	0	locus:egl-30 guanine nucleotide-binding protein status:Confirmed UniProt:Q17386 protein_id:CCD67955.1
M03A8.2	6	0	locus:atg-2 status:Partially_confirmed UniProt:Q21480 protein_id:CCD70983.1
M03B6.3	6	0	status:Confirmed UniProt:Q93894 protein_id:CAB54307.1
M03C11.6	6	0	status:Confirmed UniProt:Q21485 protein_id:CAA88956.2
M03F4.7a	6	0	locus:calu-1 calcium binding protein status:Confirmed UniProt:Q23017 protein_id:CCD83484.1
M04C9.4	6	0	status:Partially_confirmed UniProt:P90934 protein_id:CAB06023.2
M04F3.5	6	0	status:Confirmed UniProt:Q95Y95 protein_id:CCD64227.1
M106.1	6	0	locus:mix-1 mitotic chromosome and X-chromosome associated MIX-1 protein status:Confirmed UniProt:Q09591 protein_id:CAA87054.1
M28.6	6	0	locus:lact-3 esterase status:Confirmed UniProt:Q21569 protein_id:CAA90128.1
M7.2	6	0	locus:klc-1 kinesin status:Confirmed UniProt:Q21592 protein_id:CAA92746.2
R01H2.7	6	0	status:Confirmed UniProt:A0T4E6 protein_id:CCD69288.1
R05D8.2	6	0	locus:srj-18 7TM chemoreceptor, srj family status:Partially_confirmed UniProt:Q9N5F9 protein_id:CCD65486.1
R06A10.2	6	0	locus:gsa-1 guanine nucleotide-binding protein status:Confirmed UniProt:O18678 protein_id:CCD73235.1
R09A1.1	6	0	locus:ergo-1 status:Partially_confirmed UniProt:O61931 protein_id:CCD62622.1
R10E4.9	6	0	status:Confirmed UniProt:Q21905 protein_id:CAA90769.1
R11A5.7	6	0	locus:suro-1 zinc carboxypeptidase status:Confirmed UniProt:Q9XU75 protein_id:CAB05602.2
R144.11	6	0	status:Confirmed UniProt:Q95QB7 protein_id:CCD65878.1
R148.4	6	0	N.D.
R155.3	6	0	status:Partially_confirmed UniProt:O01923 protein_id:CCD71670.1
R31.3	6	0	locus:osm-6 N-acetyllactosamine synthase status:Confirmed UniProt:Q9TVX8 protein_id:CAB61026.2
T01G1.3	6	0	locus:sec-31 Yesat transport protein WEB1 like status:Partially_confirmed UniProt:O45604 protein_id:CAB07274.1
T02C12.1	6	0	locus:hum-5 myosin IA status:Confirmed UniProt:Q27328 protein_id:CAA84673.1
T02H6.5	6	0	status:Partially_confirmed UniProt:Q9N5E7 protein_id:CCD73576.1
T03E6.4	6	0	locus:str-150 status:Predicted UniProt:O45737 protein_id:CAB07278.2
T04A6.4	6	0	status:Partially_confirmed UniProt:C8JQP5 protein_id:CCD73950.1
T04C10.1	6	0	locus:mbk-1 serine\/threonine kinase (2 domains) status:Confirmed UniProt:Q8WQL7 protein_id:CAA93756.2
T05A12.4a	6	0	helicase status:Partially_confirmed UniProt:Q5WRS6 protein_id:CCD73336.1
T05C12.5	6	0	locus:dylt-3 tctex-1 status:Partially_confirmed UniProt:Q22226 protein_id:CAA91306.1
T05E7.3	6	0	status:Partially_confirmed UniProt:O01858 protein_id:CCD73362.1
T06D10.2	6	0	status:Partially_confirmed UniProt:Q9U380 protein_id:CAB63306.1
T06E4.6	6	0	locus:col-146 collagen status:Confirmed UniProt:Q22260 protein_id:CAA94792.1
T07A9.9a	6	0	status:Confirmed UniProt:O44411 protein_id:CCD73980.1
T07C12.7	6	0	locus:ttr-46 Transthyretin-like family status:Confirmed UniProt:Q22285 protein_id:CAA98286.1
T07E3.3	6	0	status:Partially_confirmed UniProt:Q22312 protein_id:CCD72022.1
T07G12.8	6	0	status:Partially_confirmed UniProt:O18060 protein_id:CAB05273.1
T10B11.5	6	0	status:Confirmed UniProt:Q9TZH9 protein_id:CCD66243.1
T10C6.15	6	0	status:Partially_confirmed UniProt:D8FRP2 protein_id:CBO26840.1
T10E9.1	6	0	status:Confirmed UniProt:O01606 protein_id:CCD68101.1
T10G3.4	6	0	7TM receptor-like status:Partially_confirmed UniProt:P92166 protein_id:CAB03327.2
T11F8.3	6	0	locus:rme-2 LDL-like receptor status:Confirmed UniProt:O44191 protein_id:CCD61594.1
T12A7.1	6	0	locus:gem-4 C2 domain (2 domains) status:Partially_confirmed UniProt:Q22422 protein_id:CAA98141.2
T12B3.4	6	0	status:Confirmed UniProt:Q9UAX1 protein_id:CCD67578.1
T13H2.4a	6	0	locus:pqn-65 status:Partially_confirmed UniProt:Q8WQC8 protein_id:CCD63267.1
T19H12.4	6	0	locus:srd-33 7TM chemoreceptor, srd family status:Partially_confirmed UniProt:O01609 protein_id:CCD67000.1
T19H12.8	6	0	locus:nhr-220 nuclear hormone receptor status:Partially_confirmed UniProt:O01612 protein_id:CCD67004.1
T21B10.4	6	0	status:Confirmed UniProt:Q22625 protein_id:CAA92694.1
T21B4.1	6	0	locus:srz-6 status:Partially_confirmed UniProt:O18098 protein_id:CAB03370.2
T21C9.4	6	0	Enhancer of rudimentary status:Confirmed UniProt:Q22640 protein_id:CAA97332.1
T21G5.5c	6	0	locus:asd-2 status:Confirmed UniProt:Q65CM6 protein_id:CCD67595.1
T22B3.2b	6	0	status:Partially_confirmed UniProt:Q21079 protein_id:CAA92970.1
T22B7.3	6	0	status:Confirmed UniProt:Q23042 protein_id:CCD74411.1
T22C8.8	6	0	locus:vab-9 status:Confirmed UniProt:O18108 protein_id:CAA88880.2
T22F7.4	6	0	status:Partially_confirmed UniProt:Q8MP14 protein_id:CCD61813.1
T22H9.2b	6	0	locus:atg-9 status:Partially_confirmed UniProt:Q86S17 protein_id:CCD74232.1
T23E7.2c	6	0	status:Partially_confirmed UniProt:Q9TXR9 protein_id:CCD83563.1
T24B8.6	6	0	locus:hlh-3 helix-loop-helix protein status:Confirmed UniProt:Q22717 protein_id:CAA92758.2
T24C4.6b	6	0	locus:zer-1 status:Confirmed UniProt:Q2WF59 protein_id:CCD69961.1
T24D8.5	6	0	locus:nlp-2 status:Confirmed UniProt:Q22739 protein_id:CCD71462.1
T25B9.1	6	0	glycine C-acetyltransferase status:Partially_confirmed UniProt:Q22768 protein_id:CAA94376.2
T25C8.2	6	0	locus:act-5 Actins status:Confirmed UniProt:O45815 protein_id:CAB05817.1
T28A11.15	6	0	locus:srt-63 7TM chemoreceptor, srt family status:Partially_confirmed UniProt:P91511 protein_id:CCD70571.1
T28B11.1	6	0	status:Confirmed UniProt:Q22842 protein_id:CAA98290.1
W02B12.4	6	0	esterase status:Partially_confirmed UniProt:Q23123 protein_id:CAA91397.3
W02D7.2	6	0	locus:clec-218 status:Confirmed UniProt:Q4W528 protein_id:CCD69843.1
W03D8.1	6	0	status:Partially_confirmed UniProt:O45004 protein_id:CCD73385.1
W03D8.6	6	0	locus:itx-1 status:Partially_confirmed UniProt:O45000 protein_id:CCD73379.1
W03D8.8	6	0	status:Partially_confirmed UniProt:O45003 protein_id:CCD73381.1
W03F9.10	6	0	status:Confirmed UniProt:O16997 protein_id:CCD74282.1
W07B8.5	6	0	locus:cpr-5 thiol protease status:Confirmed UniProt:P43509 protein_id:CCD74289.1
W07E11.1	6	0	glutamate synthase status:Partially_confirmed UniProt:Q22275 protein_id:CAA90070.2
W07G4.6	6	0	locus:srr-1 status:Confirmed UniProt:Q20338 protein_id:CAB01450.2
W08G11.4	6	0	locus:pptr-1 RTS1 PROTEIN (SCS1 PROTEIN) status:Partially_confirmed UniProt:O18178 protein_id:CAB07297.4
Y104H12D.3	6	0	status:Partially_confirmed UniProt:Q966E7 protein_id:CCD67730.1
Y105E8A.3	6	0	status:Partially_confirmed UniProt:Q8WQB6 protein_id:CAD21657.2
Y116F11B.8	6	0	status:Partially_confirmed UniProt:Q9NEK0 protein_id:CAB81977.2
Y119D3B.13	6	0	status:Confirmed UniProt:Q95Y74 protein_id:CCD73923.1
Y17D7B.4	6	0	status:Confirmed UniProt:O62404 protein_id:CAA16301.1
Y2H9A.3	6	0	locus:col-162 status:Partially_confirmed UniProt:Q9U2P5 protein_id:CAA16275.1
Y37A1B.5a	6	0	status:Confirmed UniProt:Q9XXF9 protein_id:CAA19490.1
Y38C1AB.4	6	0	status:Partially_confirmed UniProt:Q9N531 protein_id:CCD68256.1
Y39B6A.11	6	0	locus:dyf-17 status:Partially_confirmed UniProt:Q9NET8 protein_id:CAC51066.1
Y41G9A.3	6	0	locus:aakg-3 protein kinase status:Partially_confirmed UniProt:Q9N501 protein_id:CCD74419.1
Y42H9AR.3	6	0	locus:rabs-5 status:Partially_confirmed UniProt:Q9N3Y4 protein_id:CCD71168.1
Y43F4B.6	6	0	locus:klp-19 Kinesin motor domain status:Confirmed UniProt:O45935 protein_id:CAA16335.1
Y44A6D.2	6	0	status:Confirmed UniProt:Q9XXE2 protein_id:CAA19515.1
Y44F5A.1	6	0	status:Confirmed UniProt:O45938 protein_id:CAA15980.1
Y45G12C.2	6	0	locus:gst-10 glutathione S-transferase status:Confirmed UniProt:Q9N4X8 protein_id:CCD62297.1
Y46G5A.10	6	0	locus:cnp-2 status:Confirmed UniProt:Q9U2D6 protein_id:CAB60376.3
Y47D3A.16	6	0	locus:rsks-1 ribosomal protein S6 kinase status:Partially_confirmed UniProt:Q9NAH6 protein_id:CAB55075.1
Y47D9A.3	6	0	status:Confirmed UniProt:Q9N4V6 protein_id:CCD67163.1
Y47G6A.11	6	0	locus:msh-6 DNA mismatch repair protein status:Partially_confirmed UniProt:Q9N3T8 protein_id:CCD72556.1
Y48G8AL.13	6	0	status:Confirmed UniProt:Q9BL09 protein_id:CCD73468.1
Y49E10.18	6	0	status:Confirmed UniProt:Q9XTU3 protein_id:CAB11554.2
Y49F6B.4	6	0	locus:smu-2 status:Confirmed UniProt:Q9N4U5 protein_id:CCD64715.1
Y54E10BR.4	6	0	status:Confirmed UniProt:Q9N3D3 protein_id:CCD72990.1
Y5F2A.2	6	0	locus:ttr-17 Transthyretin-like family status:Confirmed UniProt:Q9XWL1 protein_id:CAA21646.1
Y60A3A.24	6	0	status:Partially_confirmed UniProt:Q5ZEQ0 protein_id:CAH60778.1
Y62E10A.6	6	0	status:Confirmed UniProt:Q9U1X0 protein_id:CAB60604.1
Y64G10A.10a	6	0	status:Partially_confirmed UniProt:C5VUJ6 protein_id:CAZ65545.1
Y65B4BL.5	6	0	locus:acs-13 status:Confirmed UniProt:Q9N302 protein_id:CCD73491.1
Y65B4BL.7	6	0	status:Partially_confirmed UniProt:Q95XU4 protein_id:CCD73492.1
Y69A2AR.9	6	0	status:Partially_confirmed UniProt:Q95XH5 protein_id:CCD74117.1
Y69H2.10b	6	0	N.D.
Y70G10A.2	6	0	EGF-like domain status:Partially_confirmed UniProt:Q9XWC4 protein_id:CAA21752.2
Y71F9AL.1	6	0	status:Partially_confirmed UniProt:Q9N4H1 protein_id:CCD73497.1
Y71F9AM.5a	6	0	locus:nxt-1 status:Confirmed UniProt:Q9U757 protein_id:CCD73516.1
Y73B3B.2	6	0	locus:set-28 status:Predicted UniProt:Q95XE0 protein_id:CCD74449.1
Y73C8B.1	6	0	status:Partially_confirmed UniProt:Q9N4E0 protein_id:CCD66870.1
Y73F8A.1	6	0	locus:pkd-2 status:Partially_confirmed UniProt:Q9U1S7 protein_id:CAB60565.3
Y75B7B.1	6	0	status:Partially_confirmed UniProt:Q9N4D3 protein_id:CCD67097.1
Y75B8A.7	6	0	status:Partially_confirmed UniProt:Q9XW58 protein_id:CAA22114.1
Y77E11A.2	6	0	status:Confirmed UniProt:Q9N4A9 protein_id:CCD72587.1
Y92H12A.5	6	0	status:Partially_confirmed UniProt:Q2AAB7 protein_id:CCD71469.1
ZC334.2	6	0	locus:ins-30 status:Partially_confirmed UniProt:Q9XUI8 protein_id:CAB04963.1
ZK112.1	6	0	locus:pcp-1 status:Confirmed UniProt:P34610 protein_id:CCD62762.1
ZK1248.14	6	0	locus:fzo-1 status:Confirmed UniProt:Q23424 protein_id:CCD72511.1
ZK328.4	6	0	status:Partially_confirmed UniProt:Q23462 protein_id:CCD70950.1
ZK666.6	6	0	locus:clec-60 von Willebrand factor type A domain status:Confirmed UniProt:Q23564 protein_id:CAA88985.1
ZK673.4	6	0	status:Confirmed UniProt:Q09663 protein_id:CAA88480.2
ZK688.12	6	0	status:Confirmed UniProt:Q27GV2 protein_id:CCD62543.1
ZK742.1a	6	0	locus:xpo-1 importin beta, nuclear transport factor status:Confirmed UniProt:Q23089 protein_id:CCD65776.1
ZK849.1	6	0	PDZ domain (Also known as DHR or GLGF). status:Partially_confirmed UniProt:O18301 protein_id:CAB05025.1
ZK856.18	6	0	status:Confirmed UniProt:D3KFU6 protein_id:CBJ25120.1
ZK856.5	6	0	status:Confirmed UniProt:Q23640 protein_id:CAA94853.5
ZK896.8	6	0	locus:gcy-18 guanylate cyclase status:Confirmed UniProt:O02344 protein_id:CAB05325.2
ZK993.2	6	0	status:Partially_confirmed UniProt:Q9N4L4 protein_id:CCD73242.1
B0228.7	7	0	status:Confirmed UniProt:Q09438 protein_id:CCD61451.1
B0244.9	7	0	status:Confirmed UniProt:Q09968 protein_id:CCD61504.1
B0285.9	7	0	locus:ckb-2 choline kinase status:Confirmed UniProt:P46559 protein_id:CAA84301.2
B0496.1	7	0	status:Partially_confirmed UniProt:Q17523 protein_id:CCD62047.1
C01A2.4	7	0	status:Confirmed UniProt:O02208 protein_id:CAB02699.2
C01B12.4	7	0	status:Partially_confirmed UniProt:O17204 protein_id:CCD61134.1
C01G5.6	7	0	status:Confirmed UniProt:Q17569 protein_id:CCD62447.1
C02A12.3	7	0	locus:srbc-30 7TM chemoreceptor, srbc family status:Predicted UniProt:Q5F4V6 protein_id:CCD62479.1
C03C10.4	7	0	status:Confirmed UniProt:P42171 protein_id:CAA84689.1
C03G5.11	7	0	locus:nspc-4 nspc family status:Confirmed UniProt:Q4TTA4 protein_id:CCD62799.1
C03G5.8	7	0	locus:nspc-1 nspc family status:Confirmed UniProt:Q65ZI6 protein_id:CCD62796.1
C03H5.2	7	0	locus:nstp-4 status:Confirmed UniProt:O16658 protein_id:CCD62819.1
C05D2.8	7	0	status:Confirmed UniProt:O45136 protein_id:CCD63127.1
C06G3.2	7	0	locus:klp-18 kinesin-like protein status:Confirmed UniProt:Q17753 protein_id:CCD83549.1
C06G3.9	7	0	status:Confirmed UniProt:Q17750 protein_id:CCD83557.1
C07H4.2	7	0	locus:clh-5 chloride channel protein status:Confirmed UniProt:Q17804 protein_id:CAA92728.2
C08B11.1	7	0	locus:zyg-11 Leucine Rich Repeat (2 copies) status:Confirmed UniProt:P21541 protein_id:CAA86661.1
C08F8.8	7	0	locus:nhr-67 nuclear hormone receptor status:Partially_confirmed UniProt:Q9XVV3 protein_id:CAA97428.1
C12D5.7	7	0	locus:cyp-33A1 cytochrome P450 status:Confirmed UniProt:Q27470 protein_id:CCD64274.1
C12D8.5	7	0	locus:daf-36 3-chlorobenzoate-3,4-dioxygenase like status:Partially_confirmed UniProt:Q17938 protein_id:CAA98235.2
C24B9.9	7	0	locus:dod-3 status:Confirmed UniProt:O76438 protein_id:CCD65468.1
C32D5.3	7	0	status:Confirmed UniProt:Q09263 protein_id:CCD66029.1
C33G8.2	7	0	status:Partially_confirmed UniProt:Q18401 protein_id:CCD66526.1
C33H5.14	7	0	locus:ntp-1 status:Confirmed UniProt:Q18411 protein_id:CCD66578.1
C34B2.5	7	0	status:Confirmed UniProt:O44951 protein_id:CCD62123.1
C34B7.4	7	0	locus:mys-4 status:Confirmed UniProt:Q95ZX6 protein_id:CAC42264.1
C35A5.5	7	0	status:Partially_confirmed UniProt:Q18473 protein_id:CAA94907.4
C35A5.8	7	0	status:Partially_confirmed UniProt:Q18476 protein_id:CAA94911.2
C36A4.2	7	0	locus:cyp-25A2 cytochrome P450 status:Partially_confirmed UniProt:Q27476 protein_id:CAA91267.2
C37H5.4	7	0	locus:cwp-3 status:Predicted UniProt:P91140 protein_id:CCD66983.1
C38C10.2	7	0	Sodium\/phosphate transporter status:Confirmed UniProt:Q03567 protein_id:CAA79549.1
C41D7.2	7	0	locus:ptr-3 status:Partially_confirmed UniProt:O16530 protein_id:CCD62841.1
C44C11.1a	7	0	locus:ras-1 RAS-related protein status:Confirmed UniProt:Q7JNW1 protein_id:CAM36362.1
C46G7.2	7	0	status:Confirmed UniProt:O02141 protein_id:CCD67201.1
C48E7.2	7	0	status:Confirmed UniProt:Q8IG67 protein_id:CCD64205.1
C48E7.8	7	0	locus:oac-9 status:Partially_confirmed UniProt:Q8IG66 protein_id:CCD64209.1
C50F4.7	7	0	locus:his-37 histone H4 status:Confirmed UniProt:P62784 protein_id:CAA94742.1
C50F4.8	7	0	status:Confirmed UniProt:Q18743 protein_id:CAA94743.1
C50H11.1	7	0	locus:acs-21 ATP-dependent AMP-binding protein status:Partially_confirmed UniProt:O16481 protein_id:CCD67799.1
C50H11.3	7	0	locus:srt-71 7TM chemoreceptor, srt family status:Predicted UniProt:O16479 protein_id:CCD67801.1
C51F7.2	7	0	locus:srg-45 status:Predicted UniProt:Q9XTI1 protein_id:CAA98961.1
C54G6.5	7	0	locus:spp-17 status:Confirmed UniProt:Q8WSN3 protein_id:CCD68048.1
C55B7.1	7	0	locus:glh-2 RNA helicase status:Confirmed UniProt:Q966L9 protein_id:CCD68088.1
C56G2.4	7	0	status:Confirmed UniProt:Q09288 protein_id:CCD66336.1
CC4.3	7	0	locus:smu-1 WD domain, G-beta repeats (2 domains) status:Confirmed UniProt:O62120 protein_id:CAB04014.1
D1022.4	7	0	status:Confirmed UniProt:Q18926 protein_id:CCD68337.1
D2005.4	7	0	status:Partially_confirmed UniProt:Q93410 protein_id:CAB02083.2
D2030.8	7	0	status:Confirmed UniProt:P90793 protein_id:CAA98120.3
D2092.4	7	0	status:Confirmed UniProt:P91194 protein_id:CCD68495.1
DH11.2	7	0	status:Partially_confirmed UniProt:Q19014 protein_id:CAA88939.2
E02H1.3	7	0	locus:tag-124 Yeast DEG-1 protein homolog status:Confirmed UniProt:Q09524 protein_id:CAA87378.1
F07E5.8	7	0	status:Partially_confirmed UniProt:P91227 protein_id:CCD61278.1
F07G6.7	7	0	locus:fbxa-53 status:Confirmed UniProt:Q19169 protein_id:CCD66894.1
F09E10.7a	7	0	status:Confirmed UniProt:Q7YZV4 protein_id:CCD68286.1
F09E8.3	7	0	locus:msh-5 Yeast DNA mismatch repair protein MSH5 like status:Confirmed UniProt:Q19272 protein_id:CAA98059.2
F11A10.7	7	0	status:Confirmed UniProt:Q95QL3 protein_id:CAC70081.1
F14D12.5	7	0	locus:sulp-2 sulfate transporter status:Confirmed UniProt:Q19447 protein_id:CCD83471.1
F14E5.5	7	0	locus:lips-10 status:Confirmed UniProt:Q19462 protein_id:CAA91408.1
F16B4.7	7	0	status:Confirmed UniProt:O44629 protein_id:CCD69572.1
F19B2.8	7	0	locus:srz-16 status:Predicted UniProt:Q9U3I8 protein_id:CAB60285.3
F20D1.2	7	0	locus:tbc-1 status:Confirmed UniProt:Q93534 protein_id:CAB01744.2
F20D12.5	7	0	locus:exc-9 status:Confirmed UniProt:Q19641 protein_id:CCD67720.1
F20H11.1	7	0	status:Confirmed UniProt:O01738 protein_id:CCD69775.1
F21H12.3	7	0	status:Predicted UniProt:Q09311 protein_id:CCD66117.1
F23A7.4	7	0	glutamate receptor epsilon subunit like status:Partially_confirmed UniProt:Q93557 protein_id:CAB02978.1
F23B12.6	7	0	locus:fntb-1 protein farnesyltransferase beta subunit status:Confirmed UniProt:Q19752 protein_id:CAB01167.1
F25H9.5a	7	0	locus:frm-10 status:Partially_confirmed UniProt:O02254 protein_id:CAB02995.1
F26B1.5	7	0	serine\/threonine protein phosphatase status:Partially_confirmed UniProt:P91273 protein_id:CCD64197.1
F28D1.8	7	0	status:Partially_confirmed UniProt:Q19879 protein_id:CAA94603.4
F33H2.7	7	0	locus:set-10 status:Confirmed UniProt:Q9XV44 protein_id:CAB04267.2
F35C5.8	7	0	locus:clec-65 von Willebrand factor type A domain status:Confirmed UniProt:O45443 protein_id:CAB03057.1
F35E2.6	7	0	locus:oac-19 status:Partially_confirmed UniProt:O62230 protein_id:CAB04287.1
F36A2.13	7	0	status:Partially_confirmed UniProt:O17858 protein_id:CAB82212.1
F36A4.3	7	0	status:Partially_confirmed UniProt:Q20094 protein_id:CCD69524.1
F36F2.2	7	0	status:Partially_confirmed UniProt:O62233 protein_id:CAB04324.1
F36F2.3a	7	0	locus:tag-214 Zinc finger, C3HC4 type (RING finger), Zinc finger, CCHC class status:Confirmed UniProt:O62235 protein_id:CAB04326.3
F38A1.1	7	0	locus:clec-170 mannose receptor like status:Confirmed UniProt:A4F318 protein_id:CCD63962.1
F39G3.3	7	0	status:Partially_confirmed UniProt:O16274 protein_id:CCD65242.1
F42F12.2	7	0	locus:zig-2 IG-like C2-type domains status:Confirmed UniProt:Q20339 protein_id:CAA92170.1
F42H11.2	7	0	locus:lem-3 ankyrin domain status:Partially_confirmed UniProt:P90874 protein_id:CAB05722.1
F44G3.8a	7	0	locus:fbxa-144 F-box domain. status:Partially_confirmed UniProt:O62239 protein_id:CAB05520.3
F45H7.6	7	0	Yeast ORF YKL162 status:Partially_confirmed UniProt:Q09547 protein_id:CAA86773.2
F46B3.14	7	0	status:Partially_confirmed UniProt:Q9XV22 protein_id:CAB04397.3
F46F11.8	7	0	status:Confirmed UniProt:P91308 protein_id:CCD71330.1
F48A9.3	7	0	locus:try-6 peptidase status:Partially_confirmed UniProt:O01566 protein_id:CCD68505.1
F53A9.4	7	0	status:Partially_confirmed UniProt:Q20687 protein_id:CCD68803.1
F54C4.1	7	0	locus:mrpl-40 status:Confirmed UniProt:Q9TZ90 protein_id:CCD66086.1
F54D12.8	7	0	status:Partially_confirmed UniProt:O44833 protein_id:CCD71782.1
F55A12.6	7	0	status:Partially_confirmed UniProt:O01754 protein_id:CCD65441.1
F56A3.4	7	0	locus:spd-5 status:Confirmed UniProt:P91349 protein_id:CCD66432.1
F56C9.7	7	0	status:Confirmed UniProt:Q20865 protein_id:CCD61832.1
F57A8.6	7	0	status:Partially_confirmed UniProt:Q20917 protein_id:CAA94834.1
F58D12.3	7	0	status:Partially_confirmed UniProt:O02277 protein_id:CAO82030.1
F58E10.4	7	0	locus:aip-1 status:Confirmed UniProt:Q9XUW8 protein_id:CAB04515.1
F58F9.9	7	0	status:Partially_confirmed UniProt:Q4TT93 protein_id:CCD67637.1
H12C20.6a	7	0	locus:nhr-101 status:Confirmed UniProt:Q95ZS3 protein_id:CAC42310.2
H14A12.6	7	0	locus:fipr-20 status:Partially_confirmed UniProt:Q4R137 protein_id:CCD72346.1
H35N03.1	7	0	locus:exp-1 ion channel status:Partially_confirmed UniProt:Q9TZI5 protein_id:CCD70946.1
K01C8.1	7	0	threonine dehydratase status:Confirmed UniProt:Q21080 protein_id:CAA88854.2
K05G3.3	7	0	locus:cah-3 carbonic anhydrase status:Confirmed UniProt:Q27504 protein_id:CCD72692.1
K06A5.1	7	0	status:Partially_confirmed UniProt:O44553 protein_id:CCD68111.1
K07C11.9	7	0	locus:cogc-6 status:Partially_confirmed UniProt:Q21270 protein_id:CCD64764.1
K07F5.13a	7	0	locus:npp-1 status:Confirmed UniProt:Q21295 protein_id:CAA94281.1
K08C7.2	7	0	locus:fmo-1 flavin-containing monoxygenase status:Confirmed UniProt:Q21311 protein_id:CAA94291.2
K08E7.4	7	0	status:Confirmed UniProt:Q21343 protein_id:CAB01227.1
K08F8.3	7	0	locus:fut-1 fucosyltransferase status:Confirmed UniProt:Q21362 protein_id:CAA91285.2
K08H10.4	7	0	locus:uda-1 GDA1\/CD39 (nucleoside phosphatase) family status:Confirmed UniProt:Q9XU84 protein_id:CAB05544.1
K08H10.7	7	0	locus:rde-1 status:Confirmed UniProt:Q9XU82 protein_id:CAB05546.2
K09F5.3	7	0	locus:spp-14 status:Confirmed UniProt:Q2XN18 protein_id:CCD67566.1
K09G1.2	7	0	status:Confirmed UniProt:Q9XVL0 protein_id:CAB03198.2
K10D2.6	7	0	locus:emb-8 NADPH-cytochrome P450 status:Confirmed UniProt:Q09590 protein_id:CCD72861.1
K10G6.3	7	0	locus:sea-2 status:Partially_confirmed UniProt:O16625 protein_id:CCD72896.1
K10G9.1	7	0	locus:vglu-2 sodium\/phosphate transporter protein status:Confirmed UniProt:Q09932 protein_id:CAA88135.1
K11D12.7	7	0	status:Confirmed UniProt:O44622 protein_id:CCD64402.1
K12H4.8	7	0	locus:dcr-1 dead box helicase status:Partially_confirmed UniProt:P34529 protein_id:CCD71200.1
M02B1.3	7	0	status:Confirmed UniProt:Q93892 protein_id:CAB03202.1
M05B5.7	7	0	status:Confirmed UniProt:C6KRL3 protein_id:CAZ65512.1
M05D6.3	7	0	protein-tyrosine-phosphatase status:Partially_confirmed UniProt:Q21522 protein_id:CAA91412.1
M117.4	7	0	status:Partially_confirmed UniProt:Q21536 protein_id:CAA98136.1
M79.4	7	0	locus:flp-19 status:Confirmed UniProt:Q9XVX1 protein_id:CAA90690.1
MTCE.4	7	0	NADH dehydrogenase ND4L status:Confirmed
R03E9.4	7	0	locus:irk-1 inward rectifier potassium channel (IRK) status:Partially_confirmed UniProt:P52192 protein_id:CCD72424.1
R06B10.1	7	0	protein-tyrosine phosphatase status:Partially_confirmed UniProt:O44875 protein_id:CCD73243.1
R07G3.2	7	0	locus:lips-17 Lipase status:Confirmed UniProt:Q09611 protein_id:CCD70512.1
R09E10.4a	7	0	long-chain-fatty-acid-CoA ligase status:Partially_confirmed UniProt:Q21873 protein_id:CAA94299.2
R11A5.2	7	0	locus:nud-2 status:Confirmed UniProt:O45717 protein_id:CAB05597.1
T01E8.8	7	0	status:Partially_confirmed UniProt:Q7YWV0 protein_id:CAE17927.1
T01H3.1	7	0	locus:vha-4 proteolipid protein PPA1 like protein status:Confirmed UniProt:Q22087 protein_id:CAA92686.1
T03D8.4	7	0	locus:grl-14 status:Partially_confirmed UniProt:Q9XTY2 protein_id:CAB07409.2
T04A6.3b	7	0	status:Partially_confirmed UniProt:C8JQP3 protein_id:CCD73949.1
T04F8.8a	7	0	status:Confirmed UniProt:Q22168 protein_id:CAA91483.1
T05A10.5	7	0	locus:scl-22 testes-specific protein like status:Confirmed UniProt:P90958 protein_id:CAA92136.2
T05A8.3	7	0	status:Confirmed UniProt:O44858 protein_id:CCD73585.1
T05C12.9	7	0	status:Partially_confirmed UniProt:Q22231 protein_id:CAA91311.2
T09E8.1a	7	0	locus:noca-1 status:Confirmed UniProt:Q7YSP6 protein_id:CAB54298.2
T10B11.2	7	0	status:Confirmed UniProt:Q9TZI1 protein_id:CCD66240.1
T10G3.6a	7	0	locus:gut-2 Yeast hypothetical 11.2 KD protein like status:Confirmed UniProt:P92022 protein_id:CAB03328.3
T12A2.2	7	0	status:Confirmed UniProt:P46975 protein_id:CCD65209.1
T14D7.2	7	0	locus:oac-46 status:Partially_confirmed UniProt:Q94056 protein_id:CAB03365.2
T14F9.3	7	0	locus:hex-1 beta-hexosaminidase beta subunit status:Confirmed UniProt:Q22492 protein_id:CCD68941.1
T15B7.4	7	0	locus:col-142 collagen status:Confirmed UniProt:O17036 protein_id:CCD68158.1
T17E9.1a	7	0	locus:kin-18 status:Confirmed UniProt:P46549 protein_id:CCD63180.1
T21H3.3	7	0	locus:cmd-1 calmodulin status:Confirmed UniProt:O16305 protein_id:CCD69969.1
T22D2.1	7	0	locus:vab-19 status:Confirmed UniProt:Q9N5D9 protein_id:CCD71166.1
T22F3.7	7	0	status:Partially_confirmed UniProt:Q94304 protein_id:CCD70903.1
T23C6.4	7	0	status:Confirmed UniProt:O02040 protein_id:CCD61705.1
T23E7.2d	7	0	status:Confirmed UniProt:Q9TXR8 protein_id:CCD83564.1
T27A1.1	7	0	status:Partially_confirmed UniProt:O17277 protein_id:CCD73624.1
T27E9.3	7	0	locus:cdk-5 serine\/threonine kinase (CDC2\/CDKX subfamily) status:Confirmed UniProt:O18142 protein_id:CAB04875.1
T27F6.6	7	0	status:Confirmed UniProt:O45870 protein_id:CAB04885.2
T28B8.3a	7	0	Human mRNA (KIAA0077) product like status:Partially_confirmed UniProt:P91834 protein_id:CAB03442.3
W02B12.6a	7	0	locus:aars-1 alanyl-tRNA synthetase status:Confirmed UniProt:Q23122 protein_id:CAA91396.2
W02D3.4	7	0	status:Confirmed UniProt:O01810 protein_id:CCD68987.1
W03D8.10	7	0	status:Predicted UniProt:O45005 protein_id:CCD73383.1
W03F9.4	7	0	acetyltransferase status:Partially_confirmed UniProt:O16992 protein_id:CCD74278.1
W06F12.3	7	0	serine\/threonine kinase status:Partially_confirmed UniProt:O45897 protein_id:CAB05829.1
W09D10.2	7	0	locus:tat-3 ATPase status:Partially_confirmed UniProt:O18182 protein_id:CAB07859.3
Y105C5B.2	7	0	locus:gcy-25 status:Partially_confirmed UniProt:Q9U317 protein_id:CAB60311.3
Y105E8B.7	7	0	status:Confirmed UniProt:Q9NF15 protein_id:CAB60849.2
Y110A2AR.2	7	0	locus:ubc-15 status:Partially_confirmed UniProt:Q9N490 protein_id:CCD73701.1
Y111B2A.11	7	0	locus:epc-1 status:Confirmed UniProt:Q9NEX4 protein_id:CAC35840.2
Y17D7B.5	7	0	status:Partially_confirmed UniProt:O62405 protein_id:CAA16302.2
Y17D7B.6	7	0	locus:clec-256 Lectin C-type domain status:Predicted UniProt:O62406 protein_id:CAA16303.2
Y26D4A.6	7	0	locus:clec-108 status:Partially_confirmed UniProt:Q9U2Q0 protein_id:CAB54344.1
Y39A1B.3	7	0	locus:dpy-28 status:Confirmed UniProt:Q9U2M1 protein_id:CAA16340.3
Y39C12A.1	7	0	status:Partially_confirmed UniProt:Q9U2L2 protein_id:CAB60494.2
Y40H4A.2	7	0	Ser\/Thr protein phosphatase status:Partially_confirmed UniProt:Q9XW30 protein_id:CAA22302.2
Y41D4B.19b	7	0	locus:npp-8 status:Partially_confirmed UniProt:Q95Y15 protein_id:CCD66719.1
Y41E3.19	7	0	status:Partially_confirmed UniProt:Q09EE1 protein_id:CAL44975.1
Y43C5A.4	7	0	status:Partially_confirmed UniProt:Q9XXF0 protein_id:CAA19504.1
Y47G6A.12	7	0	locus:sep-1 status:Confirmed UniProt:Q9N3T9 protein_id:CCD72557.1
Y48C3A.12	7	0	status:Partially_confirmed UniProt:Q9U290 protein_id:CAB60420.3
Y51F10.10	7	0	status:Confirmed UniProt:Q8WTK0 protein_id:CCD73479.1
Y52B11A.10	7	0	status:Partially_confirmed UniProt:Q9U255 protein_id:CAB63391.1
Y53C12B.5b	7	0	locus:mab-3 status:Partially_confirmed UniProt:O18214 protein_id:CAD59170.1
Y53C12C.1	7	0	locus:eyg-1 'Paired box' domain, Homeobox domain status:Partially_confirmed UniProt:O01996 protein_id:CAB09133.1
Y53F4B.1	7	0	status:Partially_confirmed UniProt:Q9NAC7 protein_id:CAB61068.2
Y53F4B.24	7	0	status:Partially_confirmed UniProt:Q9NAB6 protein_id:CAB61098.1
Y53H1B.4	7	0	status:Predicted UniProt:Q9U249 protein_id:CAB60412.1
Y54E5B.2	7	0	status:Partially_confirmed UniProt:Q9XWF9 protein_id:CAA21713.1
Y54F10BM.3	7	0	status:Partially_confirmed UniProt:Q95XL1 protein_id:CCD73851.1
Y54G2A.11a	7	0	status:Confirmed UniProt:Q95XX8 protein_id:CCD83499.1
Y55B1BR.5	7	0	status:Partially_confirmed UniProt:Q4W5R8 protein_id:CCD69160.1
Y55F3C.5	7	0	locus:clec-164 status:Partially_confirmed UniProt:Q95XW1 protein_id:CCD70962.1
Y57A10C.11	7	0	status:Partially_confirmed UniProt:Q5GMI1 protein_id:CAI46616.1
Y67D8B.1	7	0	status:Partially_confirmed UniProt:Q95XU0 protein_id:CCD73140.1
Y67D8C.5	7	0	locus:eel-1 status:Partially_confirmed UniProt:Q9GUP2 protein_id:CCD74094.1
Y69A2AR.14	7	0	status:Partially_confirmed UniProt:Q95XI3 protein_id:CCD74118.1
Y75B8A.24	7	0	Phosphoinositide 3-kinase family, accessory domain (PIK domain) \; Phosphatidylinositol 3- and 4-kinases status:Partially_confirmed UniProt:Q9XW63 protein_id:CAA22108.2
Y76A2A.2a	7	0	locus:cua-1 Heavy-metal-associated domain containing proteins (2 domains), E1-E2 ATPases (2 domains) status:Confirmed UniProt:O17737 protein_id:CAB07620.2
Y7A5A.1	7	0	status:Confirmed UniProt:Q9XVZ2 protein_id:CAA22461.1
Y95B8A.8	7	0	status:Partially_confirmed protein_id:CCD73557.1
ZC239.6	7	0	status:Confirmed UniProt:P91556 protein_id:CCD64932.1
ZC412.3	7	0	status:Confirmed UniProt:Q23307 protein_id:CAB01530.1
ZK1290.11	7	0	status:Partially_confirmed UniProt:Q09338 protein_id:CCD65941.1
ZK250.6	7	0	locus:math-48 status:Partially_confirmed UniProt:O17301 protein_id:CCD71602.1
ZK512.2	7	0	RNA helicase status:Partially_confirmed UniProt:P34640 protein_id:CAA80151.1
ZK546.7	7	0	status:Partially_confirmed UniProt:Q23518 protein_id:CCD73221.1
ZK550.4	7	0	status:Confirmed UniProt:O62513 protein_id:CAB05314.1
ZK596.1	7	0	status:Confirmed UniProt:Q23545 protein_id:CAA93430.1
ZK632.6	7	0	locus:cnx-1 Calnexin status:Confirmed UniProt:P34652 protein_id:CAA80183.1
ZK632.9	7	0	status:Confirmed UniProt:P34654 protein_id:CAA80189.2
ZK673.3	7	0	locus:lin-56 status:Confirmed UniProt:Q09377 protein_id:CAA88485.1
AC3.2	8	0	locus:ugt-49 UDP-glucuronosyltransferase status:Confirmed UniProt:Q17399 protein_id:CAA94866.2
B0001.6	8	0	status:Confirmed UniProt:Q17415 protein_id:CAA93455.2
B0041.8	8	0	status:Confirmed UniProt:Q95R19 protein_id:CCD61254.1
B0240.4	8	0	locus:npp-22 status:Partially_confirmed UniProt:Q8I4N3 protein_id:CAD54122.1
B0281.4	8	0	status:Confirmed UniProt:O16611 protein_id:CCD61635.1
B0336.1	8	0	locus:wrm-1 status:Confirmed UniProt:Q10953 protein_id:CCD61515.1
B0336.11a	8	0	locus:hpo-28 status:Confirmed UniProt:Q10956 protein_id:CCD61531.1
B0495.2	8	0	CDC2 status:Partially_confirmed UniProt:Q09437 protein_id:CCD61471.1
C01G10.1	8	0	ankyrin repeat status:Partially_confirmed UniProt:Q93161 protein_id:CAB02703.2
C01G5.2	8	0	locus:prg-2 status:Partially_confirmed UniProt:Q17567 protein_id:CCD62443.1
C02F4.1	8	0	locus:ced-5 DOCK180 protein status:Confirmed UniProt:O17758 protein_id:CAB61006.1
C03B8.4	8	0	locus:lin-13 Zinc finger status:Confirmed UniProt:Q11107 protein_id:CCD62760.1
C04E6.5	8	0	status:Partially_confirmed UniProt:O01467 protein_id:CCD62893.1
C05C10.8	8	0	status:Confirmed UniProt:B5BM22 protein_id:CAR31476.1
C06B3.7	8	0	status:Partially_confirmed UniProt:Q17706 protein_id:CAB01117.2
C07H4.1	8	0	status:Confirmed UniProt:Q17803 protein_id:CAA92727.1
C10F3.1	8	0	locus:cpg-4 status:Confirmed UniProt:O16883 protein_id:CCD64120.1
C12C8.2a	8	0	locus:cbl-1 L-methionine-alpha-deamino-gamma-mercaptomethane lyase status:Partially_confirmed UniProt:O02215 protein_id:CAB03873.2
C13F10.6	8	0	status:Confirmed UniProt:O01487 protein_id:CCD63116.1
C14A6.6	8	0	status:Partially_confirmed UniProt:Q9XVE4 protein_id:CAB03878.1
C16A11.9	8	0	locus:fbxc-43 status:Partially_confirmed UniProt:A3KFE7 protein_id:CCD62424.1
C16C10.7	8	0	locus:rnf-5 Zinc finger, C3HC4 type (RING finger) status:Confirmed UniProt:Q09463 protein_id:CAA86745.1
C17C3.6	8	0	status:Partially_confirmed UniProt:Q18058 protein_id:CCD64838.1
C26H9A.2	8	0	status:Partially_confirmed UniProt:Q9XTS7 protein_id:CAQ48403.1
C27C12.4	8	0	status:Partially_confirmed UniProt:Q18251 protein_id:CAA93741.2
C28C12.10	8	0	locus:tag-77 status:Partially_confirmed UniProt:Q18284 protein_id:CCD64014.1
C29F5.2	8	0	locus:sdz-3 status:Partially_confirmed UniProt:Q18308 protein_id:CCD66021.1
C30B5.3	8	0	locus:cpb-2 C. elegans protein C40H1.1 status:Confirmed UniProt:Q18317 protein_id:CCD66139.1
C30B5.5	8	0	status:Partially_confirmed UniProt:Q18321 protein_id:CCD66137.1
C32H11.12	8	0	locus:dod-24 status:Confirmed UniProt:Q9XUH3 protein_id:CAB05138.1
C46G7.3	8	0	status:Predicted UniProt:O02140 protein_id:CCD67202.1
C47E8.7	8	0	locus:unc-112 mitogen inducible MIG-2 protein like status:Confirmed UniProt:Q18685 protein_id:CAA99790.1
C49G7.3	8	0	status:Confirmed UniProt:O16226 protein_id:CCD67687.1
C49H3.3	8	0	status:Confirmed UniProt:Q9GYQ6 protein_id:CCD67703.1
C50F7.5	8	0	status:Partially_confirmed UniProt:Q18751 protein_id:CCD67453.1
C53A5.4	8	0	locus:tag-191 serine\/threonine kinase status:Confirmed UniProt:O17693 protein_id:CAB03982.1
C55A6.1	8	0	Zinc finger, C3HC4 type (RING finger) status:Confirmed UniProt:O17719 protein_id:CAB02861.2
C56C10.11	8	0	DNAJ protein status:Partially_confirmed UniProt:Q18889 protein_id:CCD68182.1
D1007.14	8	0	locus:pqn-24 status:Confirmed UniProt:O01876 protein_id:CCD67326.1
D2030.6	8	0	locus:prg-1 status:Confirmed UniProt:P90786 protein_id:CAA98113.1
E01A2.6	8	0	status:Confirmed UniProt:Q966L3 protein_id:CCD68578.1
E03A3.2	8	0	locus:rcq-5 DNA helicase status:Partially_confirmed UniProt:Q19046 protein_id:CAA86232.1
F02H6.2	8	0	status:Partially_confirmed UniProt:O62129 protein_id:CAL44962.1
F07C3.4	8	0	locus:glo-4 guanine-nucleotide releasing factor status:Partially_confirmed UniProt:Q5DX34 protein_id:CCD68933.1
F08B1.2	8	0	locus:gcy-12 guanylate cyclase status:Partially_confirmed UniProt:Q19187 protein_id:CCD68976.1
F09E5.5	8	0	locus:sec-6 status:Confirmed UniProt:Q19262 protein_id:CCD68758.1
F09G8.2	8	0	locus:crn-7 status:Confirmed UniProt:P34387 protein_id:CCD62642.1
F11D5.7	8	0	status:Partially_confirmed UniProt:Q5WRR9 protein_id:CCD69237.1
F14F9.3	8	0	status:Partially_confirmed UniProt:Q9GUC7 protein_id:CCD62731.1
F15D4.1	8	0	locus:btf-1 helicase status:Partially_confirmed UniProt:O45899 protein_id:CAQ16159.1
F17A9.4	8	0	status:Confirmed UniProt:O16214 protein_id:CCD69357.1
F18E3.13	8	0	status:Confirmed UniProt:A3FPJ5 protein_id:CCD69667.1
F19H8.3	8	0	locus:arl-3 ADP-ribosylation factors (Arf family) (contains ATP\/GTP binding P-loop) status:Partially_confirmed UniProt:O45379 protein_id:CAB07583.1
F20B6.6	8	0	status:Predicted UniProt:Q19630 protein_id:CCD69759.1
F21H11.3	8	0	locus:tbx-2 status:Partially_confirmed UniProt:Q19691 protein_id:CCD69847.1
F22A3.7	8	0	locus:ttr-36 status:Partially_confirmed UniProt:Q45EK1 protein_id:CCD64580.1
F22E5.20	8	0	status:Confirmed UniProt:Q7KQ96 protein_id:CCD68460.1
F23C8.7	8	0	protein kinase status:Partially_confirmed UniProt:Q9TXI2 protein_id:CCD69891.1
F25E2.3	8	0	acyl-CoA thioesterase status:Confirmed UniProt:Q19781 protein_id:CCD69984.1
F25E5.8a	8	0	status:Confirmed UniProt:O76647 protein_id:CCD65093.1
F32A5.6	8	0	locus:prx-13 status:Confirmed UniProt:Q19951 protein_id:CCD66278.1
F33G12.5	8	0	status:Confirmed UniProt:Q19989 protein_id:CCD65794.1
F35E12.10	8	0	status:Partially_confirmed UniProt:O02362 protein_id:CAB04277.2
F40H6.5	8	0	status:Partially_confirmed UniProt:Q09277 protein_id:CCD63188.1
F42A8.3	8	0	status:Confirmed UniProt:Q09322 protein_id:CAA87781.2
F43G9.10	8	0	locus:mfap-1 MICROFIBRILLAR-ASSOCIATED PROTEIN 1 (ASSOCIATED MICROFIBRIL PROTEIN) (AMF) status:Confirmed UniProt:Q93712 protein_id:CAB02103.1
F46G10.6	8	0	locus:mxl-3 Helix-loop-helix DNA-binding domain status:Confirmed UniProt:Q18711 protein_id:CAA94125.1
F48D6.1	8	0	locus:taf-11.1 status:Confirmed UniProt:Q20563 protein_id:CCD67844.1
F52B10.1	8	0	locus:nmy-1 myosin status:Partially_confirmed UniProt:Q20641 protein_id:CCD61856.1
F52C9.1	8	0	status:Partially_confirmed UniProt:D7SFK0 protein_id:CCD71617.1
F52E1.3	8	0	status:Predicted UniProt:Q20663 protein_id:CCD70804.1
F53B3.3	8	0	status:Partially_confirmed UniProt:Q20712 protein_id:CCD61861.1
F53F1.7	8	0	locus:srv-8 G-protein coupled receptor, srv family status:Partially_confirmed UniProt:P91999 protein_id:CAB03129.2
F55A12.1	8	0	locus:wago-2 status:Partially_confirmed UniProt:P91085 protein_id:CCD65432.1
F56D5.1	8	0	locus:col-121 collagen status:Partially_confirmed UniProt:Q20880 protein_id:CAA93499.1
F56E10.2	8	0	locus:daam-1 status:Partially_confirmed UniProt:D6VPA1 protein_id:CCD71975.1
F58B3.4	8	0	status:Confirmed UniProt:Q20969 protein_id:CAA97802.3
F59B2.3	8	0	N-acetyl-glucosamine-6-phosphate deacetylase status:Confirmed UniProt:P34480 protein_id:CAA77585.1
H23N18.3	8	0	locus:ugt-8 ugt family status:Partially_confirmed UniProt:Q9TXZ4 protein_id:CCD62608.1
H27M09.1	8	0	helicase status:Confirmed UniProt:Q9N5K1 protein_id:CCD72466.1
H35B03.2a	8	0	C45E5.5 was incorporated into this gene - 980715 -js status:Partially_confirmed UniProt:Q9TYZ2 protein_id:CCD67377.1
H41C03.1	8	0	status:Confirmed UniProt:O76636 protein_id:CCD71879.1
K02B12.3	8	0	locus:sec-12 WD domain, G-beta repeat status:Partially_confirmed UniProt:Q21115 protein_id:CAB00033.2
K03H1.13a	8	0	status:Partially_confirmed UniProt:Q0PDK5 protein_id:CAL22705.2
K06A4.4	8	0	locus:swt-5 status:Confirmed UniProt:Q21254 protein_id:CAA94783.2
K08B12.2a	8	0	locus:dmd-7 status:Confirmed UniProt:O01582 protein_id:CCD70378.1
K08D8.5	8	0	status:Confirmed UniProt:Q21327 protein_id:CAA97432.1
K08F8.2	8	0	locus:atf-2 transcription factor status:Confirmed UniProt:Q21361 protein_id:CAA91284.1
K10B2.5	8	0	locus:ani-2 status:Partially_confirmed UniProt:Q09994 protein_id:CCD66397.1
K10H10.7	8	0	status:Confirmed UniProt:O45684 protein_id:CAB05783.1
M03F8.5	8	0	status:Confirmed UniProt:O16375 protein_id:CCD64144.1
M04F3.2	8	0	status:Partially_confirmed UniProt:Q95Y98 protein_id:CCD64228.1
M05D6.4	8	0	locus:lact-4 esterase status:Confirmed UniProt:Q21523 protein_id:CAA91413.1
M176.4	8	0	status:Confirmed UniProt:Q21552 protein_id:CAB01651.2
M7.1	8	0	locus:let-70 ubiquitin-conjugating enzyme E2-17 KD status:Confirmed UniProt:P35129 protein_id:CAA92745.1
R01H2.5	8	0	locus:ger-1 status:Confirmed UniProt:Q21632 protein_id:CCD69286.1
R06A4.2	8	0	status:Partially_confirmed UniProt:O62329 protein_id:CAB05583.1
R06B10.3	8	0	locus:clec-150 status:Confirmed UniProt:O44871 protein_id:CCD73245.1
R08H2.3	8	0	locus:srh-170 G-protein coupled receptor, srh family status:Predicted UniProt:O17986 protein_id:CAB04629.2
R10F2.6	8	0	status:Partially_confirmed UniProt:O01913 protein_id:CCD72207.1
R11D1.10a	8	0	status:Confirmed UniProt:Q21938 protein_id:CAA99905.4
R11E3.8	8	0	locus:dpf-5 status:Confirmed UniProt:Q9TYX1 protein_id:CCD72244.1
R13A1.3	8	0	degenerin status:Partially_confirmed UniProt:Q21975 protein_id:CCD67151.1
R148.6	8	0	locus:heh-1 status:Confirmed UniProt:O17271 protein_id:CCD67216.1
T01G1.4	8	0	status:Confirmed UniProt:Q5FC21 protein_id:CAI46583.1
T04A6.1a	8	0	status:Confirmed UniProt:Q8MPY3 protein_id:CCD73946.1
T04A8.13	8	0	neurofilament triplet M protein status:Confirmed UniProt:Q22142 protein_id:CAA84732.3
T05B4.2	8	0	locus:nhr-57 zinc finger protein status:Confirmed UniProt:O16425 protein_id:CCD70827.1
T07E3.5	8	0	locus:brc-2 status:Confirmed UniProt:Q22311 protein_id:CCD72025.1
T08A11.2	8	0	status:Partially_confirmed UniProt:Q21909 protein_id:CAA90777.1
T10B9.3	8	0	locus:cyp-13A6 cytochrome P450 status:Partially_confirmed UniProt:Q27515 protein_id:CAA88605.1
T20D4.3	8	0	status:Partially_confirmed UniProt:P91472 protein_id:CCD62950.1
T21D12.11	8	0	status:Partially_confirmed UniProt:O16783 protein_id:CCD72528.1
T21E3.3	8	0	locus:lrp-2 EGF-like protein status:Partially_confirmed UniProt:O01768 protein_id:CCD71369.1
T22B11.3	8	0	ser\/thr protein kinase status:Predicted UniProt:O44562 protein_id:CCD70237.1
T23D8.3	8	0	status:Confirmed UniProt:O02327 protein_id:CAB03401.1
T26A5.5a	8	0	status:Confirmed UniProt:Q95Q98 protein_id:CCD63210.1
T28B8.1	8	0	status:Confirmed UniProt:P91833 protein_id:CAB03441.1
T28F3.8	8	0	status:Partially_confirmed UniProt:Q9XUC0 protein_id:CAB05301.1
T28F4.6	8	0	status:Partially_confirmed UniProt:Q22848 protein_id:CAA96696.3
W02A2.5	8	0	status:Predicted UniProt:Q9XUB4 protein_id:CAB05308.2
W02B12.10	8	0	status:Confirmed UniProt:Q23126 protein_id:CAA91400.1
W02C12.2b	8	0	status:Confirmed UniProt:A8WFN1 protein_id:CCD70595.1
W03A3.2	8	0	locus:polq-1 DNA polymerase status:Partially_confirmed UniProt:A0FLQ6 protein_id:CCD73325.1
W03F9.1	8	0	status:Partially_confirmed UniProt:O16999 protein_id:CCD74274.1
W03H9.4a	8	0	locus:cacn-1 status:Confirmed UniProt:Q9N6M0 protein_id:CAB76745.2
W05F2.7	8	0	status:Partially_confirmed protein_id:CCD70013.1
W06B11.3	8	0	locus:dct-11 status:Confirmed UniProt:Q23190 protein_id:CCD69462.1
W08D2.7	8	0	locus:mtr-4 Human myeloid cell line protein 2 like status:Confirmed UniProt:Q23223 protein_id:CAA94235.1
W08F4.13	8	0	status:Partially_confirmed protein_id:CCD63943.1
Y105E8A.1	8	0	status:Partially_confirmed UniProt:Q9NF23 protein_id:CAB60842.2
Y105E8B.2a	8	0	locus:exoc-8 status:Confirmed UniProt:Q95Q35 protein_id:CAC70108.1
Y18D10A.13	8	0	locus:pad-1 status:Confirmed UniProt:Q9XW10 protein_id:CAA22324.2
Y20F4.8	8	0	status:Predicted UniProt:Q4W5M1 protein_id:CCD73420.1
Y24D9A.1a	8	0	locus:ell-1 status:Confirmed UniProt:Q9N554 protein_id:CCD71895.1
Y32B12B.2a	8	0	status:Partially_confirmed UniProt:Q9XX35 protein_id:CAA21005.3
Y37E3.1	8	0	status:Partially_confirmed UniProt:Q9BKU9 protein_id:CCD73422.1
Y41C4A.16	8	0	locus:col-95 collagen status:Confirmed UniProt:Q86MP1 protein_id:CAD66222.1
Y48A6A.1	8	0	locus:zig-5 status:Confirmed UniProt:Q9XXD7 protein_id:CAA19522.2
Y48B6A.6a	8	0	status:Partially_confirmed UniProt:Q9U2A6 protein_id:CAB54442.2
Y48G8AL.1	8	0	locus:herc-1 status:Confirmed UniProt:Q9BL11 protein_id:CCD73459.1
Y53F4B.36	8	0	status:Confirmed UniProt:Q9NA95 protein_id:CAB61110.3
Y56A3A.33	8	0	status:Partially_confirmed UniProt:Q9U220 protein_id:CAB60521.1
Y60A3A.8	8	0	status:Partially_confirmed UniProt:Q9U1Z5 protein_id:CAB60396.2
Y60A9A.1	8	0	status:Predicted UniProt:Q7YWN7 protein_id:CAE18032.1
Y69A2AR.5	8	0	locus:daao-1 status:Confirmed UniProt:Q95XG9 protein_id:CCD74112.1
Y69F12A.1	8	0	protein kinase status:Confirmed UniProt:Q9N4Q0 protein_id:CCD72348.1
Y69H2.14	8	0	status:Confirmed UniProt:Q8I4C0 protein_id:CAD56615.1
Y6G8.2a	8	0	status:Partially_confirmed UniProt:C7FZV0 protein_id:CBA11620.1
Y71A12B.6	8	0	locus:clec-112 status:Partially_confirmed UniProt:Q9GRV4 protein_id:CAC14421.1
Y73B3A.18a	8	0	status:Partially_confirmed UniProt:Q95XE4 protein_id:CCD74439.1
Y73B3A.22	8	0	locus:fbxa-222 status:Partially_confirmed UniProt:A3KFD5 protein_id:CCD74442.1
Y74C9A.2	8	0	locus:nlp-40 status:Confirmed UniProt:Q9N4D8 protein_id:CCD68262.1
Y75B8A.33	8	0	status:Partially_confirmed UniProt:Q9XW60 protein_id:CAA22111.2
Y95B8A.6a	8	0	status:Confirmed UniProt:Q9N2V8 protein_id:CCD73544.1
ZK1010.9	8	0	locus:snf-7 Sodium:neurotransmitter symporter status:Partially_confirmed UniProt:O18288 protein_id:CAB04975.2
ZK1053.6	8	0	status:Partially_confirmed UniProt:O02340 protein_id:CAB04979.2
ZK112.2	8	0	locus:ncl-1 xnf7 status:Confirmed UniProt:P34611 protein_id:CCD62763.1
ZK593.4	8	0	locus:rbr-2 Human XE169 like status:Partially_confirmed UniProt:Q23541 protein_id:CAA93426.2
F21F3.6	8	0	status:Confirmed UniProt:P91269 protein_id:CCD69820.1
F56F4.1	8	0	locus:ttr-58 status:Partially_confirmed UniProt:A7DT35 protein_id:CCD71983.1
B0348.4a	9	0	locus:egl-8 phospholipase status:Confirmed UniProt:Q95X30 protein_id:CCD61782.1
B0511.2	9	0	status:Partially_confirmed UniProt:O61824 protein_id:CCD62117.1
C04F12.8	9	0	Dual specificity phosphatase, catalytic domain status:Partially_confirmed UniProt:Q9XVE7 protein_id:CAB03837.1
C06A8.5	9	0	locus:spdl-1 status:Confirmed UniProt:Q17695 protein_id:CCD61463.1
C06C3.1c	9	0	locus:mel-11 status:Confirmed UniProt:Q8I0N9 protein_id:CAD57700.1
C06G3.10	9	0	locus:cogc-2 status:Confirmed UniProt:Q21444 protein_id:CCD83558.1
C06H5.7	9	0	status:Confirmed UniProt:Q9U3R3 protein_id:CAB62778.2
C10C6.6	9	0	E1-E2 ATPase status:Confirmed UniProt:P90747 protein_id:CAB05683.2
C15A11.2	9	0	status:Confirmed UniProt:Q93209 protein_id:CAB01960.1
C16C10.12	9	0	locus:wht-3 ATP binding transport protein (White protein) status:Partially_confirmed UniProt:Q09466 protein_id:CAA86750.1
C16C2.4	9	0	status:Confirmed UniProt:O17591 protein_id:CAB02741.1
C25D7.5	9	0	status:Confirmed UniProt:O17598 protein_id:CAB02776.2
C26G2.2	9	0	status:Partially_confirmed UniProt:Q9U3P1 protein_id:CAB63433.3
C28D4.3	9	0	locus:gln-6 glutamine synthase status:Confirmed UniProt:O02225 protein_id:CAB05127.1
C29E4.10	9	0	status:Partially_confirmed UniProt:Q95QT2 protein_id:CCD66013.1
C32D5.4	9	0	status:Partially_confirmed UniProt:Q09264 protein_id:CCD66030.1
C32D5.9	9	0	locus:lgg-1 status:Confirmed UniProt:Q09490 protein_id:CCD66037.1
C33F10.8	9	0	protein tyrosine phosphatase status:Confirmed UniProt:Q18385 protein_id:CCD66513.1
C33H5.16	9	0	protein-tyrosine phophatase status:Partially_confirmed UniProt:Q18415 protein_id:CCD66584.1
C34B4.2a	9	0	Activin types I and II receptor domain status:Confirmed UniProt:Q18419 protein_id:CAB01486.3
C34G6.1	9	0	locus:hpo-27 status:Partially_confirmed UniProt:Q8T3B6 protein_id:CCD66682.1
C34G6.5	9	0	ser\/thr-protein kinase status:Partially_confirmed UniProt:O01493 protein_id:CCD66685.1
C35D10.3	9	0	status:Partially_confirmed UniProt:Q18487 protein_id:CCD66792.1
C36E6.1b	9	0	status:Partially_confirmed UniProt:Q9BLA0 protein_id:CCD66899.1
C47D12.8	9	0	DNA repair protein RAD16 like status:Partially_confirmed UniProt:Q18671 protein_id:CAB70217.1
C50F4.1	9	0	status:Partially_confirmed UniProt:Q18739 protein_id:CAA94736.2
C54G6.2	9	0	status:Partially_confirmed UniProt:O44980 protein_id:CCD68046.1
D2096.4	9	0	locus:sqv-1 status:Confirmed UniProt:Q19003 protein_id:CCD68509.1
F01D4.2	9	0	locus:ugt-44 UDP-glucoronosyltransferase status:Confirmed UniProt:O17757 protein_id:CAB02884.1
F01G10.5	9	0	status:Partially_confirmed UniProt:O17763 protein_id:CAB02893.1
F07A11.5	9	0	ribokinase status:Confirmed UniProt:Q19133 protein_id:CAA91318.2
F08F8.6	9	0	status:Partially_confirmed UniProt:Q95ZW3 protein_id:CCD69063.1
F10E7.8	9	0	locus:farl-11 status:Partially_confirmed UniProt:Q19300 protein_id:CCD69173.1
F10E9.2	9	0	status:Partially_confirmed UniProt:P34396 protein_id:CCD69129.1
F10G7.12	9	0	status:Confirmed UniProt:Q1W0R4 protein_id:CCD69218.1
F15H10.4	9	0	locus:tag-314 status:Partially_confirmed UniProt:O45917 protein_id:CAA98263.5
F17H10.1	9	0	status:Confirmed UniProt:Q19534 protein_id:CAA93682.1
F19F10.9	9	0	status:Partially_confirmed UniProt:O01524 protein_id:CCD67759.1
F23F12.3	9	0	status:Confirmed UniProt:P46499 protein_id:CCD69933.1
F29D10.4	9	0	locus:hum-1 myosin status:Confirmed UniProt:Q19901 protein_id:CAB00095.1
F38B7.3	9	0	PH (pleckstrin homology) domain status:Partially_confirmed UniProt:Q20151 protein_id:CAA98477.1
F44C4.3	9	0	locus:cpr-4 cathepsin B-like cysteine proteinase 4 precursor status:Confirmed UniProt:P43508 protein_id:CCD71204.1
F45D3.5	9	0	locus:sel-1 Yeast hypothetical gene L8167.5 like status:Confirmed UniProt:Q20423 protein_id:CAB01505.1
F46B6.8	9	0	locus:lipl-2 lipase status:Partially_confirmed UniProt:Q20449 protein_id:CAA94824.1
F46F11.3	9	0	locus:tag-83 status:Partially_confirmed UniProt:P91301 protein_id:CCD71350.1
F47F6.5	9	0	locus:clec-119 proteinase status:Partially_confirmed UniProt:Q6F6K5 protein_id:CCD71439.1
F47G9.4	9	0	Zinc finger, C3HC4 type (RING finger) status:Partially_confirmed UniProt:Q20548 protein_id:CAA98481.2
F49E7.1a	9	0	locus:rme-6 status:Confirmed UniProt:Q9GYH7 protein_id:CCD63167.1
F52F10.1	9	0	status:Confirmed UniProt:Q9UAR2 protein_id:CCD69590.1
F54G8.4	9	0	locus:nhl-1 Zinc finger, C3HC4 type (RING finger) status:Partially_confirmed UniProt:Q03601 protein_id:CAA80152.1
F55G1.4	9	0	locus:rod-1 status:Partially_confirmed UniProt:Q20849 protein_id:CCD69392.1
F56E10.1	9	0	status:Partially_confirmed UniProt:Q9TXN9 protein_id:CCD71973.1
F56H9.2	9	0	status:Confirmed UniProt:Q20909 protein_id:CAA98950.1
F59C6.2	9	0	status:Partially_confirmed UniProt:Q93828 protein_id:CAB01873.2
K06A1.6	9	0	locus:dgk-5 DIACYLGLYCEROL KINASE status:Partially_confirmed UniProt:Q10024 protein_id:CCD72614.1
K07B1.8	9	0	status:Confirmed UniProt:Q95R02 protein_id:CCD68621.1
K07F5.8	9	0	protein-tyrosine phosphatase status:Confirmed UniProt:Q21297 protein_id:CAA94284.2
M01D7.5	9	0	locus:nlp-12 status:Confirmed UniProt:O01970 protein_id:CCD67953.1
M106.5	9	0	locus:cap-2 F-actin capping protein beta subunit status:Confirmed UniProt:P34686 protein_id:CAA87051.1
R03E1.2	9	0	status:Confirmed UniProt:Q9XTY9 protein_id:CAB07401.1
R07C3.13	9	0	status:Partially_confirmed UniProt:O16772 protein_id:CCD66385.1
R08C7.8	9	0	serine\/threonine protein phosphatase status:Confirmed UniProt:Q21840 protein_id:CCD73089.1
R08F11.3	9	0	locus:cyp-33C8 cytochrome P450 status:Partially_confirmed UniProt:O02641 protein_id:CCD72308.1
R11H6.2	9	0	Human placenta (DIFF33) protein like status:Partially_confirmed UniProt:O45719 protein_id:CAB07645.1
T02B5.3	9	0	carboxylesterase status:Partially_confirmed UniProt:P92016 protein_id:CAB03273.2
T04H1.2	9	0	GTP-binding protein status:Confirmed UniProt:Q22174 protein_id:CAB01578.1
T06E4.4	9	0	locus:col-147 collagen status:Confirmed UniProt:Q22256 protein_id:CAA94788.1
T07C4.10	9	0	status:Partially_confirmed UniProt:Q5CZ46 protein_id:CAI59118.1
T13A10.14	9	0	locus:srv-28 7TM chemoreceptor, srv family status:Predicted UniProt:Q86DC8 protein_id:CCD72067.1
T13F2.6	9	0	status:Partially_confirmed UniProt:Q94049 protein_id:CAB03357.1
T15D6.1	9	0	status:Partially_confirmed UniProt:O02313 protein_id:CAB05627.1
T20D3.2	9	0	status:Confirmed UniProt:O01254 protein_id:CAA92485.1
T21H3.1a	9	0	status:Confirmed UniProt:O16308 protein_id:CCD69966.1
VW02B12L.1	9	0	locus:vha-6 vacuolar ATP synthase status:Confirmed UniProt:Q17660 protein_id:CAA90758.1
W02A11.2	9	0	locus:vps-25 status:Confirmed UniProt:Q9U354 protein_id:CAB04889.2
W02B12.7	9	0	locus:klp-17 kinesin, kinesin-14 family status:Confirmed UniProt:Q23124 protein_id:CAA91398.2
W03A5.4	9	0	status:Confirmed UniProt:Q23138 protein_id:CCD73956.1
W03A5.6	9	0	status:Partially_confirmed protein_id:CCD73959.1
W03F8.2	9	0	protein kinase status:Partially_confirmed UniProt:O44570 protein_id:CCD65508.1
W07A8.5	9	0	locus:srxa-6 status:Partially_confirmed UniProt:Q9U335 protein_id:CAB60333.1
W08D2.8	9	0	locus:kin-21 tyrosine-protein kinase (FES\/FPS subfamily) status:Partially_confirmed UniProt:Q21299 protein_id:CAA94286.2
W09C5.7a	9	0	status:Partially_confirmed UniProt:Q9U330 protein_id:CAB63333.1
W10G11.11	9	0	locus:clec-134 status:Partially_confirmed UniProt:O61212 protein_id:CCD73671.1
Y105E8A.8	9	0	status:Partially_confirmed UniProt:Q8WQB4 protein_id:CAD21659.1
Y106G6D.2	9	0	status:Partially_confirmed UniProt:Q9XX62 protein_id:CAA20975.1
Y106G6E.6	9	0	locus:csnk-1 casein kinase like status:Confirmed UniProt:Q8WQ99 protein_id:CAB60309.2
Y113G7A.3	9	0	locus:sec-23 status:Confirmed UniProt:Q9U2Z1 protein_id:CAB60476.2
Y119D3B.21	9	0	status:Confirmed UniProt:Q95Y68 protein_id:CCD73929.1
Y22D7AR.12	9	0	status:Partially_confirmed UniProt:Q9BKX0 protein_id:CCD73767.1
Y47D3A.10	9	0	locus:tbx-34 status:Confirmed UniProt:Q9NAH2 protein_id:CAB55070.1
Y47D3A.11	9	0	locus:wht-8 status:Partially_confirmed UniProt:Q9U2D0 protein_id:CAB57891.2
Y49F6B.8	9	0	status:Partially_confirmed UniProt:Q9N4U6 protein_id:CCD64719.1
Y51H4A.25a	9	0	status:Confirmed UniProt:Q9TVP0 protein_id:CAB63388.1
Y54G2A.23	9	0	status:Confirmed UniProt:Q9N3B0 protein_id:CCD83510.1
Y54G2A.35	9	0	locus:ser-6 status:Partially_confirmed UniProt:Q8MXS7 protein_id:CCD83524.1
Y57G7A.3a	9	0	status:Confirmed UniProt:O76624 protein_id:CCD71444.1
Y71D11A.1	9	0	locus:cdh-12 status:Partially_confirmed UniProt:Q3V5L0 protein_id:CCD73933.1
Y71G12A.4	9	0	status:Partially_confirmed UniProt:Q9BL52 protein_id:CCD72997.1
Y73B6BL.26	9	0	locus:lgc-10 status:Partially_confirmed UniProt:Q9GUF0 protein_id:CCD74200.1
Y75B8A.16	9	0	status:Confirmed UniProt:Q9U1S3 protein_id:CAA22103.2
Y75B8A.22	9	0	locus:tim-1 status:Confirmed UniProt:Q9XW65 protein_id:CAA22106.3
Y75B8A.26	9	0	locus:mrp-8 ABC transporters \; ABC transporter transmembrane region. status:Partially_confirmed UniProt:Q9XW61 protein_id:CAA22110.2
Y81G3A.1	9	0	status:Partially_confirmed UniProt:Q9XVY3 protein_id:CAA22516.1
ZC8.3	9	0	locus:set-30 status:Partially_confirmed UniProt:Q23084 protein_id:CCD73128.1
ZC84.1	9	0	Serine protease inhibitor, Kunitz type status:Partially_confirmed UniProt:Q03610 protein_id:CAA79569.3
ZK1098.6	9	0	Coiled coil protein status:Partially_confirmed UniProt:P34606 protein_id:CAA80134.2
ZK185.5	9	0	status:Confirmed UniProt:Q3V5H6 protein_id:CCD70163.1
ZK507.1	9	0	serine\/threonine kinase status:Partially_confirmed UniProt:P34633 protein_id:CAA82367.2
ZK686.5	9	0	status:Confirmed UniProt:Q7Z142 protein_id:CCD63649.1
ZK783.2	9	0	locus:upp-1 tyrosine phosphatase status:Confirmed UniProt:Q23588 protein_id:CCD65249.1
ZK792.2	9	0	locus:inx-8 Ogre family status:Partially_confirmed UniProt:Q23593 protein_id:CAA92633.2
ZK856.7	9	0	status:Confirmed UniProt:Q23642 protein_id:CAA94855.1
ZK892.3	9	0	transport protein status:Partially_confirmed UniProt:Q09617 protein_id:CAA88567.1
B0205.3	10	0	locus:rpn-10 status:Confirmed UniProt:O61742 protein_id:CCD61298.1
B0213.5	10	0	locus:nlp-30 status:Confirmed UniProt:O44663 protein_id:CCD61355.1
B0213.6	10	0	locus:nlp-31 status:Confirmed UniProt:O44662 protein_id:CCD61356.1
B0564.11	10	0	status:Confirmed UniProt:Q6BET5 protein_id:CAH04641.1
C02A12.4	10	0	locus:lys-7 status:Confirmed UniProt:O16202 protein_id:CCD62480.1
C05C8.4	10	0	locus:gei-6 status:Partially_confirmed UniProt:O16310 protein_id:CCD63090.1
C07G3.9	10	0	locus:ugt-64 ugt family status:Partially_confirmed UniProt:O16322 protein_id:CCD62492.1
C10C6.3	10	0	status:Confirmed UniProt:P90743 protein_id:CAB05680.2
C10H11.9	10	0	locus:let-502 Rho-associated kinase status:Confirmed UniProt:P92199 protein_id:CCD64221.1
C24H10.5	10	0	locus:cal-5 EF-hand calcium binding protein status:Confirmed UniProt:Q18136 protein_id:CCD65556.1
C25D7.12	10	0	status:Partially_confirmed UniProt:O17603 protein_id:CAB02938.3
C26C6.3	10	0	locus:nas-36 zinc metalloprotease status:Confirmed UniProt:Q18206 protein_id:CAA96596.2
C29E4.5a	10	0	locus:tag-250 status:Confirmed UniProt:C8JQN8 protein_id:CCD66014.1
C31A11.5	10	0	locus:oac-6 status:Partially_confirmed UniProt:O45282 protein_id:CAB05687.1
C32E8.7	10	0	locus:ric-19 status:Partially_confirmed UniProt:P91124 protein_id:CCD66406.1
C34C12.4	10	0	status:Confirmed UniProt:Q09269 protein_id:CAA87095.2
C41G6.9	10	0	locus:srh-165 status:Predicted UniProt:O17662 protein_id:CAB02834.1
C43E11.11	10	0	locus:cogc-5 status:Confirmed UniProt:P91151 protein_id:CCD65163.1
C43E11.8	10	0	locus:exoc-7 status:Partially_confirmed UniProt:P91149 protein_id:CCD65160.1
C45G9.13	10	0	status:Confirmed UniProt:Q8MNU5 protein_id:CCD67402.1
C46H11.11	10	0	locus:fhod-1 status:Confirmed UniProt:Q1XIS2 protein_id:CCD66227.1
C47G2.4	10	0	status:Partially_confirmed UniProt:Q18695 protein_id:CAA88936.1
C48A7.2	10	0	phosphate permease status:Confirmed UniProt:Q18697 protein_id:CCD62067.1
C48E7.10	10	0	locus:spp-15 status:Confirmed UniProt:Q9BIC4 protein_id:CCD64210.1
C50C3.2	10	0	Spectrin alpha chain status:Partially_confirmed UniProt:P34367 protein_id:CCD66129.1
C52E4.6a	10	0	locus:cyl-1 status:Confirmed UniProt:Q7JLC3 protein_id:CAB01416.1
E04D5.3	10	0	locus:cut-4 cuticlin like protein status:Partially_confirmed UniProt:Q19053 protein_id:CAA91280.2
F01G4.1	10	0	locus:swsn-4 SNF2alpha like status:Confirmed UniProt:Q19106 protein_id:CAA92978.1
F08F8.5	10	0	locus:numr-1 status:Partially_confirmed UniProt:Q19208 protein_id:CCD69062.1
F14F7.1	10	0	locus:col-98 collagen status:Confirmed UniProt:O17805 protein_id:CAB04111.1
F15B9.1	10	0	locus:far-3 O.volvulus antigen peptide like status:Confirmed UniProt:Q19478 protein_id:CAB01422.1
F16C3.2	10	0	status:Confirmed UniProt:Q9U3I9 protein_id:CAB02967.2
F17C11.4	10	0	status:Confirmed UniProt:Q19515 protein_id:CAA96626.1
F18C5.2	10	0	locus:wrn-1 status:Confirmed UniProt:Q19546 protein_id:CCD68193.1
F25D7.5	10	0	EGF-like domain status:Partially_confirmed UniProt:Q93563 protein_id:CAP59533.1
F26A3.5	10	0	status:Confirmed UniProt:Q93596 protein_id:CAB01703.1
F26E4.8	10	0	N.D.
F26H9.1	10	0	locus:prom-1 status:Confirmed UniProt:O01321 protein_id:CAB04206.2
F28H7.6	10	0	status:Partially_confirmed UniProt:Q19893 protein_id:CAA96638.1
F29G9.5	10	0	locus:rpt-2 ATPase status:Confirmed UniProt:O16368 protein_id:CCD64135.1
F38A5.13	10	0	locus:dnj-11 DNA-binding protein status:Confirmed UniProt:Q94216 protein_id:CCD67179.1
F42C5.5	10	0	status:Partially_confirmed UniProt:Q20324 protein_id:CCD63347.1
F43C9.2	10	0	EF-hand calcium binding protein status:Confirmed UniProt:Q20358 protein_id:CCD67083.1
F43G6.6	10	0	locus:jmjd-1.1 status:Partially_confirmed UniProt:Q20367 protein_id:CAA90395.1
F48C1.2	10	0	locus:fbxa-145 status:Partially_confirmed UniProt:O01573 protein_id:CCD62469.1
F52B5.6	10	0	locus:rpl-25.2 60S ribosomal protein status:Confirmed UniProt:Q20647 protein_id:CAA99858.1
F52E1.1	10	0	locus:pos-1 zinc-finger protein status:Confirmed UniProt:Q20667 protein_id:CCD70802.1
F54C9.4	10	0	locus:col-38 collagen status:Confirmed UniProt:Q20754 protein_id:CAA90250.1
F54D5.3	10	0	status:Confirmed UniProt:Q20769 protein_id:CAA91330.2
F55A11.2	10	0	locus:syx-5 epimorphin protein status:Confirmed UniProt:Q20797 protein_id:CAA96656.1
F56D12.5b	10	0	locus:vig-1 status:Confirmed UniProt:Q8MNX8 protein_id:CCD64349.1
F57H12.7	10	0	locus:mec-17 status:Confirmed UniProt:O45100 protein_id:CCD69773.1
F58H7.2	10	0	locus:faah-3 status:Partially_confirmed UniProt:O45089 protein_id:CCD67285.1
F59A6.1	10	0	locus:nsy-1 Protein kinase status:Partially_confirmed UniProt:Q21029 protein_id:CCD70472.1
F59D8.1	10	0	locus:vit-3 status:Partially_confirmed UniProt:Q9N4J2 protein_id:CCD71957.1
F59E11.6	10	0	status:Partially_confirmed UniProt:O16760 protein_id:CCD72135.1
K02D10.5	10	0	locus:snap-29 synaptosomal associated protein status:Confirmed UniProt:P83351 protein_id:CCD71830.1
K02F3.4	10	0	locus:zip-2 status:Confirmed UniProt:Q21148 protein_id:CCD61873.1
K07B1.6a	10	0	locus:tos-1 status:Confirmed UniProt:O01885 protein_id:CCD68618.1
K07G5.1	10	0	locus:crml-1 Leucine Rich Repeat (2 copies) (4 domains) status:Partially_confirmed UniProt:Q21301 protein_id:CAA95828.1
K09C6.9	10	0	status:Confirmed UniProt:O16945 protein_id:CCD71079.1
K09E4.6	10	0	locus:cpg-7 status:Confirmed UniProt:Q7YWX9 protein_id:CAE17873.1
K11C4.4	10	0	locus:odc-1 ornithine decarboxylase status:Partially_confirmed UniProt:P41931 protein_id:CCD72902.1
M03E7.5	10	0	locus:memb-2 status:Confirmed UniProt:Q21499 protein_id:CCD68245.1
M18.6	10	0	status:Partially_confirmed UniProt:Q21558 protein_id:CAA92828.2
R02D3.2	10	0	locus:cogc-8 status:Confirmed UniProt:O44502 protein_id:CCD73166.1
R05D3.8	10	0	status:Partially_confirmed UniProt:P34541 protein_id:CCD73196.1
R05D7.5	10	0	status:Partially_confirmed UniProt:O45708 protein_id:CAB03218.2
R09B5.12	10	0	status:Partially_confirmed UniProt:O44609 protein_id:CCD68889.1
R09B5.3	10	0	locus:cnc-2 status:Confirmed UniProt:O44611 protein_id:CCD68879.1
R148.7	10	0	status:Confirmed UniProt:O17270 protein_id:CCD67219.1
T03F1.1	10	0	status:Confirmed UniProt:P91430 protein_id:CCD67786.1
T04A8.15	10	0	locus:him-18 glucose-6-phosphate 1-dehydrogenase status:Partially_confirmed UniProt:Q22145 protein_id:CAA84736.2
T04A8.18	10	0	status:Partially_confirmed UniProt:B5U8L0 protein_id:CAR64677.1
T08A9.11b	10	0	locus:ttr-59 status:Partially_confirmed UniProt:A8WFJ0 protein_id:CCD63527.1
T19B4.1	10	0	locus:pamn-1 monooxygenase status:Partially_confirmed UniProt:P83388 protein_id:CCD62973.1
T19E7.2a	10	0	locus:skn-1 status:Confirmed UniProt:P34707 protein_id:CCD62212.1
T21E12.4	10	0	locus:dhc-1 dynein heavy chain status:Partially_confirmed UniProt:Q19020 protein_id:CCD64267.1
T26A8.1	10	0	status:Confirmed UniProt:Q22806 protein_id:CCD73160.1
T27F7.1	10	0	status:Confirmed UniProt:Q9GYK4 protein_id:CCD72089.1
W03A5.1	10	0	status:Partially_confirmed UniProt:Q23136 protein_id:CCD73954.1
Y34F4.3	10	0	status:Partially_confirmed UniProt:Q9GR67 protein_id:CCD68897.1
Y40H7A.10	10	0	Cysteine protease status:Confirmed UniProt:Q9XWA4 protein_id:CAA22062.1
Y48E1B.2a	10	0	BR-1 protein-like status:Partially_confirmed UniProt:O18196 protein_id:CAB07689.2
Y4C6B.6	10	0	status:Confirmed UniProt:Q9UB00 protein_id:CCD71128.1
Y4C6B.7	10	0	status:Confirmed UniProt:Q7YZG3 protein_id:CCD71129.1
Y50D4A.4	10	0	status:Partially_confirmed UniProt:Q95Y58 protein_id:CCD67103.1
Y51A2D.4	10	0	locus:hmit-1.1 Sugar (and other) transporters status:Partially_confirmed UniProt:Q9XXR3 protein_id:CAA16400.1
Y51B9A.4	10	0	locus:arrd-2 status:Confirmed UniProt:Q9XXC4 protein_id:CAA19538.1
Y51F10.7	10	0	status:Confirmed UniProt:Q8TA47 protein_id:CCD73478.1
Y54E10BR.5	10	0	status:Confirmed UniProt:Q9N3D0 protein_id:CCD72991.1
Y54F10BM.2	10	0	locus:iffb-1 status:Confirmed UniProt:Q95XK7 protein_id:CCD73849.1
Y57A10A.13	10	0	status:Confirmed UniProt:Q9NA69 protein_id:CAB55016.2
Y59A8B.6	10	0	status:Confirmed UniProt:Q9GRZ2 protein_id:CAC14407.3
Y76B12C.2	10	0	locus:xpc-1 status:Partially_confirmed UniProt:Q9N4C3 protein_id:CCD73179.1
Y92H12BR.2	10	0	status:Confirmed UniProt:Q9BPN9 protein_id:CCD70783.1
ZC455.4	10	0	locus:ugt-6 UDP-glucuronysltransferase status:Confirmed UniProt:Q23334 protein_id:CAA99955.2
ZC581.1	10	0	locus:nekl-2 ser\/thr-protein kinase status:Confirmed UniProt:O01775 protein_id:CCD64899.1
ZK550.6	10	0	status:Confirmed UniProt:O62515 protein_id:CAB05318.1
ZK632.2	10	0	Coiled coil protein status:Partially_confirmed UniProt:P34648 protein_id:CAA80179.1
ZK783.6	10	0	status:Partially_confirmed UniProt:Q3S1M6 protein_id:CCD65253.1
ZK970.4	10	0	locus:vha-9 H+-transporting ATPase status:Confirmed UniProt:Q23680 protein_id:CAA88888.1
B0280.5	10	0	locus:cpg-2 status:Confirmed UniProt:P41996 protein_id:CCD61602.1
B0523.1	11	0	locus:kin-31 Tyrosine kinase status:Confirmed UniProt:P34265 protein_id:CCD61728.1
B0545.3	11	0	locus:scl-23 extracellular protein status:Confirmed UniProt:O76663 protein_id:CCD62173.1
C02F5.1	11	0	locus:knl-1 status:Partially_confirmed UniProt:P34278 protein_id:CCD62626.1
C03E10.4	11	0	locus:gly-20 UDP-GlcNAc:a-6-D-mannoside b1,2-N-acetylglucosaminyltransferase II status:Confirmed UniProt:O17560 protein_id:CAB03823.2
C03G6.19	11	0	locus:srp-6 serine protease inhibitor status:Confirmed UniProt:O01462 protein_id:CCD62703.1
C04A11.2	11	0	status:Partially_confirmed UniProt:O17568 protein_id:CAB03831.1
C04F12.10	11	0	locus:fce-1 Zinc-binding metalloprotease domain status:Confirmed UniProt:Q9XVE5 protein_id:CAB03839.1
C07G3.10	11	0	status:Partially_confirmed UniProt:Q965N0 protein_id:CCD62493.1
C14A6.1	11	0	locus:clec-48 Lectin C-type domain short and long forms (2 domains) status:Partially_confirmed UniProt:Q9XVE1 protein_id:CAB03881.1
C18A11.1	11	0	status:Confirmed UniProt:Q18070 protein_id:CCD65059.1
C18F10.7a	11	0	status:Confirmed UniProt:Q18099 protein_id:CCD65204.1
C25F9.2	11	0	status:Partially_confirmed UniProt:O62074 protein_id:CAB03918.1
C27F2.7	11	0	status:Partially_confirmed UniProt:Q18262 protein_id:CCD65744.1
C29F4.1	11	0	locus:col-125 collagen status:Confirmed UniProt:Q18302 protein_id:CAA92729.1
C29F5.1	11	0	status:Confirmed UniProt:Q18310 protein_id:CCD66020.1
C44B9.2	11	0	status:Partially_confirmed UniProt:Q18603 protein_id:CAA97779.1
C49C3.11	11	0	status:Confirmed UniProt:Q9XUG2 protein_id:CAB05156.2
C50B6.4	11	0	locus:col-161 collagen status:Confirmed UniProt:O17686 protein_id:CAB02849.1
C52E12.6	11	0	status:Partially_confirmed UniProt:Q8IG38 protein_id:CCD64626.1
C55C3.8	11	0	status:Partially_confirmed UniProt:Q4PIU0 protein_id:CCD68151.1
C56G2.5	11	0	Protein kinase status:Partially_confirmed UniProt:Q09516 protein_id:CCD83377.1
F11E6.5	11	0	locus:elo-2 GNS1\/SUR4 family status:Confirmed UniProt:Q9XVQ9 protein_id:CAB02921.1
F13D12.3	11	0	status:Confirmed UniProt:Q19395 protein_id:CAA88949.1
F16B12.1	11	0	C1R\/C1S-like domain status:Partially_confirmed UniProt:Q93518 protein_id:CAB02962.2
F20G4.1	11	0	locus:smgl-1 status:Partially_confirmed UniProt:P90841 protein_id:CAA99839.2
F21C3.7	11	0	status:Partially_confirmed UniProt:B0M0M4 protein_id:CAP72368.1
F23C8.8	11	0	protein kinase status:Confirmed UniProt:Q9TXI1 protein_id:CCD69892.1
F25B4.2	11	0	status:Confirmed UniProt:Q22967 protein_id:CCD64505.1
F26D2.2	11	0	locus:syp-1 status:Confirmed UniProt:Q8MUP4 protein_id:CAB04186.2
F28F9.4	11	0	locus:aat-8 amino acid permease status:Partially_confirmed UniProt:Q94197 protein_id:CCD70188.1
F28G4.5	11	0	N.D.
F28H1.5	11	0	status:Partially_confirmed UniProt:O01540 protein_id:CCD70215.1
F37D6.6	11	0	locus:tag-68 status:Confirmed UniProt:Q9N638 protein_id:CAB70221.2
F38E9.5	11	0	protein tyrosine kinase status:Confirmed UniProt:Q20173 protein_id:CCD70822.1
F41E6.2	11	0	locus:grd-5 status:Confirmed UniProt:O16462 protein_id:CCD64081.1
F43D9.1	11	0	Band 4.1 domain status:Partially_confirmed UniProt:Q20362 protein_id:CAA84702.2
F43E2.3	11	0	locus:insc-1 status:Confirmed UniProt:O02088 protein_id:CCD63542.1
F44G4.2	11	0	status:Confirmed UniProt:Q20412 protein_id:CAA90118.1
F44G4.5	11	0	status:Partially_confirmed UniProt:Q20415 protein_id:CAA90121.1
F45E4.4	11	0	locus:tag-199 status:Partially_confirmed UniProt:Q94226 protein_id:CCD63780.1
F52F12.9	11	0	status:Confirmed UniProt:Q7YX18 protein_id:CAE17820.3
F56A3.3a	11	0	locus:npp-6 status:Partially_confirmed UniProt:P91350 protein_id:CCD66430.1
F56F4.4	11	0	status:Partially_confirmed UniProt:O01841 protein_id:CCD71979.1
F58E10.7	11	0	status:Confirmed UniProt:Q9XUW9 protein_id:CAB04514.1
F59A1.4	11	0	locus:str-89 status:Partially_confirmed UniProt:O62280 protein_id:CAB04536.1
H10E21.2	11	0	G-protein coupled receptor status:Partially_confirmed UniProt:O76667 protein_id:CCD68274.1
H20J04.2	11	0	locus:athp-2 status:Partially_confirmed UniProt:Q9N5L9 protein_id:CCD61677.1
H32C10.3	11	0	status:Partially_confirmed UniProt:Q9TYQ6 protein_id:CCD72482.1
H34I24.2	11	0	status:Confirmed UniProt:O76672 protein_id:CCD72019.1
H40L08.2a	11	0	status:Confirmed UniProt:D5MCV5 protein_id:CBL43449.1
K02B12.7	11	0	ADP-ribosylation factor 1-directed GTPase activating protein status:Confirmed UniProt:P90904 protein_id:CAB00036.1
K03E5.2d	11	0	status:Confirmed UniProt:C0Z1Y3 protein_id:CCD70004.1
K07A12.1	11	0	status:Partially_confirmed UniProt:P90919 protein_id:CAB03183.1
K07C5.3	11	0	DNA ligase like domain status:Confirmed UniProt:Q21275 protein_id:CAA94896.1
K08E3.6	11	0	locus:cyk-4 Phorbol esters\/diacylglycerol binding domain (C1 domain), GTPase-activator protein for Rho-like GTPases status:Confirmed UniProt:Q9XUS9 protein_id:CAB04593.1
R04B5.9	11	0	locus:ugt-47 UDP-glucuronosyltransferase status:Confirmed UniProt:Q21706 protein_id:CAA94845.2
R09H10.3a	11	0	transthyretin like status:Confirmed UniProt:Q21882 protein_id:CAB00872.2
R102.1	11	0	status:Partially_confirmed UniProt:Q21887 protein_id:CAA94355.2
R102.8	11	0	status:Partially_confirmed UniProt:Q9U388 protein_id:CAB54292.2
R13D7.1	11	0	locus:str-41 7TM chemoreceptor, str family status:Partially_confirmed UniProt:Q966G3 protein_id:CCD83340.1
T05A7.9	11	0	small histidine-alanine-rich protein precursor (SHARP) status:Predicted UniProt:Q95ZQ1 protein_id:CCD69227.1
T06C12.6	11	0	locus:nhr-102 Zinc finger, C4 type (two domains) status:Confirmed UniProt:Q9XVJ1 protein_id:CAB03298.1
T07C4.11a	11	0	locus:jmjd-4 status:Partially_confirmed UniProt:Q14V35 protein_id:CAK55173.1
T07C4.5	11	0	locus:ttr-15 Transthyretin-like family status:Confirmed UniProt:Q22288 protein_id:CAA82574.1
T19C9.5	11	0	locus:scl-25 status:Partially_confirmed UniProt:O45790 protein_id:CAB07484.1
T19E7.1	11	0	locus:clec-178 status:Partially_confirmed UniProt:Q22591 protein_id:CCD62211.1
T26A8.3	11	0	status:Confirmed UniProt:Q22803 protein_id:CCD73163.1
W05B2.1	11	0	locus:col-94 status:Confirmed UniProt:Q9U349 protein_id:CAB03475.1
Y116A8C.16a	11	0	locus:rom-4 status:Partially_confirmed UniProt:Q9U2V5 protein_id:CAB55122.3
Y116A8C.38	11	0	N.D.
Y116F11B.14	11	0	status:Partially_confirmed UniProt:Q9NEJ3 protein_id:CAB81984.1
Y41D4A.4	11	0	status:Partially_confirmed UniProt:Q95Y24 protein_id:CCD72812.1
Y46G5A.17	11	0	locus:cpt-1 status:Confirmed UniProt:Q9U2F2 protein_id:CAB60359.3
Y46H3A.2	11	0	locus:hsp-16.41 heat shock protein status:Confirmed UniProt:P06581 protein_id:CCD70650.1
Y47D7A.11	11	0	status:Confirmed UniProt:Q9N3U4 protein_id:CCD69381.1
Y47H10A.1	11	0	locus:clp-3 status:Partially_confirmed UniProt:Q9U2B2 protein_id:CAB60389.2
Y50E8A.10	11	0	status:Partially_confirmed UniProt:Q9NAE8 protein_id:CAB55058.1
Y53C12B.5a	11	0	locus:mab-3 DM DNA binding domain status:Partially_confirmed UniProt:O18214 protein_id:CAB16489.1
Y54G2A.6	11	0	locus:clec-85 clec family, C-type lectin status:Confirmed UniProt:Q95XX2 protein_id:CCD83493.1
Y55F3AM.9	11	0	status:Confirmed UniProt:Q9N370 protein_id:CCD74067.1
Y57E12AL.1a	11	0	status:Confirmed UniProt:Q95XV3 protein_id:CCD69746.1
Y57G11C.36	11	0	status:Confirmed UniProt:Q8I4C4 protein_id:CAD56258.1
Y60A3A.7	11	0	status:Confirmed UniProt:Q9U1Z6 protein_id:CAB60395.1
Y71A12B.11	11	0	status:Confirmed UniProt:Q9NEN0 protein_id:CAB82002.1
Y71F9B.7	11	0	locus:plk-2 status:Confirmed UniProt:Q9N2L7 protein_id:CCD70415.1
Y71G12B.22	11	0	status:Confirmed UniProt:Q95XP1 protein_id:CCD67977.1
ZC334.3	11	0	locus:ins-24 status:Confirmed UniProt:Q9U1P6 protein_id:CAB04964.3
ZC513.10	11	0	locus:fbxa-223 status:Predicted UniProt:O45983 protein_id:CCD64072.1
ZC581.6	11	0	locus:try-7 status:Partially_confirmed UniProt:O01771 protein_id:CCD64905.1
ZK1290.9	11	0	locus:fbxa-224 status:Partially_confirmed UniProt:Q09336 protein_id:CCD65947.1
ZK402.5	11	0	status:Predicted UniProt:Q23477 protein_id:CCD69745.1
ZK525.1	11	0	locus:flp-15 status:Confirmed UniProt:O46023 protein_id:CAB05022.1
ZK721.2	11	0	locus:unc-27 troponin I status:Confirmed UniProt:Q9GYF1 protein_id:CCD73101.1
ZK896.7	11	0	locus:clec-186 lectin (C-type) status:Confirmed UniProt:O02343 protein_id:CAB05324.2
ZK973.6	11	0	locus:anc-1 status:Confirmed UniProt:Q9N4M4 protein_id:CCD73568.1
B0379.1a	12	0	status:Confirmed UniProt:Q9XU45 protein_id:CAB05896.1
B0523.5	12	0	locus:fli-1 status:Confirmed UniProt:P34268 protein_id:CCD61730.1
C03G5.2	12	0	locus:nspc-7 nspc family status:Confirmed UniProt:Q8WQG6 protein_id:CCD62794.1
C03H5.3	12	0	status:Confirmed UniProt:O16657 protein_id:CCD62820.1
C04G2.5	12	0	status:Partially_confirmed UniProt:Q17628 protein_id:CAA94672.1
C06B3.6	12	0	status:Confirmed UniProt:Q17705 protein_id:CAB01116.1
C08F8.4	12	0	locus:mboa-4 status:Confirmed UniProt:Q17826 protein_id:CAA97423.1
C18D4.5	12	0	locus:srz-25 status:Predicted UniProt:Q5WRM5 protein_id:CAH60750.1
C18E9.8	12	0	status:Partially_confirmed UniProt:Q18097 protein_id:CAA93857.1
C25E10.9a	12	0	locus:swm-1 status:Confirmed UniProt:Q18158 protein_id:CCD65654.1
C25G4.4	12	0	locus:gmeb-4 SAND domain status:Confirmed UniProt:Q18171 protein_id:CAA94573.1
C29F9.11	12	0	locus:fbxa-58 status:Predicted UniProt:Q9TZC0 protein_id:CCD66070.1
C34F11.8	12	0	status:Confirmed UniProt:Q18464 protein_id:CCD65827.1
C39E9.6	12	0	locus:scl-8 testis-specific protein TPX-1 like status:Partially_confirmed UniProt:Q18540 protein_id:CAA94332.1
C54G4.7	12	0	status:Confirmed UniProt:Q18852 protein_id:CAA99819.1
C55B7.4a	12	0	locus:acdh-1 acyl-CoA dehydrogenase status:Confirmed UniProt:Q966M3 protein_id:CCD68091.1
F12F6.1	12	0	status:Confirmed UniProt:Q19372 protein_id:CAA97796.2
F22B8.6	12	0	locus:cth-1 cystathione gamma-lyase like status:Confirmed UniProt:O45391 protein_id:CAB05492.1
F26A3.4	12	0	protein-tyrosine phosphatase status:Confirmed UniProt:Q93592 protein_id:CAB01700.1
F28A12.3	12	0	status:Confirmed UniProt:Q22971 protein_id:CCD70114.1
F32D8.14	12	0	status:Confirmed UniProt:Q7YTG8 protein_id:CAE45046.1
F42F12.1	12	0	locus:nspc-9 status:Partially_confirmed UniProt:Q20345 protein_id:CAA92174.2
F46C3.6	12	0	status:Confirmed UniProt:A3FPK5 protein_id:CAM33503.1
F49E11.10	12	0	locus:scl-2 testis-specific protein TPX-1 like status:Confirmed UniProt:Q20603 protein_id:CAA94344.1
F49E12.1	12	0	peroxidase status:Confirmed UniProt:Q20616 protein_id:CAA91388.1
F52E1.13b	12	0	status:Confirmed UniProt:Q9TY02 protein_id:CCD70814.1
F55D12.6	12	0	status:Confirmed UniProt:O62264 protein_id:CAA99863.1
F57F4.4	12	0	status:Partially_confirmed UniProt:Q94247 protein_id:CCD69473.1
F58D5.8	12	0	status:Partially_confirmed UniProt:Q9NLC8 protein_id:CAC15866.1
F58F12.3	12	0	status:Partially_confirmed UniProt:Q09400 protein_id:CCD72071.1
F59A3.4	12	0	status:Confirmed UniProt:P91354 protein_id:CCD63898.1
F59B2.15	12	0	status:Partially_confirmed UniProt:C0P265 protein_id:CAX51678.1
K06A4.6	12	0	status:Partially_confirmed UniProt:Q21255 protein_id:CAA94784.1
K07C11.2	12	0	locus:air-1 protein kinase status:Confirmed UniProt:Q21271 protein_id:CCD64757.1
K07H8.5	12	0	status:Partially_confirmed UniProt:O45178 protein_id:CCD70611.1
M03C11.7	12	0	status:Confirmed UniProt:Q21486 protein_id:CAA88957.1
M18.5	12	0	locus:ddb-1 DNA repair protein like status:Confirmed UniProt:Q21554 protein_id:CAA92824.2
M18.7a	12	0	locus:aly-3 RNA recognition motif. (aka RRM, RBD, or RNP domain) status:Confirmed UniProt:Q21559 protein_id:CAA92829.1
M7.7	12	0	serine\/threonine kinase status:Partially_confirmed UniProt:Q21590 protein_id:CAA92744.1
R03D7.8	12	0	protein phosphatase status:Partially_confirmed UniProt:Q09598 protein_id:CAA86861.3
R12E2.2	12	0	status:Confirmed UniProt:O61794 protein_id:CCD65168.1
T05A12.3	12	0	status:Confirmed UniProt:Q9GYK8 protein_id:CCD73335.1
T06D8.9	12	0	status:Confirmed UniProt:Q22254 protein_id:CAA88972.2
T28C12.3	12	0	locus:fbxa-202 status:Partially_confirmed UniProt:O16696 protein_id:CCD69475.1
W02H5.4	12	0	status:Predicted UniProt:Q7KX58 protein_id:CCD71682.1
W03G1.1	12	0	locus:glt-7 amino acid transporter status:Partially_confirmed UniProt:Q9UAY8 protein_id:CCD69089.1
Y38F1A.2	12	0	Zinc finger, C3HC4 type (RING finger) status:Confirmed UniProt:Q9XWM0 protein_id:CAA21635.1
Y41C4A.7	12	0	status:Confirmed UniProt:Q9U2I5 protein_id:CAB63356.2
Y41D4B.21	12	0	locus:nhr-274 status:Partially_confirmed UniProt:Q95Y05 protein_id:CCD66721.1
Y41E3.18	12	0	status:Partially_confirmed UniProt:Q5FC17 protein_id:CAI46625.2
Y46G5A.29	12	0	status:Partially_confirmed UniProt:Q9U2D5 protein_id:CAB60377.4
Y48B6A.5	12	0	status:Partially_confirmed UniProt:Q9U2A7 protein_id:CAB54441.1
[truncated: 2,663 more rows]
