# Supplementary material for: Characterisation of Caenorhabditis elegans sperm transcriptome and proteome
Source: BMC Genomics. 2014 Feb 28;15:168. doi: 10.1186/1471-2164-15-168 (PMC4028957; doi:10.1186/1471-2164-15-168)
Supplement: Additional file 7 — C. elegans sperm genes targeted primary siRNAs. [file 1471-2164-15-168-S7.XLS]

## Sheet: Sp gene vs primary siRNA
Additional file 7
C.elegans sperm genes targeted primary siRNAs
	Sperm type A siRNAs
Gene ID	19G	20G	21G	22G	23G	24G	25G	26G	27G	28G
ZK354.11	√	-	-	-	√	-	√	√	-	-
F36H12.7	-	-	-	-	√	√	√	√	-	-
R13H9.4	-	-	-	√	√	-	√	√	-	-
R13H9.2	-	-	-	-	√	-	-	√	√	-
R09E10.6	-	-	-	-	-	√	-	-	-	-
ZK354.5	-	-	-	-	√	-	√	√	-	-
ZK354.4	√	-	√	√	√	√	√	√	-	-
C33F10.9	-	-	-	-	-	-	√	√	-	-
ZK354.1	√	-	√	√	√	√	√	√	-	-
C04F12.7	√	-	-	√	√	√	√	√	-	-
C09B9.6	√	-	√	√	√	√	√	√	√	-
R05F9.8	-	-	-	-	√	√	√	√	-	-
K08F4.8	√	-	-	√	√	√	√	√	√	-
ZK546.6	-	-	-	-	√	√	√	-	-	-
F32B6.5	-	-	√	√	√	√	√	√	-	-
F58A6.8	-	-	-	-	-	-	√	√	√	-
R05F9.13	-	-	-	-	√	√	√	√	-	-
C34F11.6	-	-	√	√	-	√	√	√	-	-
C34F11.4	-	-	-	√	-	√	√	-	-	-
F17E9.5	√	√	√	√	√	√	√	√	-	-
ZC116.2	-	-	√	-	-	√	√	√	√	-
K07F5.1	√	√	√	√	√	√	√	√	√	-
K07F5.3	√	√	√	√	√	-	√	√	√	-
C35D10.11	√	√	√	√	√	√	√	√	-	-
Y38C1AA.7	√	√	√	√	√	√	√	√	-	-
W06A7.5	√	√	√	√	√	√	-	√	-	-
F54C1.7	-	-	-	-	-	-	-	-	-	-
K07F5.9	√	√	√	√	√	√	√	√	√	-
F26G1.7	√	-	-	-	-	-	-	√	-	-
ZK1251.6	√	-	-	√	√	-	-	√	√	-
C04G2.4	√	√	-	√	√	√	√	√	√	-
F44D12.5	-	-	-	√	√	√	√	√	√	-
Y59E9AL.6	-	-	-	-	-	-	-	√	-	-
F07A5.2	√	-	√	√	√	√	√	√	√	-
T13F2.11	√	√	√	√	√	√	√	√	√	-
F27C1.1	-	-	-	√	√	√	-	√	-	-
MTCE.26	-	-	-	-	-	-	-	-	-	-
C04G2.8	√	√	√	√	√	√	√	√	√	-
C34D4.3	-	-	-	-	-	-	-	√	-	-
F11G11.8	-	√	√	√	√	√	√	√	√	-
ZK484.5	√	√	√	√	√	√	√	√	-	-
C24F3.6	-	-	-	-	-	-	-	-	-	-
K07F5.2	√	-	√	√	√	-	√	√	√	-
MTCE.21	-	-	-	-	-	-	-	-	-	-
K07F5.5	√	√	√	√	√	√	√	√	-	-
C17F3.1	√	√	√	√	√	√	√	√	√	-
T13F2.10	√	√	√	√	√	√	√	√	√	-
F32B6.6	√	-	√	√	√	√	√	√	√	-
T23B7.1	-	√	√	√	√	√	√	√	√	-
MTCE.31	-	-	-	-	-	-	-	-	-	-
F28H1.2	-	-	-	-	-	-	-	-	-	-
F08H9.2	-	√	√	√	√	√	√	√	√	√
F25H2.5	-	-	-	-	-	-	-	-	-	-
F53B6.4	√	√	√	√	√	√	√	√	√	-
F34D10.8	-	-	-	-	√	-	√	√	-	-
K07F5.11	-	√	-	-	-	√	√	√	-	-
F46A8.7	-	-	-	-	-	-	-	-	-	-
Y69E1A.2	-	√	-	√	√	√	√	√	-	-
C33F10.1	-	√	-	√	√	√	√	√	√	-
ZK484.8	√	√	√	√	√	√	√	√	-	-
MTCE.35	-	-	-	-	-	-	-	-	-	-
F44D12.4	-	-	-	-	√	-	√	√	-	-
T27A3.4	√	√	√	√	√	√	√	√	√	-
C04G2.9	√	-	-	√	√	√	√	√	-	-
F26B1.8	-	√	√	√	√	√	√	√	-	-
F09F7.2a	-	-	-	-	-	-	-	-	-	-
C35D10.2	√	-	-	√	-	√	-	√	-	-
T27E7.1	-	-	-	√	√	√	√	√	-	-
T28H11.1	√	-	-	√	√	-	-	√	-	-
T23B3.5	-	-	-	-	-	√	√	√	-	-
Y59E9AL.2	-	√	-	-	-	√	-	-	-	-
MTCE.11	-	-	-	-	-	-	-	-	-	-
C17F4.7	-	-	-	-	-	-	-	-	-	-
C53B4.5	-	-	-	-	-	-	-	-	-	-
C10G11.8	-	-	-	-	√	-	-	√	-	-
ZK938.1	-	-	-	√	-	-	-	√	-	-
K05F1.2	-	-	-	-	-	-	-	√	√	-
C34F6.2	-	-	-	-	-	-	-	-	-	-
Y43C5A.1	-	√	√	-	√	-	√	√	-	-
T20G5.7	-	-	-	-	-	-	-	-	-	-
C25G4.6	-	√	-	√	√	√	√	√	√	-
JC8.3a	-	-	-	-	√	-	-	-	-	-
F47B8.11	√	√	√	√	√	√	√	√	-	-
C24D10.7	-	√	√	√	√	√	√	√	√	-
W09C3.6	-	-	√	√	√	√	√	-	-	-
H05L03.3	-	-	-	-	-	-	-	-	-	-
B0280.17	-	√	√	√	√	√	√	√	√	-
C33A12.4	-	-	-	-	-	-	-	-	-	-
C15C6.2b	-	-	-	√	-	-	-	-	-	-
F26A1.10	-	-	-	-	-	-	-	-	-	-
F21H7.5	-	-	-	√	√	√	√	√	√	-
ZK1248.6	-	-	-	-	-	-	-	√	-	-
C32E8.4	√	√	√	√	√	√	√	√	-	-
W09D6.4	-	-	√	√	√	√	√	√	-	-
F55C5.1	-	-	-	√	√	√	√	√	-	-
Y59E9AL.3	-	√	-	-	-	√	-	-	-	-
ZK546.3	-	-	-	-	√	-	√	√	-	-
F15A2.1	-	-	-	-	-	-	-	-	-	-
T28H11.5	-	-	-	-	-	-	√	√	-	-
F32A11.3	-	√	-	√	√	-	-	-	√	-
F36A2.12	√	-	-	√	-	√	√	√	-	-
T27A3.3	√	√	√	√	√	√	√	√	√	-
T27C10.7	-	-	√	√	-	√	√	-	-	-
F52H3.6	-	-	-	-	-	-	-	√	-	-
ZK1307.4	-	-	-	√	-	-	-	√	-	-
K03H1.1	-	-	-	√	-	√	-	√	-	-
F11G11.11	-	-	-	-	-	-	-	-	-	-
Y59E9AL.5	-	-	-	-	√	-	-	-	-	-
T16A9.5	-	-	√	√	√	√	√	√	√	-
F32B5.4	-	-	√	-	-	-	-	-	-	-
T23G11.1	-	√	√	√	√	√	√	√	√	-
D1086.17	-	-	-	-	√	-	√	√	-	-
E03H12.5	-	-	-	√	-	√	√	√	-	-
W05H9.3	-	-	-	-	-	-	-	-	-	-
R10E9.2	√	-	√	√	√	√	√	√	-	-
MTCE.12	-	-	-	-	-	-	-	-	-	-
ZK265.3	-	-	√	-	-	√	-	-	-	-
MTCE.23	-	-	-	-	-	-	-	-	√	-
ZK1307.3	-	-	-	-	-	-	-	√	-	-
M03F4.2a	√	√	-	-	-	-	√	-	√	-
Y69E1A.1	-	-	-	√	√	√	√	√	√	-
Y39A1A.24	-	-	-	-	-	-	-	√	-	-
F22A3.6a	-	-	-	-	-	-	-	-	-	-
R09B3.3	√	-	√	√	√	√	-	-	-	-
F12A10.6	-	-	-	-	-	-	-	-	-	-
R102.2	-	-	-	-	-	-	-	-	-	-
T21G5.4	-	√	√	√	√	√	√	√	√	-
F36A2.10	-	√	√	√	√	√	-	√	√	-
Y38H6C.1a	-	-	-	-	-	-	-	-	-	-
Y106G6A.4	-	-	-	-	√	-	√	-	-	-
W03D8.9	-	-	√	√	√	-	√	√	-	-
Y43F8C.5	-	√	√	√	√	√	√	√	-	-
ZC434.8	-	√	√	√	√	√	√	√	√	-
C35E7.9	√	-	√	-	√	-	-	-	-	-
T28D6.3	-	-	-	-	-	-	-	-	-	-
Y57G11A.2	-	-	√	-	-	√	√	-	-	-
C41G7.6	-	-	-	√	-	-	√	-	-	-
F15E6.3	-	-	-	-	-	-	-	-	-	-
F31E3.5	√	-	√	-	√	-	-	-	-	-
C09G12.5	-	-	-	-	-	-	-	-	-	-
T15B7.3	-	-	-	-	-	-	-	-	-	-
F32B5.1	√	√	√	√	√	√	√	√	√	-
Y116A8C.3	-	-	-	-	-	-	-	-	-	-
K03H1.6	-	-	-	-	-	-	-	-	-	-
F02A9.2a	-	-	-	-	-	-	-	-	-	-
Y43F8C.9	√	√	√	√	√	√	√	√	√	-
C05C12.5	√	√	√	√	√	√	√	√	√	-
T03F1.5	-	√	-	√	√	√	√	√	-	-
MTCE.3	-	-	-	-	-	-	-	-	-	-
C39H7.1	√	-	√	√	√	√	-	√	-	-
T01E8.9	-	√	-	-	√	√	√	√	-	-
C24D10.2	-	-	√	-	-	√	√	-	-	-
Y5F2A.1	-	-	-	-	-	-	-	-	-	-
F02A9.3	-	-	-	-	-	-	-	-	-	-
W10C8.5	√	√	√	√	√	√	√	√	√	-
Y105E8B.1a	-	-	-	-	-	-	-	-	-	-
C29E4.14	√	-	-	√	√	-	√	√	-	-
F58E6.5	-	-	√	√	√	-	√	√	-	-
D2062.6	-	-	√	√	√	√	√	√	-	-
F17C8.7	√	-	√	√	√	√	√	√	-	-
C33F10.11a	-	-	-	√	√	√	√	√	√	-
Y82E9BR.3	-	√	√	√	-	√	-	-	-	-
ZC168.4	√	√	√	-	√	√	-	√	-	-
F21F3.1	-	-	-	-	-	-	-	-	-	-
C34F11.2	√	-	√	√	√	-	√	√	√	-
T03F6.6	-	-	-	√	√	-	-	√	-	-
Y106G6G.4	-	-	-	-	-	√	-	√	-	-
Y106G6H.13	-	√	-	√	√	√	√	√	-	-
K06A5.2	-	-	-	√	√	√	√	√	-	-
F10C1.3	-	-	√	√	-	√	-	√	-	-
ZK1251.1	-	-	-	√	√	√	√	√	√	-
F26F4.2	√	√	√	√	√	√	√	√	√	-
ZK945.7	-	-	-	-	√	-	√	√	-	-
Y57G11C.12a	-	-	-	-	-	-	-	-	-	-
C27D6.3	-	√	-	-	-	-	√	√	-	-
C27A12.8	-	-	-	-	-	-	-	-	-	-
F46H5.3a	-	-	-	-	-	-	-	-	-	-
K04H4.5	-	√	-	√	√	√	√	√	-	-
F36A4.4	-	-	√	√	-	√	√	√	√	-
MTCE.25	-	-	-	-	-	-	-	-	-	-
T27E9.1a	-	-	-	-	-	-	-	-	-	-
C47A4.5	√	-	√	√	√	√	√	√	-	-
C10G11.9	√	√	√	√	√	√	√	√	√	-
F43D9.4	√	-	√	-	-	-	-	-	-	-
F40H6.1	-	-	-	-	-	√	-	-	-	-
C05B5.2	-	-	√	-	-	-	√	-	-	-
Y57G11C.12b	-	-	-	√	√	√	-	-	-	-
B0218.7	√	-	-	√	-	√	√	√	-	-
F25B4.9	-	-	-	-	-	-	-	-	-	-
B0491.3	-	-	√	-	√	√	√	√	-	-
F11G11.4	√	-	-	-	-	-	√	-	-	-
Y38H8A.3	-	-	-	-	√	√	-	-	√	-
Y73F8A.6	-	-	-	-	-	-	-	-	-	-
C45B2.1	-	-	-	-	-	-	-	-	-	-
K01D12.7	√	-	√	-	-	√	√	√	-	-
B0261.6a	√	√	√	√	√	√	√	√	-	-
F23F12.12	-	-	-	-	-	-	-	-	-	-
R09E10.2	-	-	-	√	-	-	-	-	-	-
Y45F10B.3	√	√	√	√	√	√	√	√	√	-
ZK795.2	-	-	√	√	√	-	√	-	-	-
K08F4.5	-	-	-	-	√	√	√	√	√	-
T25F10.6a	-	-	-	-	-	-	-	-	-	-
ZC477.1	√	-	-	-	-	-	-	-	-	-
T22B3.3	√	-	√	√	√	√	√	√	-	-
F01F1.12a	-	-	√	-	-	√	-	-	-	-
F32B6.4	-	√	√	√	√	√	√	√	-	-
F23D12.11	-	-	-	-	-	-	-	-	-	-
F56D6.8	-	-	-	-	-	-	-	-	-	-
F36H12.3	-	-	√	-	√	√	√	√	-	-
F13E9.16	-	-	-	-	-	-	√	-	-	-
C27A2.3	-	-	-	-	-	-	-	-	-	-
C55C2.2	-	√	-	√	√	-	-	√	-	-
R06C1.4	-	-	-	-	-	-	-	√	-	-
F26F12.1a	-	-	-	-	-	-	-	-	-	-
C37H5.10	-	-	-	-	-	-	-	-	-	-
T08B6.4	√	-	√	√	-	√	√	√	-	-
C27D8.1	-	-	√	√	√	√	√	√	-	-
W09C3.7	-	-	-	-	-	-	√	√	-	-
H22K11.1	-	-	-	-	-	-	-	-	-	-
F46A9.1	-	-	-	-	-	√	√	-	-	-
K08C9.2	√	√	√	√	√	√	√	√	-	-
T14G12.3	-	-	-	-	-	-	-	-	-	-
K05F1.3	√	-	-	√	√	-	√	√	-	-
B0025.5	√	√	√	√	√	√	√	√	-	-
C27B7.9	-	-	-	-	-	-	-	-	-	-
T22B2.7	-	-	-	-	-	-	-	-	-	-
F57F5.1	-	-	-	-	-	-	-	-	-	-
C34F6.3	-	-	-	-	-	-	-	-	-	-
C43F9.6	√	√	-	√	√	√	√	√	-	-
ZK1127.10	-	-	-	-	√	-	√	√	-	-
R07E5.15	-	-	√	√	√	√	√	√	-	-
F08B4.2a	-	-	-	√	-	-	√	√	-	-
T03D8.3	-	-	-	-	-	-	-	-	-	-
C06A8.3	-	-	-	-	-	-	-	-	-	-
T05A1.2	-	-	-	-	-	-	-	-	-	-
C50F4.5	-	-	-	-	-	-	-	-	-	-
F02E9.3	-	-	-	√	√	√	√	√	√	-
C24D10.8	-	√	√	√	√	√	√	√	√	-
C06G4.4	√	√	√	√	-	-	√	√	-	-
W04E12.8	-	-	-	-	-	-	-	-	-	-
C02F5.5	-	-	-	-	√	√	√	√	√	-
C33F10.12	-	√	-	√	√	√	√	√	-	-
F53B6.7	√	-	-	-	-	√	√	√	-	-
Y105C5B.5	-	-	-	-	-	-	-	-	-	-
B0222.10	-	-	-	-	-	-	-	-	-	-
F46F5.6	-	-	√	√	√	√	√	√	-	-
Y47D3A.13	-	-	√	√	√	√	√	√	-	-
F02E11.5	-	-	-	-	-	-	-	-	-	-
F32B5.8	-	-	-	-	-	-	-	-	-	-
C36E6.3	-	-	-	-	-	-	-	-	-	-
F54H12.7	-	-	-	√	√	√	√	√	√	-
K07B1.8	-	-	-	-	-	-	-	-	-	-
C24A11.1	-	√	√	√	√	√	√	√	-	-
F32H2.7	-	-	-	√	√	√	√	√	√	-
Y71G12B.27	-	-	√	-	-	-	-	-	-	-
ZK1225.6	-	-	√	√	√	√	√	-	-	-
T10E9.4	√	-	-	√	√	√	√	√	√	-
B0280.1b	-	-	-	-	-	-	-	-	-	-
C50E10.1	-	√	-	-	-	-	-	-	-	-
F54H12.6	-	-	√	√	-	-	-	-	-	-
C17H12.3	-	-	√	-	-	-	√	√	-	-
Y37E3.7	-	-	-	-	-	-	-	-	-	-
F21F3.3	-	√	-	√	-	-	-	-	-	-
F55H12.5	-	-	-	-	-	-	√	√	-	-
F25H2.10	√	-	-	√	-	-	-	-	-	-
F22B5.4	-	-	-	-	-	√	-	-	-	-
ZC477.7	-	-	-	√	√	√	√	√	-	-
Y67A6A.1	-	-	√	-	√	√	√	√	-	-
C37H5.11	-	-	-	-	-	-	-	-	-	-
ZC412.10	-	-	-	-	√	√	√	√	-	-
F36A2.14	-	-	-	-	-	-	-	√	-	-
C53D6.10	√	-	√	√	√	√	√	√	√	-
Y46C8AL.1	√	√	√	√	√	√	√	√	-	-
R04F11.2	-	-	-	√	-	-	-	√	-	-
D1025.4	-	-	-	-	-	-	-	-	-	-
F46C3.6	-	-	-	-	-	-	-	-	-	-
Y37D8A.15	-	√	-	-	-	-	-	-	-	-
Y53H1B.2	-	-	-	-	-	-	-	-	-	-
Y73F8A.15	√	-	√	√	√	√	√	√	-	-
F59C6.6	-	√	-	-	-	-	-	-	-	-
C28D4.5	√	-	-	√	√	√	√	√	-	-
K02D7.3	-	-	-	-	-	-	-	-	-	-
F42F12.7	-	-	-	-	-	-	-	-	-	-
C16C8.18	√	-	√	√	√	-	-	-	-	-
Y22F5A.5	-	-	-	-	-	-	-	-	-	-
D2062.7	-	-	√	√	√	√	√	√	-	-
R13H9.1	-	-	-	-	√	√	√	√	√	-
T13F3.8	-	-	-	-	√	-	-	√	-	-
F36D3.4	-	-	√	-	√	√	√	√	-	-
T13A10.11a	-	-	-	-	-	-	-	-	-	-
MTCE.34	-	-	-	-	-	-	-	-	-	-
Y24D9A.4a	-	-	-	-	-	√	-	-	-	-
ZC168.6	√	-	-	√	√	√	√	√	-	-
Y116A8C.23	-	-	-	-	√	-	-	-	-	-
F56D6.13	√	√	-	√	√	√	√	√	-	-
K01H12.2	-	-	-	√	√	√	-	√	-	-
C05E11.8a	-	-	-	-	-	-	-	-	-	-
C55B7.3	√	√	√	√	√	√	√	√	-	-
C14C10.1	-	-	-	-	-	-	√	-	-	-
F22B5.5	-	-	-	-	-	-	-	√	-	-
F45D3.3	-	-	-	-	-	-	-	-	-	-
ZK520.5	-	-	-	-	-	-	-	-	-	-
F41H10.7	-	-	-	-	-	-	-	-	-	-
C23G10.3	-	-	-	-	-	-	-	-	-	-
Y46G5A.30	-	-	-	√	-	-	-	-	-	-
C09B9.4	-	√	√	-	√	√	√	√	-	-
C03C11.1	√	-	√	-	√	√	√	√	-	-
T28F4.5	-	-	-	-	-	-	-	-	-	-
Y71H2B.4	-	-	-	-	-	-	-	-	-	-
F58A6.5	-	√	√	√	√	√	√	√	√	-
C23H4.1	-	-	-	-	-	-	-	-	-	-
K02F2.5	-	-	-	-	-	-	-	-	-	-
W02D7.10	-	-	-	-	-	-	-	-	-	-
ZK1193.1	-	-	-	-	-	-	-	-	-	-
C16A11.7	-	-	-	√	-	√	√	√	√	-
F47C12.4	√	√	√	√	√	√	√	√	-	-
C36E6.5	-	-	-	-	-	-	-	-	-	-
Y47G6A.26	√	√	√	√	√	√	√	√	√	-
Y38A10A.5	√	-	√	√	-	√	√	√	-	-
R53.4	-	√	-	√	-	√	√	√	-	-
F58A4.10	-	√	-	√	√	-	-	√	-	-
ZK858.2	-	-	-	-	√	-	-	√	-	-
C31H1.5	-	-	-	-	√	√	-	√	-	-
T19C4.7	-	-	-	-	-	-	-	-	-	-
T23F11.2	-	-	√	√	√	√	√	√	-	-
C49G7.10	-	-	-	-	-	-	-	-	-	-
C18A3.7	-	-	-	-	√	-	√	√	-	-
B0207.9	-	√	√	-	√	√	√	√	-	-
T27A3.5	-	-	-	√	-	-	√	-	-	-
Y71G12B.4	-	-	-	-	-	-	-	-	-	-
Y38E10A.17	-	-	-	-	√	√	√	√	-	-
F17C11.9a	-	-	-	-	-	-	-	-	-	-
F53G12.10	-	-	-	√	√	-	-	√	-	-
C28D4.7	-	-	-	-	-	-	-	-	-	-
Y48E1B.16	-	-	-	-	-	-	-	-	-	-
Y49F6C.6	-	-	-	-	-	-	-	-	-	-
F39B2.6	-	-	-	-	-	-	-	-	-	-
Y6G8.15	-	-	-	-	-	-	-	-	-	-
H06I04.4a	-	-	-	-	-	-	-	-	-	-
F37C12.9	-	-	-	√	-	-	-	-	-	-
B0041.4	-	-	-	-	-	-	-	-	-	-
C54C6.2	-	-	√	-	-	-	-	-	-	-
F58H1.6	-	-	-	-	-	√	√	√	√	-
C47E8.5	-	√	√	-	√	√	-	√	-	-
F45D3.4a	-	-	-	-	-	-	-	-	-	-
F53F4.13	-	-	-	-	-	-	-	-	-	-
F36H12.4	-	-	-	-	-	-	-	√	-	-
F22D6.2	-	-	√	-	√	-	√	-	-	-
T22C1.9	-	-	-	√	√	√	√	√	-	-
F58G1.3	-	√	√	√	√	√	√	√	√	-
K04G2.4	-	-	-	-	-	-	-	√	-	-
K07A1.4	√	-	-	√	√	-	√	√	-	-
C34G6.3	-	-	-	-	-	-	-	-	-	-
T27C10.8	-	-	-	-	-	-	-	√	-	-
ZK1010.1	-	-	-	-	-	-	-	-	-	-
C09G5.5	-	-	-	-	-	-	-	-	-	-
E04A4.7	-	-	-	-	-	-	-	-	-	-
C36H8.1	√	-	-	√	√	√	-	√	√	-
K04D7.1	-	-	-	-	-	-	-	-	-	-
F18C5.10	-	-	-	-	-	-	-	-	-	-
F58A6.9	-	-	-	-	-	-	√	√	√	-
Y39B6A.20	-	-	-	-	-	-	-	-	-	-
C25D7.1	-	-	-	√	√	√	√	√	√	-
F42A9.7	√	√	√	√	√	√	√	√	√	-
D1037.3	-	-	-	-	-	-	-	-	-	-
F48C1.7	-	-	√	√	√	√	√	√	-	-
F11C7.5	-	-	-	-	-	-	-	-	-	-
F09C12.8	-	-	-	√	√	-	√	√	-	-
H14A12.6	-	-	-	-	-	-	-	-	-	-
ZK550.5	-	-	-	√	√	-	√	-	-	-
W01B6.2	-	-	√	√	√	√	√	√	-	-
Y34B4A.6	-	-	-	-	-	-	-	-	-	-
K06A4.6	-	-	-	-	-	-	-	-	-	-
C45B11.8	-	-	-	-	-	-	-	√	√	-
C43G2.3	-	√	-	√	-	√	√	√	√	-
T10E9.9	-	-	-	-	-	-	-	√	-	-
C09D4.5	-	-	-	-	-	-	-	-	-	-
R13F6.8	-	-	-	-	-	-	-	-	-	-
F56H9.2	-	-	-	-	-	-	-	-	-	-
F08G5.2	-	-	-	-	-	-	-	√	-	-
F18E3.11	-	-	-	-	-	-	-	-	-	-
R01B10.1a	√	-	-	-	-	-	-	-	-	-
C08F8.6	-	-	-	-	-	√	√	√	-	-
F22D6.9	-	-	√	-	√	√	√	√	-	-
C06A8.6	-	-	-	√	-	√	√	√	√	-
F21F8.7	-	-	-	√	-	-	-	-	-	-
C29E4.8	-	-	-	-	√	√	√	-	-	-
F58F12.2	-	-	-	-	-	-	√	-	-	-
F10B5.1	-	-	-	-	-	-	√	-	-	-
T28H11.7	-	-	-	-	√	√	√	√	-	-
Y53C12A.7	-	√	√	√	-	√	√	√	-	-
B0393.1	-	-	-	-	-	-	-	-	-	-
T04F3.3	-	√	√	√	√	√	√	√	√	√
ZK596.2	-	-	√	-	-	-	√	√	-	-
VF13D12L.1	-	-	-	-	-	-	-	-	-	-
Y43B11AR.4	-	-	-	-	-	-	-	-	-	-
K05F1.9	-	-	√	√	√	√	√	√	√	-
C04F12.12	-	-	-	-	√	-	-	√	-	-
T08A9.9	-	-	-	-	-	-	-	-	-	-
ZK1128.3	-	-	-	-	√	√	-	-	-	-
Y25C1A.1	√	√	-	√	√	√	√	√	-	-
F54C9.5	-	-	-	-	-	-	√	-	-	-
C53A5.1	-	-	-	-	-	√	√	-	-	-
B0213.5	-	-	-	-	-	-	-	-	-	-
F40F8.10	-	-	-	-	-	-	-	-	-	-
ZK858.8	-	-	-	√	√	-	√	√	-	-
Y55B1BL.1	-	-	-	-	-	-	-	-	-	-
K01D12.15	√	√	√	-	-	√	√	√	-	-
K05F1.7	-	-	-	-	-	-	-	√	-	-
ZK354.8	-	-	-	-	√	-	-	√	-	-
Y43C5B.3	-	-	-	-	-	-	-	√	-	-
F49C12.15	-	-	√	-	√	√	√	√	-	-
F15E11.12	-	-	-	-	-	-	-	-	-	-
F55D10.1	-	-	-	-	-	-	-	-	-	-
F55A11.11	-	-	-	-	-	√	-	√	-	-
F25B5.4a	-	√	-	-	√	-	-	√	-	-
Y54G2A.15	-	-	-	-	√	√	-	√	√	-
Y71G12B.17	-	-	-	-	√	√	-	-	-	-
F14E5.3	-	-	-	-	-	-	-	√	-	-
B0205.10	-	√	√	√	√	√	√	√	√	-
F36A2.6	-	-	√	-	-	-	-	√	-	-
M01F1.2	-	-	-	-	-	-	-	√	-	-
F56F3.4	-	-	-	-	√	-	-	√	-	-
C34E10.6	-	√	-	-	-	-	-	-	-	-
C02F12.3	-	-	-	-	-	-	-	-	-	-
ZK84.2	-	√	√	√	√	√	√	√	-	-
R09B5.3	-	-	-	-	-	-	-	-	-	-
ZK6.7a	-	-	-	-	-	-	-	-	-	-
C36H8.3	-	-	-	-	-	-	-	-	-	-
F58D5.7	-	-	-	-	√	-	-	√	-	-
T28B8.6	-	-	-	√	√	√	√	√	√	-
E01G4.5	-	-	-	-	-	-	-	-	-	-
Y119D3B.21	-	-	-	-	-	-	-	-	-	-
F42C5.8	-	√	-	√	-	√	-	√	-	-
C27D8.2	√	√	√	√	√	√	√	√	√	-
Y38E10A.7	-	-	-	-	-	-	-	-	-	-
T08B6.9	-	-	-	-	-	-	-	-	-	-
K08D10.8	-	-	-	-	√	√	-	√	-	-
Y6G8.16	-	-	-	-	-	-	-	-	-	-
B0213.6	-	-	-	-	-	-	-	-	-	-
Y37D8A.14	-	-	-	-	-	-	-	-	-	-
Y77E11A.15	-	-	-	-	-	-	-	-	-	-
F32B4.6	-	-	-	-	-	-	-	-	-	-
T02E1.6	-	-	-	-	-	√	-	√	-	-
K09E4.1	-	-	-	-	-	-	-	-	-	-
F46F2.3	-	-	-	-	-	-	-	-	-	-
K01H12.4	-	-	√	√	-	-	√	√	-	-
Y67H2A.5	-	-	-	-	-	-	√	-	-	-
E01G4.3a	-	-	-	-	-	-	-	-	-	-
C17H12.12	-	-	-	√	-	-	-	-	-	-
B0273.1	-	-	-	-	-	-	√	-	-	-
K02E11.1	-	-	-	-	√	-	√	√	-	-
K08C9.1	-	-	-	-	-	-	-	-	-	-
F08B4.4	-	-	-	-	-	-	-	-	-	-
C44B12.2	-	-	-	-	-	-	-	-	-	-
C36B1.10	-	√	-	-	√	√	√	√	-	-
ZC434.2	-	-	-	-	-	-	-	-	-	-
C03G5.7	-	-	-	-	-	-	-	-	-	-
F54E7.2	-	-	-	-	-	-	-	-	-	-
F52E1.14	-	-	-	-	-	-	-	-	-	-
F11H8.3	-	-	-	-	-	-	-	-	-	-
T14G10.8	-	-	√	√	√	√	√	√	-	-
R13A5.8	-	-	-	-	-	-	-	-	-	-
F36H12.5	-	-	-	√	√	-	-	√	-	-
D2062.12	-	-	-	-	-	-	-	-	-	-
F41F3.4	-	-	-	-	-	-	-	-	-	-
T05F1.5	-	√	√	√	-	-	-	√	-	-
F23B2.5a	-	-	-	-	-	-	-	-	-	-
F15A4.6	-	-	-	-	-	-	-	-	-	-
ZK525.1	-	-	-	-	-	-	-	-	-	-
Y37D8A.8	-	-	-	-	√	-	-	-	-	-
C49H3.11	-	-	-	-	-	-	-	-	-	-
F35C5.6	-	-	-	-	-	-	-	-	-	-
Y57G11C.52	-	√	-	-	-	-	-	-	-	-
C06A1.3	-	√	√	√	√	√	√	√	-	-
Y73F8A.14	-	√	√	√	√	-	√	√	-	-
C30G7.3	-	-	-	√	√	√	√	√	√	-
B0379.7	-	-	√	-	√	√	-	-	-	-
F35G12.1a	-	-	√	√	-	-	√	-	-	-
C09B9.2	√	-	√	√	√	√	√	√	-	-
K03D3.5	-	-	-	-	-	-	-	-	-	-
C14C11.1	-	-	-	√	√	√	-	-	√	-
F54D11.1	-	-	-	-	-	-	-	-	-	-
W06D4.2	-	√	√	√	√	√	√	√	-	-
C27D6.11	-	-	-	-	-	-	-	-	-	-
R74.3a	-	√	-	-	-	√	-	-	-	-
F36A2.7	-	-	-	-	-	-	-	√	-	-
E03H12.7	√	-	√	√	√	√	√	√	√	-
Y6E2A.10	-	√	-	-	-	√	√	√	-	-
C09D4.3	-	-	-	√	-	-	-	√	√	-
D1081.12	-	-	-	-	√	√	√	√	-	-
C03G5.2	-	-	-	-	-	-	-	-	-	-
F42F12.1	-	-	-	-	-	-	-	-	-	-
ZK930.4	-	√	√	-	√	√	√	√	√	-
T14D7.3	-	-	-	-	-	-	-	-	-	-
T23F6.3	-	√	√	√	√	√	√	√	√	-
ZK512.8	√	√	√	√	√	√	√	√	-	-
F11G11.9	-	-	-	-	-	-	-	-	-	-
B0250.1	-	-	-	-	-	-	-	-	-	-
M02B1.4	-	-	-	-	√	-	√	√	-	-
C06H2.1	-	-	-	-	-	-	-	-	-	-
T08B2.10	-	-	-	-	-	-	-	-	-	-
K07A1.5	-	-	-	-	-	-	-	-	-	-
M05B5.1	-	-	-	-	-	-	√	√	-	-
C07B5.8	-	-	-	-	-	-	-	-	-	-
F01D4.4	-	-	-	-	-	-	-	-	-	-
R08A2.1	-	-	√	-	√	-	-	√	-	-
Y106G6D.3	-	-	√	√	√	-	√	√	-	-
F02C9.4	-	-	√	√	√	-	√	√	-	-
C35B1.3	-	-	-	-	-	-	-	-	-	-
ZK484.1a	-	-	-	-	-	-	-	-	-	-
T02E1.7	-	-	-	-	-	-	-	-	-	-
R08A2.3	-	-	√	√	√	√	√	-	√	-
M01D7.5	-	-	-	-	-	-	-	-	-	-
F21H12.3	-	-	-	-	-	-	-	-	-	-
ZK632.9	-	-	-	-	-	-	-	-	-	-
C36E8.5	-	-	-	√	√	√	-	√	-	-
K02B2.5	-	-	-	-	-	-	-	-	-	-
Y57G11C.16	-	-	-	-	-	-	-	-	-	-
B0464.4	-	√	-	√	-	-	√	√	-	-
Y39G10AR.16	-	-	-	-	-	-	√	-	-	-
F26D10.3	-	-	-	-	-	-	-	-	-	-
T05F1.8	-	√	-	√	√	√	√	√	-	-
Y50E8A.2	-	-	-	-	-	-	-	-	-	-
ZK616.61	√	-	√	-	√	√	√	√	√	-
C02C2.3	-	-	-	-	-	-	-	-	-	-
F38H4.6	-	√	√	√	-	√	-	-	-	-
F45D11.14	-	-	-	-	-	-	-	-	-	-
ZK1053.2	-	-	√	√	√	√	√	√	√	-
D1086.3	-	-	-	-	-	-	-	-	-	-
AH10.1	-	√	√	√	√	√	√	√	√	-
F54D1.1	√	√	√	-	√	√	√	√	√	-
Y22F5A.4	-	-	-	-	-	-	-	-	-	-
C08F11.10	-	√	√	√	√	√	√	√	√	-
F41E6.2	-	-	-	-	-	-	-	-	-	-
D1007.6	-	-	-	-	-	-	-	-	-	-
C25D7.15a	-	-	-	-	-	-	-	-	-	-
T05C12.3	-	-	-	√	√	-	-	√	-	-
C31C9.7	-	-	-	-	-	-	-	-	-	-
T07A9.11	-	-	-	-	-	-	-	-	-	-
K03E5.2d	-	-	-	-	-	-	-	-	-	-
ZC334.3	-	-	-	-	-	-	-	-	-	-
F41E6.9	-	-	-	-	-	-	-	-	-	-
F59C6.16	-	-	-	-	-	-	-	-	-	-
C36A4.10	-	-	-	-	-	-	-	-	-	-
R09E10.1	√	√	√	√	√	-	-	√	-	-
R07B1.10	-	-	-	-	-	-	-	-	-	-
K11H12.8a	-	-	-	√	-	-	√	√	-	-
F56D6.12	√	√	-	-	√	√	√	√	-	-
Y42H9AR.2	-	-	-	-	√	√	-	-	-	-
F25H2.11	-	-	√	√	-	-	√	√	-	-
T05C12.1	-	-	-	-	√	-	√	√	√	√
F30A10.12	-	-	√	-	√	√	√	√	-	-
F54C8.1	√	-	√	-	-	√	√	√	-	-
T09F5.10	-	-	-	-	-	√	√	√	-	-
ZK39.3	-	-	-	-	-	-	-	-	-	-
ZK688.10	√	√	-	√	√	√	√	√	√	√
K11H12.2	-	-	-	-	-	-	-	-	-	-
ZK354.7	-	-	-	-	√	-	-	√	-	-
H40L08.2a	-	-	-	-	-	-	-	-	-	-
F23A7.4	-	-	-	-	-	-	-	-	-	-
F19C7.1	-	-	-	-	-	-	-	-	-	-
C32E8.2a	-	-	-	-	-	-	-	-	-	-
Y37D8A.5	√	-	√	√	√	√	√	√	-	-
Y45F10D.12	-	-	-	√	-	-	-	-	-	-
F59B2.15	-	-	-	√	√	√	√	√	√	-
MTCE.16	-	-	-	-	-	-	-	-	-	-
B0336.10	-	-	-	-	-	-	-	-	-	-
Y41C4A.18	-	-	√	√	√	√	√	√	-	-
M05D6.6	-	-	-	-	-	-	-	-	-	-
C44F1.3	-	-	-	-	-	-	-	-	-	-
C06B8.8	-	-	-	-	-	-	-	-	-	-
Y71H2AM.5	-	-	√	√	√	-	√	√	-	-
B0207.4	-	-	-	-	-	-	-	-	-	-
C34C12.4	-	-	-	-	-	-	-	-	-	-
F20D6.6	-	-	-	-	-	√	√	-	-	-
C17H12.8	-	-	-	-	-	-	-	-	-	-
F28D1.7	-	-	-	-	-	√	-	-	-	-
F56F3.5	-	-	-	-	-	-	√	-	-	-
ZK829.4	-	-	-	-	-	-	-	-	-	-
W09C5.8	-	-	-	-	-	-	-	-	-	-
F49F1.3	-	-	-	-	-	-	-	-	-	-
R151.3	-	-	-	-	-	-	-	√	-	-
T19C3.5	-	-	-	-	-	-	-	-	-	-
C18E9.2a	-	-	-	-	-	-	-	-	-	-
C47B2.3	-	-	√	√	√	-	-	-	-	-
R03E9.1	-	-	-	-	-	-	-	-	-	-
F10G7.12	-	-	-	-	-	-	√	√	-	-
Y65B4A.3	-	-	-	-	-	-	-	-	-	-
T01B11.4	√	-	√	√	√	√	-	-	-	-
C53H9.1	-	-	√	√	-	√	-	√	-	-
T05E11.1	-	-	-	-	-	-	-	-	-	-
C45G9.13	-	-	-	-	-	-	-	-	-	-
F40F9.3	√	-	√	-	-	√	-	√	-	-
C01G12.3	-	√	√	-	√	√	√	√	√	-
D1007.12	-	-	-	-	-	-	-	-	-	-
M7.9	-	-	-	-	-	-	-	-	-	-
C17G10.3	-	√	√	-	-	√	√	√	√	-
F35E2.9	-	-	-	√	-	√	-	√	-	-
H34I24.1	-	-	-	-	√	√	√	√	-	-
C14B9.7	-	√	-	-	-	-	√	-	-	-
ZK1248.5	√	√	√	√	√	√	√	√	√	√
ZK39.8	-	-	-	-	-	-	-	-	-	-
F26F4.8	-	-	-	-	√	√	-	√	-	-
Y73F8A.12	-	√	√	-	√	-	√	√	-	-
F36A4.2	-	-	-	-	-	√	√	√	-	-
C16A3.9	-	-	-	-	-	-	-	-	-	-
C18A11.1	-	-	-	-	-	-	-	-	-	-
F21F8.3	-	-	-	-	-	-	-	-	-	-
MTCE.4	-	-	-	-	-	-	-	-	-	-
C39E9.5	-	-	-	-	-	-	-	-	-	-
F52F10.1	-	-	-	-	-	-	-	-	-	-
F19B2.5	-	-	-	-	-	-	-	-	-	-
F42G4.6	√	√	-	√	√	√	√	√	-	-
BE10.1	-	-	-	-	-	-	√	√	-	-
F18E3.13	-	-	-	-	-	-	-	-	-	-
F52F12.8	-	√	-	√	√	√	√	√	√	-
T05A7.9	-	-	-	-	-	-	-	-	-	-
K12G11.3	-	-	-	-	-	-	-	-	-	-
T28H10.3	-	-	-	-	-	-	-	-	-	-
F56C9.5	-	-	-	-	-	-	-	√	-	-
C14B1.3	-	-	-	√	-	-	-	-	-	-
C04F12.4	-	-	-	-	-	-	√	√	-	-
C25E10.9a	-	-	-	-	-	-	-	-	-	-
C45G9.9	-	-	-	-	-	√	-	√	-	-
W01A11.4	-	-	-	-	-	-	-	-	-	-
F40F4.3	-	-	-	-	-	-	-	-	-	-
T07E3.6a	-	-	-	-	-	-	-	-	-	-
Y38H8A.4	√	-	√	√	√	-	-	√	-	-
R102.1	-	-	-	-	-	-	-	-	-	-
C42C1.9a	√	√	-	√	√	√	√	√	√	-
Y106G6G.1	-	-	-	-	-	√	√	√	-	-
C03D6.6	-	-	-	√	-	√	√	√	-	-
R10H1.1	-	-	-	-	-	-	-	-	-	-
M05B5.7	-	-	√	-	-	√	√	√	-	-
F59C6.3	-	-	√	√	√	√	√	√	√	-
Y47G6A.3	√	-	√	√	√	√	√	√	√	-
R10E4.7	-	-	-	√	√	-	-	√	-	-
K09E4.6	-	-	-	-	-	-	-	-	-	-
F22B8.7	√	-	-	-	-	-	-	√	-	-
Y48G8AL.8a	-	-	-	-	-	-	-	-	-	-
T20F5.5	-	-	-	√	√	√	√	√	-	-
F01G12.1	-	-	-	-	-	-	-	-	-	-
Y47D7A.11	-	-	-	-	-	-	-	-	-	-
F31E8.5	-	-	-	√	√	√	√	√	√	-
Y105E8A.27	-	√	√	√	√	√	√	√	√	-
F35D11.8	-	-	-	-	-	-	-	-	-	-
C48E7.10	-	-	-	-	-	-	-	-	-	-
C43E11.5	√	√	√	√	√	√	√	√	√	-
T07C4.5	-	-	-	-	-	-	-	-	-	-
ZK809.7	-	-	-	-	-	-	-	-	-	-
B0403.4	-	-	-	-	-	-	-	-	-	-
C17F3.3	-	√	√	-	√	√	√	√	√	-
F13D12.6	-	-	-	-	-	-	-	-	-	-
C01G6.2	-	-	-	-	-	-	√	-	-	-
D1022.9	-	-	-	-	-	-	-	-	-	-
T25D10.5	-	-	√	√	√	√	-	-	-	-
F27C8.5	-	√	√	√	-	√	√	√	-	-
T01C3.6	√	√	-	-	-	-	-	-	-	-
C18G1.5	-	-	-	√	-	-	-	-	-	-
Y57G7A.3a	-	-	-	-	-	√	-	-	-	-
B0213.2	-	-	-	-	-	-	-	-	-	-
F28H1.5	-	-	-	-	-	-	√	-	-	-
Y34F4.3	-	-	-	-	-	-	-	-	-	-
ZK970.4	-	-	-	-	-	-	-	-	-	-
T20G5.8	-	-	-	-	-	-	-	-	-	-
F45G2.4	-	-	-	√	√	-	√	-	-	-
C34D4.2	-	-	-	√	√	√	√	√	√	-
Y48E1B.10	-	-	-	-	-	-	-	-	-	-
Y54F10AM.5	-	-	-	-	-	-	-	-	-	-
E03A3.4	√	√	√	√	√	√	√	√	√	-
F16B4.7	-	-	-	-	-	-	-	-	-	-
F20D12.5	-	-	-	-	-	-	-	-	-	-
C27B7.6	-	-	-	√	√	√	√	√	-	-
ZK1127.2	-	-	-	√	-	-	√	√	-	-
F37E3.3	-	-	-	√	√	-	√	-	√	-
R09H10.3a	-	-	-	-	-	-	-	-	-	-
T05D4.5	-	-	√	-	-	-	√	-	-	-
R105.1	-	-	-	-	-	-	√	-	-	-
T20B3.2	-	-	-	-	-	-	-	-	-	-
C09D4.9	-	√	√	√	√	√	-	√	-	-
Y47D9A.3	-	-	-	-	-	-	-	-	-	-
ZK354.3	√	√	√	√	-	√	-	√	-	-
C07G1.6	-	-	√	√	√	-	√	√	-	-
H28O16.1a	-	√	-	√	-	√	-	√	-	-
Y53F4B.19	-	-	-	-	-	-	-	-	-	-
Y53F4A.2	-	-	-	-	-	-	-	-	-	-
Y105C5B.18	-	-	-	-	√	-	√	√	-	-
F23B2.5b	-	-	-	-	-	-	-	-	-	-
F22D6.1	-	-	-	-	√	√	√	-	-	-
F46F11.5	-	-	√	√	√	√	-	-	-	-
Y37E11AL.2	√	√	-	√	√	-	-	√	-	-
F37A8.1	-	-	-	-	√	-	√	√	-	-
C50F4.10	-	-	-	-	√	-	-	-	-	-
F56A11.6	-	-	√	√	-	√	√	√	-	-
K07H8.9	-	√	-	-	√	-	-	√	-	-
F56D6.9	-	-	-	-	-	-	-	-	-	-
T26A8.3	-	-	-	-	-	-	-	-	-	-
Y6E2A.1	-	-	-	-	-	-	-	-	-	-
Y44A6D.2	-	-	-	-	-	-	-	-	-	-
M79.4	-	-	-	-	-	-	-	-	-	-
K02F2.2	-	-	-	-	-	-	-	-	-	-
F54C1.9	-	-	√	-	-	√	√	-	-	-
C17C3.15	-	√	√	√	√	-	-	-	-	-
ZK1290.1	-	-	-	-	-	-	-	-	-	-
B0035.13	-	-	-	-	-	-	-	-	-	-
C01G12.8	-	-	-	-	√	-	√	√	-	-
F35F10.1	-	-	-	-	-	-	-	-	-	-
T13F3.6	-	-	-	-	-	-	-	-	-	-
F40F11.1	-	-	-	-	-	-	-	-	-	-
T05H4.12	-	-	√	√	√	-	√	-	-	-
F36D1.4	-	-	-	-	-	-	-	-	-	-
T24F1.5	-	-	-	-	-	-	-	-	-	-
C09G9.4	-	-	-	√	√	-	-	√	-	-
Y46H3A.2	-	-	-	-	-	-	-	-	-	-
W03D8.3	-	-	-	-	-	-	-	-	-	-
Y105E8A.16	-	-	-	-	-	-	-	-	-	-
Y44A6D.5	-	√	√	√	-	-	√	√	-	-
F43E2.8	-	-	√	-	-	-	-	√	-	-
F44E5.1	-	-	√	-	-	-	-	-	-	-
F57F4.1	-	-	-	√	-	√	-	√	-	-
ZK849.6	-	√	√	√	√	√	√	√	-	-
K10C2.3	-	-	-	-	-	-	-	-	-	-
Y95B8A.4	-	√	√	√	√	-	-	√	-	-
F10F2.7	-	-	-	-	-	-	√	-	-	-
C08G9.1	-	-	-	-	-	-	-	-	-	-
F28A12.3	-	-	-	-	-	-	-	-	-	-
C46A5.1	-	-	-	-	-	-	-	-	√	-
ZC410.5a	-	-	-	-	-	-	-	-	-	-
Y58G8A.1	-	-	-	-	-	-	-	-	-	-
F29B9.7	-	-	√	√	√	√	√	√	√	-
T05D4.1	-	-	-	-	-	-	-	-	-	-
ZK856.7	-	-	-	-	-	-	-	-	-	-
R03E1.3	-	-	-	-	-	-	-	-	-	-
C09H10.9	-	-	-	-	-	√	-	√	-	-
K01G5.7	-	-	-	√	-	-	√	√	-	-
F45D11.1	-	-	-	-	-	-	-	-	-	-
F53C11.3	-	-	-	-	-	-	-	-	-	-
ZK524.1	-	-	√	√	√	√	-	√	-	-
C49H3.3	-	-	-	-	-	-	-	-	-	-
Y60A9A.1	-	-	-	-	-	-	-	-	-	-
C32D5.9	-	-	-	-	-	-	-	-	-	-
F35B12.9	-	-	-	-	-	-	-	-	-	-
C50F4.3	-	-	-	-	-	-	-	-	-	-
F02E8.1	-	-	-	-	-	-	-	-	-	-
F59B2.12	-	-	-	-	-	-	-	-	-	-
T10G3.6a	-	-	-	-	-	-	-	-	-	-
T22F3.4	-	-	-	-	-	-	-	-	-	-
T01B11.2a	-	-	-	-	-	√	-	-	-	-
F48C1.9	-	-	-	-	-	-	-	-	-	-
K10B3.7	-	-	-	-	-	-	-	-	-	-
ZK40.1	-	-	-	-	-	-	-	-	-	-
B0252.5	-	√	√	-	√	√	√	√	√	-
C49G7.12	-	-	√	√	√	-	-	-	-	-
F20H11.4	-	-	-	-	-	-	-	√	-	-
AH6.3	√	√	-	√	√	√	√	√	√	-
F58E10.7	-	-	-	-	-	-	-	-	-	-
F41H10.8	-	-	-	-	-	-	-	-	-	-
B0303.3	-	-	-	-	-	-	-	√	-	-
T08A9.11b	-	-	-	-	-	-	-	-	-	-
Y106G6H.3	-	-	-	-	-	-	-	-	-	-
ZK353.4	-	-	-	-	√	√	√	√	-	-
W02D7.4	-	-	-	-	-	√	√	√	-	-
C03G5.11	-	-	-	-	-	-	-	-	-	-
C03G5.8	-	-	-	-	-	-	-	-	-	-
C02F5.10	-	-	-	-	-	-	√	√	-	-
F38A3.1	-	-	-	-	-	-	-	-	-	-
F44G4.2	-	-	-	-	-	√	-	-	-	-
H14A12.7	-	-	-	-	-	-	-	-	-	-
F52B5.6	-	-	-	-	-	-	-	-	-	-
F46A9.5	-	-	-	-	-	-	-	-	-	-
T09A12.1	-	-	-	-	-	-	√	√	√	-
F13A7.1	√	-	√	√	√	√	√	√	√	-
K03H1.7	-	-	-	-	-	-	-	-	-	-
R13H9.5	-	-	-	-	√	-	-	-	-	-
C50F4.7	-	-	-	-	-	-	-	-	-	-
K09F5.3	-	-	-	-	-	-	-	-	-	-
T05A8.3	-	-	-	-	-	-	-	-	-	-
R102.8	-	-	-	-	-	-	-	-	-	-
Y69A2AR.18a	-	-	-	√	-	-	-	√	-	-
F55D12.6	√	√	√	√	√	√	√	√	√	√
T24B8.1a	-	-	-	-	-	-	-	√	-	-
C54G6.5	-	-	-	-	-	-	-	-	-	-
C25H3.5	-	-	-	-	-	-	-	-	-	-
R13H4.2a	-	-	-	-	-	-	-	-	-	-
E04A4.8	-	-	-	-	-	-	-	-	-	-
F33D11.7	-	-	√	-	-	√	√	√	-	-
F29C4.2	-	-	-	-	-	-	-	-	-	-
ZK546.4	-	√	√	√	√	-	√	√	-	-
Y105C5A.1272	-	-	-	-	-	-	-	-	-	-
F37A4.5	√	√	√	-	√	√	-	√	-	-
Y43F8A.2	-	√	√	-	-	√	√	√	√	-
Y73F4A.1	-	-	-	-	-	-	-	-	-	-
F21C3.7	-	-	-	√	√	√	√	√	-	-
C24B9.9	-	-	-	-	-	-	-	-	-	-
C40H1.4	-	-	-	-	-	√	√	√	-	-
C15H11.1	√	-	-	-	-	-	√	-	√	-
F13D12.4a	-	-	-	-	-	-	√	-	-	-
R102.10	-	√	√	√	-	√	√	√	-	-
F37C12.18	√	√	√	√	√	√	√	√	√	-
Y74C9A.2	-	-	-	-	-	-	-	-	-	-
M117.2	-	-	-	√	√	-	-	-	-	-
Y18D10A.19	-	-	√	√	-	-	-	-	-	-
H05L14.1	-	-	-	-	√	-	√	√	√	-
F13D12.9	-	-	-	-	-	√	√	√	-	-
C05C10.8	-	-	-	-	-	-	-	-	-	-
Y71G12B.3	-	√	-	√	√	√	√	√	√	-
F39H2.1	-	-	-	-	-	-	-	-	-	-
C24H10.5	-	-	-	-	-	-	-	-	-	-
F09E10.7a	-	-	-	-	-	-	-	-	-	-
F44G4.3	-	-	-	-	-	-	-	-	-	-
C44B11.6	-	-	-	-	-	-	-	-	-	-
F59A1.18	-	-	-	-	-	-	-	-	-	-
R11D1.8	-	-	-	-	-	-	-	-	-	-
C38C10.3	√	-	√	√	√	√	√	√	√	-
F16H6.10	-	-	-	-	-	-	-	-	-	-
F45G2.6	-	-	-	-	-	-	-	-	-	-
T04B2.7	-	-	-	-	√	√	-	√	-	-
F10G8.2	√	-	√	√	√	√	√	√	-	-
F36F12.6	-	-	-	-	-	-	-	-	-	-
F43C9.2	-	-	-	-	-	-	-	-	-	-
F41G3.4	-	-	√	-	-	-	√	√	-	-
F49C12.12	-	-	-	-	-	-	-	-	-	-
C50F2.5	-	√	√	√	√	-	√	√	-	-
T04C10.4	-	-	-	-	-	-	-	-	-	-
ZK1320.2	-	-	-	-	-	-	-	-	-	-
M18.1	-	-	-	-	-	-	-	-	-	-
F54D8.2	-	-	-	-	-	-	-	-	-	-
B0414.3	-	-	-	-	-	-	-	-	-	-
ZK180.4	-	-	√	-	√	-	-	√	-	-
F02C9.1	-	√	-	√	-	-	-	-	-	-
Y64G10A.10a	-	-	-	-	-	-	-	-	-	-
R10E11.2	-	-	-	-	-	-	-	-	-	-
F22A3.7	-	-	-	-	-	-	-	-	-	-
T19E7.1	-	-	-	-	-	-	-	-	-	-
ZK418.2a	√	-	-	√	-	√	-	-	-	-
H27M09.5	-	-	-	√	-	-	-	-	-	-
H06O01.1	-	√	-	-	-	-	-	-	-	-
Y4C6B.7	-	-	-	-	-	-	-	-	-	-
Y73C8C.2	-	-	-	-	-	-	-	-	-	-
T05F1.3	√	√	√	√	-	-	-	√	-	-
F11A5.6	-	-	-	-	-	-	-	-	-	-
F44G4.5	√	-	-	-	-	-	√	-	-	-
T02H6.11	-	-	-	-	-	-	-	-	-	-
Y39A1C.3	-	-	-	√	√	-	-	-	-	-
K07B1.6a	-	-	-	-	-	-	-	-	-	-
C44B12.9	-	-	-	-	-	-	-	-	-	-
C49C3.12	-	-	-	-	-	-	-	-	-	-
F58B3.1	-	-	-	-	-	-	-	-	-	-
F52F12.5	-	√	-	-	√	√	√	√	-	-
F41G3.5	-	√	-	√	√	√	√	√	-	-
F09E10.3	-	-	-	-	-	-	-	-	-	-
F56D12.5b	-	-	-	-	√	√	√	-	-	-
Y39B6A.5a	-	-	-	-	-	-	-	-	-	-
K10H10.7	-	-	-	-	√	-	-	√	-	-
Y105E8A.1	-	-	-	-	-	-	-	-	-	-
T08G11.2	√	-	√	-	√	√	√	√	-	-
ZK218.5	-	-	-	-	-	-	-	-	-	-
C25A8.2	-	-	-	√	√	√	-	√	√	-
C06E1.6	-	-	-	-	-	-	-	-	-	-
Y47H9C.4d	-	-	-	-	-	-	-	-	-	-
R05G6.7	-	-	-	-	-	-	-	-	-	-
D2062.4b	-	-	-	-	-	√	-	-	-	-
C28C12.11a	√	√	-	√	√	√	√	√	√	-
T20G5.2	-	-	-	√	√	√	-	√	-	-
C42D4.1	-	-	-	-	-	-	-	-	-	-
K02F3.10	-	-	√	-	-	-	-	-	-	-
F32A11.1	-	-	-	-	-	-	-	-	-	-
ZK669.3	-	-	-	-	-	-	-	-	-	-
T20H4.2	-	-	-	-	-	-	-	-	-	-
F36A4.3	-	-	-	-	-	-	-	√	-	-
ZK892.5	√	-	-	√	√	√	√	√	-	-
Y41C4A.5	-	-	-	-	-	-	-	-	-	-
T23E7.2d	-	-	-	-	-	-	-	-	-	-
F42F12.6	-	-	-	-	-	-	-	-	-	-
F42F12.9	-	-	-	-	-	-	-	-	-	-
ZK84.5	-	-	-	-	-	-	-	-	-	-
T16H12.6	-	-	-	√	-	√	√	-	-	-
W02A2.1	-	-	-	√	-	-	-	-	-	-
R11A5.4b	-	-	-	-	-	-	-	-	-	-
F56B3.6	-	-	-	-	-	-	-	-	-	-
T05B4.14	-	-	-	-	√	-	√	√	-	-
W01C9.4	-	-	-	-	√	-	-	√	-	-
F11G11.2	-	-	-	-	-	-	-	-	-	-
C55C3.4	-	-	√	√	√	-	√	√	-	-
F18A12.4	-	-	-	-	-	√	√	-	-	-
F46A9.2	-	-	-	-	√	-	√	-	-	-
F49E11.10	-	-	-	-	-	-	-	-	-	-
T21C9.4	-	-	-	-	-	-	-	-	-	-
F35D11.9	-	-	-	-	-	-	-	-	-	-
F49C12.13	-	-	-	-	-	-	-	-	-	-
C15H9.6	-	-	-	-	-	-	-	-	-	-
T27C4.1	-	-	-	-	-	-	-	-	-	-
B0379.2	-	-	-	√	√	-	√	√	√	√
F21C10.10	-	-	-	-	-	-	-	-	-	-
R05H10.7	-	-	-	-	-	-	-	-	-	-
T05E12.3	-	-	-	-	-	-	-	-	-	-
F58D2.2	-	√	-	-	-	-	√	√	-	-
F54H5.3	-	-	-	√	-	-	-	-	-	-
BE10.5	-	-	-	√	√	√	√	√	√	-
F36A4.1	-	-	-	-	-	-	-	-	-	-
F48C1.4	-	-	-	-	-	-	-	-	-	-
F56D6.10	-	-	-	-	-	-	-	-	-	-
ZC404.2	-	-	√	√	√	√	√	√	-	-
W03G11.1a	-	-	-	-	-	-	-	-	-	-
F25H5.7	-	-	-	-	-	√	√	√	-	-
C39E9.6	-	-	-	-	-	-	-	-	-	-
M28.9	-	-	-	-	√	-	-	√	-	-
F17C11.4	-	-	-	-	-	-	-	-	-	-
C39D10.6	-	-	-	-	-	-	-	-	-	-
B0511.11	-	-	-	-	-	-	-	-	-	-
ZK652.4	-	-	-	√	√	√	-	-	-	-
R11E3.1	-	-	√	-	-	-	√	√	-	-
B0379.1a	-	-	-	-	-	-	-	-	-	-
K08D10.7	-	-	√	-	√	√	√	√	-	-
Y92H12BR.2	-	-	-	-	-	-	-	-	-	-
T11F8.4	-	-	√	√	-	√	√	√	-	-
ZC581.7	-	√	-	-	√	√	√	√	-	-
K10B3.8	-	-	-	-	-	-	-	-	-	-
K12H6.4	-	-	-	-	-	-	-	-	-	-
F18E3.12	-	-	-	-	-	-	-	-	-	-
T20G5.14	-	-	-	-	-	-	-	-	-	-
W07E11.4	-	-	-	-	-	-	-	-	-	-
F07C3.9	-	-	-	-	-	-	-	-	-	-
F28E10.4	-	-	√	-	-	√	-	-	-	-
R07B7.3a	-	-	-	-	-	-	-	-	-	-
F47D12.7	-	-	√	√	√	-	√	√	-	-
ZK1290.6	√	√	√	√	√	√	√	√	√	-
B0244.11	-	-	-	-	-	-	-	-	-	-
F20B6.6	-	-	-	-	-	-	-	-	-	-
Y37E3.8a	-	-	-	-	-	√	-	-	-	-
Y47H9C.12	-	-	-	-	-	-	-	-	-	-
C32H11.4	-	-	-	-	-	-	-	-	-	-
Y55B1BR.5	-	-	-	-	-	-	-	-	-	-
F38E1.3	-	-	-	-	√	-	-	-	-	-
F32D1.2	-	-	-	-	-	-	-	-	-	-
R09E10.13	-	-	-	-	-	-	-	-	-	-
F21F3.2	-	-	-	-	√	√	-	√	-	-
C17C3.6	-	-	-	-	-	-	-	-	-	-
Y54E10BR.5	-	-	-	√	-	√	√	√	-	-
F17C11.2	-	-	-	-	-	-	-	-	-	-
T24F1.2	-	-	-	-	-	-	-	-	-	-
T13H10.1	-	-	-	-	-	√	√	√	-	-
C06B3.6	-	-	-	-	-	-	-	-	-	-
Y41C4A.11	-	-	-	-	-	-	-	-	-	-
W01B11.1	-	-	-	-	√	√	-	√	-	-
T14D7.1	-	-	-	-	√	-	-	-	-	-
F42G8.12	-	-	-	-	-	-	-	-	-	-
Y66D12A.3	-	-	-	√	√	√	√	√	-	-
F30A10.6	-	-	-	-	-	-	-	√	-	-
B0281.4	-	-	-	-	-	-	-	-	-	-
M7.1	-	-	-	-	-	-	-	-	-	-
F25H5.4a	-	-	-	√	-	-	-	-	-	-
Y71G12B.30	√	-	√	-	√	√	√	√	-	-
Y106G6G.3	-	-	-	-	√	√	√	√	-	-
K04C2.8	√	√	-	-	√	√	√	√	-	-
Y38H6C.15	-	√	√	-	√	√	√	√	√	-
R05D8.8	-	-	-	-	-	-	-	-	-	-
C34F11.8	-	-	-	-	-	-	-	-	-	-
Y51B9A.3	-	-	-	-	-	-	√	√	-	-
Y40C5A.1	-	-	-	-	-	-	-	-	-	-
F54D5.3	-	-	-	-	-	-	-	-	-	-
C27A2.2a	-	-	-	-	√	-	√	-	-	-
Y116A8C.44	-	-	-	-	-	-	-	-	-	-
F13E9.5	-	-	-	√	√	√	√	√	-	-
Y54G2A.23	-	-	-	-	-	-	-	-	-	-
ZC412.5	√	√	√	√	√	√	√	√	√	-
C04G2.5	-	-	-	√	√	√	√	√	-	-
F26A3.4	-	-	-	-	-	-	-	-	-	-
C25A8.5	-	-	-	-	-	-	-	√	-	-
T05A7.6	-	√	√	√	√	√	√	√	-	-
F53G12.6	-	-	√	-	-	-	-	√	-	-
F15B9.1	-	-	-	-	-	-	-	-	-	-
Y51F10.7	-	-	-	-	-	-	-	-	-	-
K03H1.12	√	√	√	√	√	√	√	√	-	-
F20A1.1	-	-	-	-	-	-	-	-	-	-
F41E6.1	-	-	-	-	√	-	√	√	-	-
F53B6.9	-	-	-	-	-	-	-	-	-	-
B0412.4	-	-	-	-	-	-	-	-	-	-
F57B10.14	√	√	-	-	-	-	-	-	-	-
C25A8.1	-	-	-	-	-	-	-	-	-	-
F36D3.8	-	-	-	√	-	-	-	-	-	-
W05B2.5	-	-	-	-	-	-	-	-	-	-
F53B2.5	-	-	-	√	-	√	√	√	√	-
Y50E8A.10	√	-	√	√	√	√	√	√	-	-
C17G10.5	-	-	-	-	-	-	-	-	-	-
R06C7.7b	-	-	-	-	-	√	√	√	-	-
ZK39.2	-	-	-	-	-	-	-	-	-	-
C15A11.2	-	-	√	-	-	-	-	√	-	-
F40F8.12	-	-	-	-	-	-	-	-	-	-
T19C9.5	-	-	-	-	-	-	-	-	-	-
R148.6	-	-	-	-	-	-	-	-	-	-
Y57A10B.7	-	-	-	√	√	-	√	√	-	-
Y39G10AR.25	-	-	-	-	-	√	-	√	-	-
F30F8.2	-	√	-	-	-	√	-	√	-	-
F36H12.8	-	-	-	-	√	-	-	-	-	-
F46C5.10	-	-	-	-	-	-	-	-	-	-
F42G2.4	-	-	-	-	-	-	-	-	-	-
Y47D3A.30a	√	√	√	√	√	√	√	√	√	-
C18H7.4	-	-	-	-	-	-	-	-	-	-
F21H7.2	-	-	-	-	√	√	√	√	-	-
T05G5.7	√	√	√	√	√	√	-	-	-	-
K09C6.9	-	-	-	-	-	-	-	-	-	-
F57B1.3	-	-	-	-	-	-	-	-	-	-
Y69A2AR.18b	-	-	-	√	-	√	√	√	-	-
F31D5.6	-	-	-	-	√	-	-	-	-	-
Y46H3D.1	-	√	√	-	√	-	√	√	√	-
Y71F9AL.2	-	-	-	√	√	√	√	√	-	-
C54G4.3	-	-	√	-	-	-	√	√	-	-
D1081.5	-	√	√	√	√	-	√	√	-	-
K09D9.1	-	-	-	-	-	-	-	-	-	-
M04F3.2	-	-	-	-	-	-	-	-	-	-
ZK813.3	-	-	-	-	-	-	-	-	-	-
F23F12.6	-	-	-	-	-	-	√	√	-	-
F53G12.8	√	-	√	√	√	√	√	√	√	-
F22B7.2	-	-	-	-	-	-	-	-	-	-
F48D6.4a	-	-	-	-	-	-	-	-	-	-
C26B2.2	-	-	-	-	-	√	-	√	-	-
C49C3.1	-	-	-	-	-	√	√	√	√	-
F08B12.4a	-	-	-	-	-	-	-	-	-	-
Y26D4A.2	-	-	-	-	-	-	-	-	-	-
R05H5.2	-	-	-	√	√	√	√	√	-	√
W10D5.2	-	-	-	-	-	-	-	-	-	-
K08E7.4	-	-	√	-	-	√	√	√	-	-
B0213.17	-	-	-	-	-	-	-	-	-	-
M18.7a	-	-	-	-	-	-	-	-	-	-
C25D7.12	-	-	-	-	√	-	-	-	-	-
F57H12.1	-	-	√	-	-	-	-	-	-	-
K02D7.1	-	-	-	-	-	-	-	-	-	-
C16H3.2	-	-	-	-	-	-	-	-	-	-
C56A3.8a	-	-	-	√	-	-	√	√	-	-
Y67H2A.8	-	-	-	-	√	-	-	-	-	-
ZC334.2	-	-	-	-	-	-	-	-	-	-
C01G10.15	-	-	-	-	-	-	-	-	-	-
F09E5.16	-	-	-	-	-	-	-	-	-	-
C08F11.13a	-	-	-	-	-	-	-	-	-	-
K06B4.11	-	-	-	-	-	-	-	-	-	-
F14E5.8	-	-	-	√	√	√	-	-	-	-
C35A5.4	-	-	-	-	-	-	√	-	-	-
T10E9.6	-	-	-	-	-	-	√	-	-	-
W02A11.2	-	-	-	-	-	-	-	-	-	-
K07F5.6	-	-	√	-	-	-	√	-	-	-
C32E12.1	-	√	-	√	-	-	-	√	√	-
D2062.1	-	-	-	-	-	-	-	-	-	-
C16A3.5	-	-	-	-	-	-	-	-	-	-
C35C5.9	-	-	-	-	-	-	-	-	-	-
F18C5.4	√	-	√	√	√	√	√	√	-	-
B0432.12	-	-	-	√	-	-	-	-	-	-
K09G1.2	√	√	√	√	√	√	√	√	√	-
Y41C4A.7	-	-	√	-	√	√	√	√	-	-
C14F11.7	-	-	-	-	-	-	-	-	-	-
R09B5.8	-	-	-	-	-	-	-	-	-	-
K07A3.3b	-	-	√	√	√	√	√	√	-	-
C04C3.3	-	-	-	-	-	-	-	-	-	-
C25G4.8	-	-	-	-	-	-	-	√	-	-
T25B9.6	-	-	√	√	√	√	√	√	-	-
R03D7.6a	-	-	-	-	-	-	-	-	-	-
F56F4.4	-	-	-	-	-	-	-	-	-	-
F44F1.3	-	-	-	-	-	-	-	√	-	-
T27F7.1	-	-	-	-	-	-	-	-	-	-
ZK20.5	√	√	√	-	√	√	√	√	-	-
Y110A2AR.1	-	-	-	-	-	-	-	-	-	-
F56E10.4	-	-	√	√	-	√	√	√	-	-
Y45F10A.5	-	-	-	-	-	-	-	-	-	-
F43G9.3	-	-	-	-	-	√	-	-	-	-
Y47H9B.2	-	-	-	√	√	-	√	√	-	-
F16G10.1	-	-	-	-	-	-	-	-	-	-
C05D2.3	-	-	-	√	-	√	-	√	-	-
F14D7.12	-	-	-	-	-	-	-	-	-	-
Y73B6BL.34	-	-	-	-	-	-	-	-	-	-
W01B6.4	-	-	-	-	-	-	-	-	-	-
T28B8.1	-	-	-	-	-	-	-	-	-	-
T21H3.3	-	-	√	-	-	√	√	√	-	-
F43E2.7a	-	-	-	√	-	-	-	-	-	-
F56D2.1	-	-	√	-	-	-	-	-	-	-
K07A12.5	-	-	-	-	-	-	-	-	-	-
Y69E1A.8	-	-	-	-	√	√	√	√	-	-
Y75B12B.2	-	-	-	-	-	-	-	-	-	-
E04F6.9	-	-	-	-	-	-	-	-	-	-
W09H1.4	-	-	-	-	-	-	-	-	-	-
F10F2.8	-	-	-	-	-	-	-	√	-	-
C07G3.10	-	-	-	-	-	-	-	-	-	-
W01B6.6	-	√	√	√	√	√	√	√	-	-
C03B1.12	-	-	-	-	-	-	-	-	-	-
B0511.4	-	√	-	-	-	√	√	√	-	-
M03E7.5	-	√	-	-	-	√	√	-	-	-
ZK354.2a	-	-	-	-	√	-	√	√	-	-
Y71G12B.22	-	-	-	-	-	√	-	-	-	-
F59C6.5	-	-	-	-	-	-	-	-	-	-
F14F7.4	√	√	√	√	√	√	√	√	-	-
F17C11.11a	-	-	-	-	-	-	-	-	-	-
T07C4.4	-	-	-	-	-	-	-	-	-	-
F32D8.14	-	-	-	-	-	-	-	√	-	-
C26F1.4	-	-	-	-	-	-	-	√	-	-
Y76A2B.5	-	-	-	-	-	-	-	-	-	-
C49C3.11	-	-	-	-	-	-	-	-	-	-
T04A6.1a	-	-	-	-	-	-	-	-	-	-
C06E7.6	√	-	√	-	-	√	√	√	-	-
C09F9.1	-	-	-	-	√	-	√	-	-	-
K12H6.9	-	-	-	-	-	-	-	-	-	-
Y5F2A.2	-	-	-	-	-	-	-	-	-	-
T10H9.4	-	-	-	-	-	-	-	-	-	-
F34D6.7	-	-	-	-	-	-	-	-	-	-
C56G2.7	-	-	-	-	-	-	-	-	-	-
F47B3.7	-	-	-	-	-	-	-	√	-	-
F44G3.7	-	-	-	-	-	-	√	√	-	-
ZK721.2	-	-	-	-	-	-	-	-	-	-
C07B5.5	-	-	-	-	-	-	-	-	-	-
C28D4.4	-	-	-	-	-	-	-	-	-	-
C54D10.4	-	-	√	-	-	√	√	√	-	-
C48E7.5	-	-	-	-	-	-	-	-	-	-
R74.3b	-	√	-	-	-	√	-	-	-	-
C15H7.3	-	√	√	√	√	√	√	√	-	-
T04C12.5	√	√	√	√	√	-	√	-	√	-
R07E5.6	-	-	-	√	-	√	-	-	-	-
ZC334.1	-	-	-	-	-	-	-	-	-	-
F56H11.4	-	-	-	-	-	-	-	-	-	-
F59E11.6	-	-	-	-	-	-	-	-	-	-
T21G5.1	-	-	-	-	-	-	-	-	-	-
T12B3.3	-	-	-	-	-	√	-	√	-	-
W08E3.4	-	√	-	√	√	√	√	√	-	-
F49C5.12	-	-	-	-	-	-	-	-	-	-
F55F8.7	-	-	-	-	-	-	√	√	-	-
F13D12.3	-	-	-	-	-	-	-	-	-	-
C07H4.1	-	-	√	-	-	-	-	-	-	-
Y71A12B.1	-	-	-	-	-	-	-	-	-	-
F54D5.2	-	-	-	-	-	-	-	-	-	-
T04H1.9	-	-	-	-	-	-	-	-	-	-
ZK686.5	-	-	√	-	-	-	-	√	-	-
C34C6.5a	-	-	-	-	-	-	-	-	-	-
B0041.5	√	-	√	√	-	-	-	√	-	-
D2096.8	-	-	-	-	-	-	-	-	-	-
F45E4.2	-	-	-	-	-	-	-	-	-	-
F57B1.4	-	-	-	-	-	-	-	-	-	-
C37H5.4	-	-	-	-	-	-	-	-	-	-
F31C3.1	-	-	√	-	-	-	-	-	-	-
C55A6.4	-	-	√	√	-	-	-	√	√	-
C34G6.7a	-	-	-	-	-	-	-	-	-	-
R148.7	-	√	√	√	√	√	√	√	√	-
F34D6.4	-	-	-	-	-	-	-	-	-	-
C35D10.3	-	√	-	-	-	-	-	-	-	-
C25E10.8	-	-	-	-	-	-	-	-	-	-
Y71F9AM.5a	-	-	-	-	-	-	-	-	-	-
C30G4.7	-	-	-	-	-	-	-	-	-	-
C54D1.7	-	-	-	-	-	-	-	-	-	-
F32D8.6	-	-	-	√	√	√	√	-	-	-
Y38E10A.24	-	-	-	-	-	-	-	-	-	-
T19B10.6	-	-	-	-	-	-	-	-	-	-
F19H8.3	-	-	-	-	-	-	-	-	-	-
F40E10.3	-	-	-	-	-	-	-	-	-	-
R107.7	-	-	-	-	-	-	-	-	-	-
Y59H11AM.4	-	-	-	-	√	-	√	√	-	-
W08F4.12	-	-	-	-	-	-	-	-	-	-
F56H1.7	-	√	√	√	-	√	√	√	-	-
T25G3.4	-	-	-	√	-	-	-	√	-	-
K08B4.6	-	-	-	-	-	-	-	-	-	-
Y71H2AM.4	-	-	-	-	-	-	-	-	-	-
C15A11.7a	-	-	-	-	-	-	-	-	-	-
T28F4.3	-	-	-	√	-	√	√	√	-	-
B0410.3	-	-	-	-	-	-	-	-	-	-
C33C12.7	-	-	-	-	-	-	-	-	-	-
C53C9.2	-	-	-	-	-	-	-	-	-	-
Y71F9AM.6	-	-	-	-	-	-	-	-	-	-
M195.1	-	-	-	-	-	-	-	-	-	-
C34B2.3	-	-	√	√	√	-	√	√	-	-
F39B2.3	-	-	-	-	-	-	-	-	-	-
Y57G11C.48	-	-	-	-	-	-	-	√	-	-
C18D11.6	-	-	-	-	-	-	-	-	-	-
B0545.3	-	-	-	-	-	-	-	-	-	-
C52E4.1	-	-	-	-	-	-	-	-	-	-
C16C4.13	-	-	-	-	-	-	-	-	-	-
F13B10.2a	-	-	-	-	√	-	-	-	-	-
M01F1.3	-	-	-	-	-	-	-	-	-	-
M88.3	√	√	√	√	√	√	√	√	√	-
Y38F1A.2	-	-	-	-	-	-	-	-	-	-
H32K16.2	-	-	-	-	-	-	-	-	-	-
Y11D7A.10	-	-	-	-	-	-	-	-	-	-
H06H21.9	√	-	-	-	-	-	-	-	√	-
R10D12.10	-	-	-	-	√	√	-	√	-	-
T04F8.8a	-	-	-	-	-	-	-	-	-	-
C06G8.1	-	-	-	-	-	-	-	-	-	-
C44B11.3	-	-	-	-	-	-	-	-	-	-
T22E5.5	-	-	-	-	-	-	-	-	-	-
F53F10.2a	-	-	-	-	-	-	-	-	-	-
M176.10	-	-	-	-	-	-	-	-	-	-
K10D2.8	-	-	-	√	-	-	√	√	√	-
C03H5.3	-	-	-	-	-	-	-	-	-	-
C14C10.7	-	-	-	-	-	-	-	-	-	-
E01H11.3	-	-	-	-	-	-	-	-	-	-
Y48B6A.14	-	-	-	-	-	-	-	-	-	-
Y48A6B.4	-	-	-	-	-	-	-	-	-	-
K02F6.2	-	-	-	-	-	-	-	√	-	-
C43G2.1	-	-	-	-	-	-	-	-	-	-
C52E4.4	-	-	-	-	√	-	-	-	-	-
C06B3.4	-	-	-	-	-	-	-	-	-	-
C06C3.10	-	-	-	-	-	-	-	√	-	-
F23H11.5	-	√	√	√	√	√	√	√	-	-
F47B3.1	-	√	-	-	-	-	√	√	-	-
Y116F11B.14	-	-	-	-	-	√	-	-	-	-
K12H4.7a	-	-	-	-	-	-	-	-	-	-
R10H10.3	-	-	-	-	-	-	-	-	-	-
F33A8.5	-	√	-	√	-	-	-	-	-	-
K06A5.3	-	-	√	√	√	√	-	√	-	-
F40G12.10	-	-	-	√	√	-	√	√	-	-
R05H5.4	-	-	-	-	√	√	-	√	-	-
ZK1010.5	-	√	√	√	√	√	√	√	√	-
C46H11.6	-	-	-	-	-	-	√	√	-	-
F40F12.3	-	-	-	-	-	-	-	-	-	-
W09C5.6a	-	-	-	-	-	-	-	-	-	-
K11D2.2	-	-	-	-	-	-	-	-	-	-
C56C10.3	-	-	-	-	√	-	-	√	-	-
T07G12.8	-	-	-	-	-	-	-	-	-	-
B0213.4	-	-	-	-	-	-	-	-	-	-
E04D5.5	-	-	-	-	-	-	-	-	-	-
T27E4.7	-	-	-	-	-	-	-	-	-	-
F46B3.14	-	-	-	-	-	-	-	-	-	-
Y95B8A.6a	-	-	-	-	-	-	-	-	-	-
Y4C6A.4	-	-	√	√	√	√	√	√	√	-
ZK673.2	-	-	-	-	-	-	-	-	-	-
C18G1.9	-	-	-	-	-	-	-	-	-	-
K02E11.9	-	-	-	-	-	-	-	-	-	-
C36F7.5	-	-	√	√	√	√	√	√	-	-
C04G2.2	-	√	-	-	-	-	-	√	-	-
C01G10.7	-	-	-	-	-	-	-	-	-	-
F11E6.5	-	-	-	-	-	-	-	-	-	-
B0041.8	-	-	-	-	-	-	-	-	-	-
T27A1.1	-	√	√	√	-	-	-	-	-	-
Y17D7B.4	-	-	-	-	-	-	-	-	-	-
F10E7.7	-	-	-	-	-	-	-	-	-	-
B0205.13	-	-	-	-	-	-	-	-	-	-
F41G3.1	-	-	-	-	-	-	-	-	-	-
Y55F3C.4	-	-	-	-	-	-	-	-	-	-
F33D11.2	-	-	-	-	-	√	√	-	-	-
Y110A7A.14	-	√	-	-	√	√	-	-	-	-
F10D2.11	-	-	-	-	-	-	-	-	-	-
C01G10.14	-	-	-	√	√	√	√	√	√	-
C17H12.14	-	-	-	√	-	-	-	-	-	-
F21D9.2	-	-	-	-	√	-	-	-	-	-
C28D4.8	-	-	-	-	-	-	-	-	-	-
Y113G7C.1	√	√	√	√	√	√	√	-	-	-
F47G6.4	-	-	-	√	√	√	√	√	-	-
ZK1193.4	-	-	-	-	-	-	-	-	-	-
K08F8.4	-	-	-	-	-	-	-	-	-	-
C06H2.2	-	-	-	-	√	√	-	-	-	-
C18D4.5	-	-	-	-	-	-	-	-	-	-
C29F9.11	-	-	-	√	-	-	-	-	-	-
F01D5.8	√	-	√	√	-	√	√	√	-	-
F35H8.4	-	-	-	√	-	-	√	√	-	-
C06E1.5	-	-	-	-	-	-	-	-	-	-
Y45G5AM.7	-	-	√	-	√	-	-	-	-	-
Y54G2A.6	-	-	-	-	-	-	-	-	-	-
Y38H8A.2a	-	-	-	-	-	-	√	-	-	-
C50F4.13	-	-	-	-	-	-	-	-	-	-
F10D11.3	-	-	√	-	√	√	√	√	-	-
F22E5.20	-	-	-	-	-	-	-	-	-	-
F47B3.4	√	-	√	√	√	√	√	√	-	-
F09C6.10	-	-	-	-	-	-	-	-	-	-
C01F6.2	-	-	-	-	√	√	-	√	-	-
W02C12.2b	-	-	-	-	-	-	-	-	-	-
F18E3.7a	-	-	-	-	-	-	-	-	-	-
C16C10.11	-	-	√	-	-	-	-	-	-	-
T19D12.5	-	-	-	-	-	-	√	√	-	-
B0244.9	-	-	√	-	-	√	√	√	-	-
Y53H1B.4	-	-	-	-	-	-	-	-	-	-
Y48B6A.12	-	-	√	√	-	-	-	-	-	-
Y37F4.5	-	-	-	-	-	-	√	√	-	-
F25B3.4	-	√	√	-	√	√	√	√	-	-
B0524.5	-	√	-	-	-	√	-	√	-	-
Y67D8C.1	-	-	-	-	-	-	-	-	-	-
C26F1.9	-	-	-	-	-	-	-	-	-	-
F36H12.13	-	-	-	-	-	-	-	√	-	-
Y18D10A.21	-	-	√	√	√	√	√	√	-	-
Y71A12B.11	-	-	-	√	-	-	-	-	-	-
T20D3.2	-	-	-	-	-	-	-	-	-	-
W03D8.5	-	-	-	-	-	-	-	-	-	-
R12H7.2	-	-	-	-	-	-	-	-	-	-
F46F5.9	-	-	-	-	-	-	-	-	-	-
T08A9.12	-	-	-	-	-	-	-	-	-	-
F57H12.7	-	-	-	-	-	-	-	-	-	-
C47E8.11	-	-	-	√	√	√	√	√	-	-
E03H4.8	-	-	-	-	-	-	-	-	-	-
Y65B4A.9	-	-	-	-	-	-	-	-	-	-
C18A3.4a	-	-	-	√	-	-	-	-	-	-
K07A12.3	-	√	√	√	-	-	-	-	-	-
Y47D3A.22	-	-	-	-	-	-	-	-	-	-
T06D8.9	√	-	-	√	√	√	√	√	√	-
Y38F2AR.10	-	-	-	√	-	√	√	√	-	-
Y54E2A.5	-	-	-	√	-	-	-	√	-	-
Y53C12B.5a	-	-	-	-	-	-	-	-	-	-
F52E1.1	-	-	-	-	-	-	-	-	-	-
F52C6.6	-	-	-	-	-	-	-	-	-	-
K02D10.3	√	√	√	√	√	-	-	-	-	-
C50B6.4	-	-	-	-	-	-	-	-	-	-
Y54E2A.7	√	√	√	√	√	√	-	√	√	-
Y71F9AL.4	-	√	√	√	-	-	-	-	-	-
F07C3.2	-	-	-	-	-	-	-	-	-	-
Y97E10AL.2	-	-	-	-	√	-	-	√	-	-
F09E5.14	-	-	-	-	-	-	-	-	-	-
F35H10.5	-	-	-	-	-	-	-	-	-	-
Y55F3C.5	-	-	-	-	-	-	-	-	-	-
ZC477.2	-	-	-	-	-	-	-	-	-	-
F59A3.4	-	-	-	-	-	-	-	-	-	-
K11D12.7	-	-	-	-	-	-	-	-	-	-
F42G4.2	-	-	√	√	-	-	-	-	-	-
C06A5.2	√	√	√	-	√	√	√	√	√	-
T22C1.8	-	√	-	-	-	-	-	√	-	-
Y54E2A.8	-	-	-	-	√	-	-	-	-	-
F55G1.6	-	-	-	-	-	-	-	-	-	-
K07H8.5	-	-	-	-	-	-	-	-	-	-
Y38F1A.1	√	-	-	-	-	-	√	√	-	-
C37A2.7	-	-	-	-	-	-	-	-	-	-
F21C10.11a	-	-	-	-	-	-	-	-	-	-
F35B12.7	-	-	-	-	-	-	-	-	-	-
F41E6.15	-	-	-	-	-	-	-	-	-	-
F53C11.9	-	-	-	-	-	-	-	-	-	-
Y81G3A.1	√	√	-	√	√	√	√	√	-	-
W09C3.2	√	√	√	√	√	√	√	√	-	-
F54C4.1	-	-	-	-	-	-	-	-	-	-
Y68A4A.9	-	-	-	-	-	-	-	-	-	-
ZK228.5	-	-	-	-	-	-	-	-	-	-
F23B12.1	√	√	√	√	√	-	-	√	-	-
K07C11.2	-	-	-	-	-	-	√	√	-	-
F14E5.4	-	-	-	-	-	-	-	-	-	-
C29F4.1	-	-	-	-	-	-	-	-	-	-
T23H2.2	-	-	-	-	-	-	-	-	-	-
Y73B6BL.24	-	-	-	-	-	-	-	-	-	-
Y26D4A.6	-	-	-	-	-	-	-	-	-	-
Y49E10.4	-	-	-	-	-	-	-	-	-	-
Y39E4B.11	-	√	√	√	-	√	-	√	-	-
T03F1.11	-	-	-	-	-	-	-	-	-	-
ZK1225.4	-	-	-	-	-	-	-	-	-	-
C14A6.6	-	-	-	-	√	-	√	√	-	-
E01A2.6	-	-	√	√	√	√	√	√	-	-
F49C12.8	-	-	√	-	-	-	-	-	-	-
F59G1.7	-	-	-	-	-	-	-	-	-	-
F58D5.8	-	-	-	-	-	-	-	-	-	-
F40F8.1	-	-	-	-	-	-	-	-	-	-
F23C8.8	-	-	-	√	-	-	-	-	-	-
T23F11.1	-	-	-	-	-	-	-	-	-	-
Y38F2AL.3a	-	-	-	-	-	-	-	-	-	-
C55C3.6	-	-	-	-	√	-	√	√	√	-
R53.5	-	-	-	-	-	-	-	√	-	-
F08G2.6	-	-	-	-	-	-	-	-	-	-
B0546.1	-	-	-	-	-	-	-	-	-	-
ZK1290.11	-	-	-	-	-	-	-	-	-	-
Y47G6A.13	-	√	-	-	√	√	√	√	-	-
Y106G6D.2	-	-	-	-	-	-	-	-	-	-
W05B2.1	-	-	-	-	-	-	-	-	-	-
Y87G2A.19	-	-	-	-	√	-	-	-	-	-
F59B2.5a	-	-	-	√	√	√	-	√	-	-
K02D10.5	-	-	-	-	√	-	√	√	-	-
C55C3.8	-	-	-	-	-	-	-	-	-	-
T26A5.1	-	√	-	-	√	-	√	√	-	-
R12E2.3	-	-	-	√	√	-	√	√	-	-
K10C2.4	-	-	-	-	-	-	-	-	-	-
F26E4.5	-	-	-	√	-	√	√	√	-	-
F32B4.2	-	-	√	-	√	-	√	√	-	-
T06A4.2	-	√	√	√	√	√	√	√	-	-
C08F11.11	-	-	-	-	-	-	-	-	-	-
F35A5.2	-	-	-	-	-	-	-	-	-	-
Y51H7C.9	-	-	-	-	-	-	-	-	-	-
C16D9.5	-	-	-	-	-	-	√	√	√	-
F35H10.2	√	-	√	√	√	√	√	√	√	-
T05C12.5	-	-	-	-	√	√	-	√	-	-
T08H10.3	√	-	-	√	-	√	√	√	√	-
T05H4.5	-	-	-	-	-	-	-	-	-	-
F08F8.5	-	-	-	-	-	-	-	-	-	-
Y47G6A.33	-	-	-	-	-	-	-	-	-	-
ZK354.6	-	-	√	√	-	-	-	√	-	-
C02A12.4	-	-	-	-	-	-	-	-	-	-
F20H11.3	-	-	-	√	-	√	-	-	-	-
C18H7.7	√	√	√	-	√	√	-	√	-	-
T24B8.6	-	-	-	-	-	-	-	-	-	-
Y34B4A.11	-	-	-	-	-	-	-	-	-	-
F35G2.2	-	-	√	√	√	-	-	√	-	-
ZC581.2	-	-	-	-	√	-	√	-	-	-
F28C6.7a	-	-	-	-	-	-	-	-	-	-
F56B3.1	-	-	-	-	-	-	-	-	-	-
F25H5.3b	-	-	-	√	√	-	√	√	-	-
C55A6.1	-	-	-	-	-	-	-	√	-	-
C34B2.8	-	-	-	-	-	-	-	-	-	-
T24D8.5	-	-	-	-	-	-	-	-	-	-
C28C12.1	-	-	-	-	-	-	-	-	-	-
C35E7.10a	-	-	√	√	√	√	√	√	-	-
B0207.7	-	-	√	-	-	√	-	√	√	-
F54C9.4	-	-	-	-	-	-	-	-	-	-
M176.2	-	-	-	-	-	-	-	-	-	-
ZC317.6	-	-	-	√	√	√	-	-	√	-
Y18H1A.10	-	-	-	-	-	-	-	-	-	-
T05H4.2	-	-	-	√	-	-	√	√	-	-
C44F1.2	-	-	-	-	-	-	-	-	-	-
T04A8.13	-	-	-	-	√	-	-	-	-	-
F58E10.4	-	-	√	-	-	-	-	-	-	-
ZK688.12	-	-	√	-	√	√	√	√	-	-
W03C9.8	-	-	-	√	√	√	√	√	-	-
C44B12.1	-	-	-	-	-	-	-	-	-	-
Y46H3A.3	-	-	-	-	-	-	-	-	-	-
F56F4.1	-	-	-	-	-	-	-	-	-	-
F44E2.11	-	-	-	-	-	-	-	-	-	-
C14A6.1	-	-	-	-	-	-	-	-	-	-
F38A5.6	-	-	-	√	-	-	√	√	-	-
F53A9.8	-	-	-	-	-	-	-	-	-	-
F21F3.6	-	-	-	-	-	-	-	-	-	-
Y73B3A.18a	-	-	-	-	-	√	-	-	-	-
Y50E8A.9	-	-	-	-	√	√	-	-	-	-
T01E8.8	-	-	-	-	-	-	-	-	-	-
D2013.7	-	-	-	-	-	-	-	-	-	-
C16C10.7	-	-	-	-	-	-	-	-	-	-
F25E5.8a	-	-	-	-	-	-	-	-	-	-
F46G10.6	-	-	-	-	-	-	-	-	-	-
ZK970.7	-	-	-	-	-	-	-	-	-	-
M176.4	-	√	-	√	-	-	-	√	-	-
W06B11.3	-	-	-	-	-	-	-	-	-	-
F32B6.10	-	-	-	-	-	-	-	-	-	-
C49F5.7	-	-	-	-	-	-	-	-	-	-
F29B9.11	-	-	-	√	-	√	√	-	-	-
C48B6.4	-	-	-	√	-	-	√	√	-	-
C01A2.4	-	-	-	-	-	-	-	-	-	-
C34B2.5	-	-	-	-	-	-	-	√	-	-
C25D7.16	-	√	√	-	-	√	√	√	-	-
F59A6.2	-	-	-	-	-	√	√	√	-	-
F46F11.2	-	-	-	-	-	-	-	-	-	-
C41G6.9	-	-	-	-	-	-	-	-	-	-
F28C6.10	-	-	-	-	-	-	-	-	-	-
Y73B3A.3	-	-	-	-	-	-	-	-	-	-
F54C9.14	√	-	-	-	-	√	√	√	-	-
M02D8.4a	-	-	-	-	-	-	-	-	-	-
T03F1.9	-	-	√	-	-	-	-	√	-	-
F42A8.2	-	-	-	-	-	-	√	√	-	-
F11C3.2	-	-	-	-	-	-	-	-	-	-
ZK622.1	-	√	-	√	-	-	-	√	-	-
ZK1098.6	-	-	√	-	√	-	√	√	-	-
F52E1.3	-	-	-	-	-	-	-	-	-	-
K06A4.4	-	-	-	-	-	-	-	-	-	-
T07C12.7	-	-	-	-	-	-	-	-	-	-
Y47D3B.2b	-	-	-	-	-	-	-	-	-	-
F58H10.1	-	-	-	-	-	-	-	-	-	-
T07E3.2	-	-	-	-	-	√	√	√	-	√
F57A8.10	-	-	-	-	-	-	-	-	-	-
C34E10.4b	-	-	-	-	-	-	-	-	-	-
Y73F8A.20	-	-	-	-	-	√	-	√	-	√
M106.5	-	-	-	-	-	-	-	-	-	-
ZK1225.5	-	-	-	√	√	-	√	√	-	-
R13A5.11	-	-	√	-	√	√	√	√	√	-
M05D6.1	-	-	-	-	√	-	-	√	-	-
K05C4.10	-	-	-	-	-	-	-	-	-	-
Y37D8A.10	-	-	-	-	-	-	√	√	-	-
ZK686.3	-	√	-	-	-	-	-	√	-	-
C35B1.8	-	-	-	-	-	-	-	-	-	-
T09B4.7	-	-	-	√	-	-	-	√	-	-
T08A9.13	-	-	-	-	-	-	-	-	-	-
F27D4.1	-	-	-	-	-	-	-	-	-	-
C04F12.8	-	-	-	-	-	-	-	-	-	-
D1086.1	-	-	-	-	-	-	-	-	-	-
Y51B9A.5	-	-	-	-	-	-	-	√	√	-
C09H5.7	-	-	-	-	√	√	√	√	√	-
F38E9.5	-	-	-	-	-	-	-	-	-	-
F37A8.2	√	√	√	-	√	√	√	√	-	-
M7.7	-	-	-	-	-	-	√	√	-	-
C28A5.6	-	-	-	-	√	-	-	-	-	-
C44C11.1a	-	-	-	-	-	-	-	-	-	-
Y42G9A.2	-	-	-	-	-	-	-	-	-	-
C14B9.10	-	-	-	-	-	-	-	-	-	-
Y51H4A.935	-	-	-	√	√	√	-	√	√	-
R13D7.1	-	-	-	-	-	-	-	-	-	-
F14F7.1	-	-	-	-	-	-	-	-	-	-
F07F6.1	√	√	√	-	√	√	√	√	-	-
F30A10.11	-	-	-	-	-	-	-	-	-	-
K07E12.2	-	-	-	-	-	-	-	-	-	-
T01H3.1	-	-	-	-	-	-	-	-	-	-
Y67H2A.2a	-	-	-	√	-	-	-	-	-	-
EEED8.10a	-	-	-	-	-	√	-	-	-	-
K01G5.4	-	-	-	-	√	-	-	-	-	-
K02F3.4	-	-	√	√	√	-	-	-	-	-
Y73C8B.3	-	-	-	-	-	√	-	-	-	-
F49E11.7	-	-	-	-	-	-	-	√	-	-
F52F12.9	-	-	-	-	-	-	-	-	-	-
Y44E3A.1a	-	-	-	-	-	-	-	-	-	-
Y116A8C.463	-	-	-	-	-	-	-	-	-	-
F16C3.2	-	-	-	-	-	-	-	-	-	-
C49G7.3	-	-	-	-	-	-	-	-	-	-
F13G11.2	-	√	-	√	√	√	√	√	√	-
F55A11.1	-	-	-	-	-	-	-	-	-	-
R05D3.8	-	-	-	-	-	-	-	-	-	-
T27F2.3	-	-	-	-	√	√	√	-	-	-
M01A10.3	-	-	-	-	-	-	-	-	-	-
Y53C10A.10	-	-	√	√	√	√	√	√	√	-
Y110A2AR.2	-	-	-	-	-	-	√	-	-	-
Y43C5A.4	-	-	-	√	-	√	-	√	-	-
C46E10.1	-	-	-	-	-	-	-	-	-	-
ZK550.6	-	-	-	-	-	-	-	-	-	-
Y54G9A.9	-	-	-	-	-	-	-	-	-	-
F38H4.4	-	-	√	-	-	√	√	√	-	-
F26A3.5	-	-	-	-	-	-	√	√	-	-
C44B7.10	-	-	-	-	-	√	√	√	-	-
B0513.3a	-	-	-	-	-	-	-	-	-	-
C51E3.10a	-	-	-	-	√	-	-	√	-	-
T27A8.7	-	-	-	-	-	-	-	-	-	-
C52E12.6	-	-	-	√	-	-	-	√	-	-
C54G4.7	-	-	-	√	-	-	-	-	-	-
F54F2.7	-	-	-	-	-	-	-	-	-	-
C29F5.2	-	-	-	-	-	-	-	-	-	-
Y77E11A.10	-	-	-	-	√	-	-	-	-	-
C37A2.3	-	√	-	-	√	√	√	√	√	-
F25E5.7	-	-	-	-	-	-	-	-	-	-
C52E4.7	-	-	-	√	√	-	√	√	-	-
K07F5.8	√	-	-	-	-	-	-	-	-	-
C08E8.6	-	-	-	-	-	-	-	-	-	-
T25F10.1	-	-	-	-	-	-	-	-	-	-
B0564.11	-	-	-	√	-	-	√	-	-	-
F35C5.12	-	-	-	-	-	-	-	-	-	-
F08F8.6	-	-	√	-	-	√	√	√	-	-
F10E9.2	-	-	-	√	√	√	√	√	√	-
W03A5.6	-	-	-	-	-	-	-	-	-	-
C10C6.3	√	-	-	√	√	√	√	√	-	-
T02E1.1	-	-	-	-	-	-	√	√	-	-
ZK637.13	-	-	-	-	-	-	-	-	-	-
D1054.18a	-	-	-	-	-	-	-	-	-	-
T02G5.15	-	-	-	-	-	-	-	-	-	-
T09A12.5	-	-	-	√	-	-	√	-	-	-
W02B12.10	-	-	-	-	-	-	-	-	-	-
Y1A5A.1	-	-	-	-	√	√	√	√	-	-
ZK896.7	-	-	-	-	-	-	-	-	-	-
C12C8.1	-	-	-	-	-	-	-	-	-	-
C24D10.1	√	-	√	√	-	√	√	√	-	-
D2023.4	-	-	-	-	-	-	-	-	-	-
ZK673.7	-	-	-	-	-	-	-	-	-	-
F15A8.4	-	-	-	-	-	-	-	-	-	-
ZK1240.6	-	-	-	-	-	-	-	-	-	-
F59A1.4	-	-	-	-	-	-	-	-	-	-
T06E4.4	-	-	-	-	-	-	-	-	-	-
Y67D8B.5	-	-	-	√	√	√	√	√	-	-
F43E2.6b	-	-	√	√	-	-	-	-	-	-
F58B4.7	-	-	-	√	√	√	√	√	-	-
C14B1.1	√	√	-	√	√	-	√	-	-	-
F42C5.5	-	-	-	-	√	-	-	√	-	-
F40F4.2	-	-	-	-	-	-	-	-	-	-
F46B3.4a	-	-	-	-	-	√	√	√	-	-
ZK637.14	-	-	-	-	-	√	√	-	-	-
Y116A8C.33	-	-	-	-	√	-	-	√	-	-
F57B9.1	-	-	-	-	-	-	-	-	-	-
F55H12.1	√	-	-	-	-	-	√	√	-	-
T28D9.1	-	-	-	-	-	-	-	-	-	-
Y10G11A.3	-	-	-	-	-	-	-	-	-	-
C03D6.8	-	-	-	-	-	-	-	-	-	-
Y48A6A.1	√	-	-	-	-	-	-	-	-	-
Y47D7A.15	-	-	-	-	-	-	-	-	-	-
W07G4.4	-	-	√	-	-	-	-	-	-	-
F22B8.6	-	-	-	-	-	-	-	-	-	-
T28F4.6	-	-	-	-	-	-	-	-	-	-
C11G10.1	-	-	-	-	-	-	-	-	-	-
F11E6.9	-	-	-	-	-	-	-	-	-	-
F19C7.6	-	-	-	-	-	-	-	-	-	-
Y69A2AR.27	√	-	-	-	-	-	-	-	-	-
B0491.5	-	-	-	-	-	-	-	-	-	-
F26E4.12	-	-	-	-	-	-	-	-	-	-
ZC513.10	-	-	-	-	-	-	-	-	-	-
F07D10.1	-	-	-	-	-	-	-	-	-	-
ZK783.2	-	-	-	-	-	-	-	-	-	-
F18H3.3a	-	-	-	-	-	-	-	-	-	-
F35C8.6	-	-	-	-	-	-	-	-	-	-
T02C12.5	-	-	-	-	-	-	-	-	-	-
B0213.3	-	-	-	-	-	-	-	-	-	-
K08B4.7	-	-	-	-	-	-	-	-	-	-
W02F12.5	-	-	-	-	-	-	-	-	-	-
R05D7.5	√	-	-	-	-	-	-	-	-	-
F26E4.9	-	-	-	-	-	-	-	-	-	-
Y54G2A.4	-	-	√	-	-	-	-	-	-	-
F36H1.3	√	√	√	√	√	-	√	√	√	-
F14H3.10	-	-	-	-	-	-	-	-	-	-
R05D7.4	-	-	-	-	-	-	-	-	-	-
Y49F6B.8	-	-	-	-	-	-	-	-	-	-
C07B5.3	-	-	-	-	-	-	-	-	-	-
F33A8.2	-	-	√	-	-	-	-	-	-	-
C47E12.11a	-	-	√	-	√	-	√	√	√	-
F27D4.5	-	-	√	-	-	√	-	-	-	-
C35D10.8	-	-	-	√	√	√	√	√	-	-
R07C3.13	-	-	-	-	-	-	-	√	-	-
T07C4.11a	-	-	-	-	-	-	-	-	-	-
T12A2.8	-	-	-	-	-	-	-	-	-	-
Y51B9A.4	-	-	-	-	-	-	-	-	-	-
T22F7.4	-	-	-	-	-	-	-	-	-	-
Y105C5B.17	-	-	-	-	-	-	-	-	-	-
Y51H4A.936	-	-	-	-	-	-	-	-	-	-
B0261.9	-	-	-	-	-	-	-	-	-	-
C32D5.8b	√	-	-	-	√	√	√	-	-	-
T15D6.1	-	-	-	-	-	-	-	-	-	-
Y47D3A.10	-	-	-	-	-	-	-	-	-	-
T23H2.5	-	-	-	√	-	-	-	-	-	-
T08A9.7	-	-	-	-	-	-	-	-	-	-
Y46G5A.34	-	-	-	-	-	-	-	√	-	-
C06E7.3a	-	-	-	-	-	-	-	-	-	-
R10E4.9	-	-	-	-	-	-	-	-	-	-
F59A2.3	-	-	-	-	-	-	-	-	-	-
W07G9.2	-	-	-	-	-	-	-	-	-	-
Y53C12A.1	-	-	√	-	√	-	-	√	-	-
Y41D4B.15	-	-	-	-	-	-	-	-	-	-
B0280.11	-	-	-	-	-	-	-	√	-	-
T21H3.1a	-	-	-	-	-	-	-	-	-	-
F56C9.7	-	-	-	-	-	-	-	-	-	-
ZC395.4	-	-	-	√	-	√	√	√	-	-
C09G1.5	-	-	-	-	-	-	-	-	-	-
F23A7.8	-	-	-	-	-	-	-	-	-	-
F44E7.3	-	-	-	-	-	-	-	-	-	-
ZC334.9	-	-	-	-	-	-	-	-	-	-
ZK688.4	-	-	-	-	-	-	-	-	-	-
F42F12.2	-	-	-	-	-	-	-	-	-	-
C03G6.19	-	-	-	-	-	-	-	-	-	-
Y60A3A.7	-	-	-	-	-	-	-	-	-	-
F07D3.2	-	-	-	-	-	-	-	-	-	-
C13G3.1	-	-	-	-	-	-	-	-	-	-
F45G2.8	-	-	-	-	-	-	-	-	-	-
C30A5.5	-	-	-	-	-	-	-	-	-	-
F09D12.1	-	-	-	-	-	-	-	-	-	-
C13B9.3	-	-	-	-	-	-	-	-	-	-
Y40H7A.10	-	-	-	-	-	-	-	-	-	-
Y54G9A.6	-	-	√	-	-	-	-	-	-	-
F43C11.1	-	-	-	-	-	-	-	-	-	-
C34F11.5	-	-	√	√	√	√	√	√	√	-
W03A5.4	-	-	-	-	√	-	-	√	-	-
Y57G11C.6	-	-	-	√	-	-	√	-	-	-
Y55F3AM.9	-	-	-	-	-	-	-	-	-	-
F59C6.2	√	-	√	√	-	-	√	√	-	-
ZK596.1	-	-	-	-	-	-	-	-	-	-
Y69E1A.5	-	-	-	-	-	-	-	-	-	-
Y57G11C.36	-	-	-	√	-	√	-	-	-	-
C18E9.4	-	-	-	-	-	-	-	-	-	-
D1025.6	-	-	-	-	-	-	-	-	-	-
Y41C4A.13	-	-	-	-	-	-	-	-	-	-
B0205.3	-	-	-	-	-	-	-	-	-	-
C47B2.4	√	-	√	-	-	-	-	-	-	-
D1007.14	-	-	-	-	-	-	-	-	-	-
Y37H9A.6	-	-	-	-	-	-	√	-	-	-
C07G1.5	-	√	-	√	-	-	-	√	-	-
T13A10.14	-	-	-	-	-	-	-	-	-	-
ZK488.5	-	-	-	-	-	-	-	-	-	-
D1022.4	-	-	-	-	-	-	-	-	-	-
C16A11.9	√	-	-	√	-	-	-	-	-	-
C29F5.1	-	-	-	-	-	-	-	-	-	-
F07A5.7a	-	-	-	-	-	-	-	-	-	-
F10D11.5	-	-	-	-	-	-	√	√	-	-
C02B10.1	-	-	-	-	-	-	-	-	-	-
ZK1290.9	-	-	√	√	-	-	-	-	-	-
F07A11.5	-	-	-	-	-	-	-	-	-	-
C03C10.4	-	-	-	-	-	-	-	-	-	-
D2063.4	√	-	√	√	√	-	√	√	-	-
T04A6.4	-	-	-	-	-	-	-	-	-	-
C33A12.15	√	-	-	√	√	√	√	√	√	-
F56C9.8	-	-	-	-	-	-	-	-	-	-
F17E9.3	-	-	-	-	-	-	-	-	-	-
F37C12.4	-	-	-	-	-	-	-	-	-	-
C31G12.3	-	-	-	-	-	-	-	-	-	-
T06E4.1	-	-	√	√	-	-	-	-	-	-
ZK353.6	-	-	-	-	√	-	√	-	-	-
F38B2.4a	-	-	-	-	-	-	-	-	-	-
Y45G12C.2	-	-	-	-	-	-	-	-	-	-
C44B9.2	-	√	-	-	-	-	-	-	-	-
C47A4.3	-	-	-	-	√	-	-	√	-	-
ZK617.3	-	-	-	-	-	-	-	√	-	-
F37A4.4	-	-	√	-	-	-	-	-	-	-
F13H8.7	-	-	-	-	-	-	-	-	-	-
K05G3.3	-	-	-	-	-	-	-	-	-	-
T15B12.2	-	-	√	√	√	-	√	√	-	-
T22C8.8	-	-	-	-	-	-	-	-	-	-
C09H10.2	-	-	-	-	-	-	-	-	-	-
ZK783.6	-	-	-	-	√	-	-	-	-	-
C25G4.4	-	√	-	√	√	-	-	-	-	-
Y48B6A.5	-	√	-	-	√	√	√	√	√	-
Y17G7B.7	-	-	-	-	-	-	-	-	-	-
C33H5.16	√	-	√	-	-	-	√	√	√	√
W10G11.11	-	-	-	-	-	-	-	-	-	-
F57B10.7	-	-	-	-	-	-	-	-	-	-
F08E10.7	-	-	-	-	-	-	-	-	-	-
F42G4.3a	-	-	-	-	-	-	-	-	-	-
F52D10.3a	-	-	-	-	-	-	-	-	-	-
C10H11.7	-	-	-	√	-	-	-	-	-	-
F38H4.5	-	-	-	-	-	-	√	-	-	-
C55B7.4a	-	-	-	-	-	-	-	-	-	-
C28H8.4	-	√	√	-	-	-	-	√	-	-
R148.4	-	-	-	-	-	-	-	-	-	-
ZC581.1	-	-	-	-	-	-	-	-	-	-
F54C1.8	-	-	-	-	-	√	√	√	-	-
F58B3.3	-	-	-	-	-	-	-	-	-	-
Y65B4BL.7	-	-	-	-	-	√	-	-	-	-
C46G7.2	-	-	-	-	-	-	-	-	-	-
ZC412.3	-	-	-	-	-	-	-	-	-	-
T28C12.3	-	-	√	√	√	√	√	√	√	-
F54D5.14	√	-	-	-	-	-	-	-	-	-
C55A6.7	-	-	-	-	√	-	-	-	-	-
R01H2.7	-	-	-	-	-	-	-	-	-	-
T13F2.12	-	-	-	-	-	-	√	√	-	-
Y105E8B.6	-	-	-	-	-	-	-	-	-	-
Y55B1AL.2	-	-	√	√	-	-	-	√	-	-
C30C11.2	-	-	-	-	-	√	-	-	-	-
R03E1.2	-	-	-	-	-	-	-	-	-	-
B0432.3	-	-	-	-	-	-	-	-	-	-
C16C8.5	-	-	-	-	-	-	-	-	-	-
Y55F3BR.6	-	-	-	-	-	-	-	-	-	-
ZK177.6	-	-	-	-	-	√	-	-	-	-
F48C1.2	-	-	-	-	-	-	-	-	-	-
C14A4.13	√	√	√	√	√	√	√	√	-	-
R08C7.8	-	√	-	-	√	-	√	√	-	-
C06C6.8	-	√	-	-	√	√	√	√	-	-
F59C6.18	-	-	-	-	-	-	-	-	-	-
T25E12.16	√	-	√	√	√	√	√	√	-	-
Y69A2AR.28	-	-	-	-	-	-	-	-	-	-
F44D12.6	-	-	√	√	√	√	√	√	-	-
W06H3.1	-	-	-	-	√	√	-	-	-	-
B0336.2	-	-	-	-	-	√	-	-	-	-
D1086.2a	-	-	-	-	-	-	-	-	-	-
F47B8.2	-	-	-	-	-	-	-	-	-	-
F55F10.3	-	-	-	-	-	-	√	-	√	-
W05E7.1	-	-	-	-	-	-	-	-	-	-
Y37H2A.14	-	-	-	-	-	-	-	-	-	-
Y94H6A.10	-	-	-	√	-	-	-	-	-	-
K04G7.4a	-	-	-	-	-	-	-	-	-	-
ZC581.6	-	-	-	-	-	-	-	-	-	-
F15E6.4	-	-	-	-	-	-	-	-	-	-
F18A11.3	-	-	-	-	-	-	-	-	-	-
H36L18.2	-	-	-	-	-	-	-	-	-	-
T09D3.9	-	-	-	-	-	-	-	-	-	-
W07A8.5	-	-	-	-	-	-	-	-	-	-
R06C7.8	-	-	-	-	-	-	-	-	-	-
F36G9.15	-	-	√	-	√	√	√	√	-	-
F38E11.1	-	-	-	-	-	-	-	-	-	-
T27F7.3	-	-	-	-	-	-	-	-	-	-
ZK945.8	-	-	-	-	-	-	-	√	-	-
D2023.2	-	-	-	-	-	-	-	-	-	-
F52E1.13b	√	-	-	-	-	-	-	-	-	-
Y55B1AR.1	-	-	-	-	-	-	-	-	-	-
K01C8.8	-	-	-	-	-	-	-	√	-	-
Y76A2A.1	-	√	√	√	√	√	√	√	√	-
ZK507.1	√	-	√	-	-	√	√	√	-	-
F46F11.3	-	-	-	-	-	-	-	-	-	-
W03D8.10	-	-	√	√	√	-	√	√	-	-
ZC239.6	-	-	-	-	-	-	-	-	-	-
F10D11.1	√	-	-	-	-	-	-	-	-	-
W02A2.2	-	-	-	-	-	-	-	-	-	-
F55D10.2	-	-	-	-	-	-	-	-	-	-
R03H10.4	-	-	-	-	-	-	-	-	-	-
Y38E10A.23a	-	-	-	-	-	-	-	-	-	-
Y41E3.8	-	-	-	-	-	-	-	-	-	-
C01F6.9	√	-	√	-	-	√	-	-	√	-
K07F5.15	-	-	-	-	-	-	-	-	-	-
T23G11.6c	-	-	-	-	-	-	-	-	-	-
C17C3.1d	-	-	-	-	-	-	-	-	-	-
C01B10.9	-	-	-	-	-	-	-	-	-	-
Y57G11C.10a	-	-	-	-	-	-	-	-	-	-
C27F2.7	-	-	√	-	√	-	-	√	√	-
Y69A2AR.19	√	-	√	-	√	√	√	√	√	-
T06C10.3	√	√	√	-	√	√	√	√	-	-
K08H10.9	-	-	-	-	-	-	-	-	-	-
Y53F4B.36	√	-	-	√	√	√	-	√	-	-
Y39H10B.3	-	-	-	-	-	-	-	-	-	-
ZK973.11	-	-	-	-	-	-	-	-	-	-
F44C4.3	-	-	-	-	-	-	-	-	-	-
Y110A2AL.10	-	-	-	-	-	-	-	-	-	-
C18F10.2	-	-	-	-	-	-	-	-	-	-
T01G1.4	-	-	-	-	-	-	-	-	-	-
F09C6.14	-	-	-	-	-	-	-	-	-	-
R12E2.14	-	-	-	-	-	-	-	-	-	-
R119.4	-	√	-	√	-	-	-	-	-	-
T03E6.7	-	-	-	-	-	-	-	-	-	-
Y17D7B.5	-	-	-	-	-	-	-	-	-	-
Y57A10C.11	-	-	-	-	-	-	-	-	-	-
F39E9.4	-	-	-	-	-	-	-	√	√	-
F46F5.13	-	-	-	-	-	-	-	-	-	-
H32C10.1	-	-	-	√	√	√	√	√	-	-
T06C12.6	-	-	-	-	-	-	-	-	-	-
F35G12.10	-	-	-	-	-	-	-	-	-	-
M01B2.8	-	-	-	-	-	-	-	-	-	-
M153.4	-	-	-	-	-	-	-	-	-	-
F37D6.6	-	-	-	-	-	-	-	-	-	-
C34F11.1	-	-	-	-	-	√	√	√	-	-
F37B12.3	-	-	-	-	-	-	-	-	-	-
R08C7.5	-	-	-	-	-	-	-	-	-	-
K08E3.1	-	-	-	-	-	-	-	-	-	-
F26D2.16	-	-	-	-	-	-	-	-	-	-
C06B3.7	-	-	-	-	-	-	-	-	-	-
C35B1.5	-	-	-	-	-	-	-	-	-	-
K08D12.3a	-	-	-	-	-	-	-	-	-	-
Y71A12B.25	-	-	-	-	-	-	-	-	-	-
C49A9.10	-	-	-	-	-	-	-	-	-	-
F57B10.10	-	√	-	-	-	√	-	-	-	-
T27E9.2	-	-	-	-	-	-	-	-	-	-
W09C5.11	-	-	-	-	-	-	-	-	-	-
R10H10.2	√	-	-	√	-	-	-	√	-	-
C23G10.6	-	-	-	-	-	-	-	-	-	-
C14A4.8	-	-	-	-	√	-	-	-	-	-
T21G5.3	-	-	√	√	-	-	-	-	-	-
F40E3.5	-	-	-	-	√	√	-	-	-	-
C13C4.7	-	-	-	-	-	-	-	-	-	-
Y41D4B.21	-	-	-	√	-	-	-	-	-	-
C34B4.2a	-	-	-	-	-	-	-	-	-	-
F36D4.1	√	√	√	√	√	√	√	√	√	-
ZK484.6	-	-	-	-	-	√	√	-	-	-
T04C12.3	-	-	-	-	-	-	-	-	-	-
T16G1.13	-	√	-	-	-	√	-	√	-	-
ZC334.10	-	-	-	-	-	-	-	-	-	-
K02B12.7	-	-	-	-	-	-	-	-	-	-
Y105E8B.7	-	-	-	-	-	-	-	-	-	-
W02H5.8	-	-	-	-	-	-	-	-	-	-
F43G9.9	-	-	-	-	-	-	-	-	-	-
K11C4.1	-	-	-	√	√	-	√	√	-	-
F58F12.3	-	-	-	-	√	-	-	-	-	-
F53A2.6a	√	-	-	-	√	-	√	√	-	-
F21F8.5	-	-	-	-	-	-	-	-	√	-
C50F7.5	-	-	-	-	-	-	-	-	-	-
Y41C4A.16	-	-	-	-	-	-	-	-	-	-
C06A6.7	-	-	-	√	√	-	√	√	-	-
H10E21.2	-	-	-	-	-	-	-	-	-	-
F25H5.2	-	√	√	-	√	-	√	√	√	-
F07E5.6	-	-	-	-	-	-	-	-	-	-
Y110A7A.8	-	-	-	-	-	-	-	-	-	-
F57H12.5	-	√	√	√	√	√	√	√	-	-
R09B5.12	-	-	-	-	-	-	-	-	-	-
D2005.7	√	-	√	-	-	-	-	-	-	-
R11A5.3	-	-	-	-	-	-	-	-	-	-
R04A9.9	-	-	-	-	-	-	-	-	-	-
W06G6.17	-	-	-	-	-	-	-	-	-	-
Y73B3A.12	-	-	-	-	-	√	√	√	-	-
F14F11.2	-	-	-	-	-	-	-	-	-	-
T25B9.4	-	-	-	-	-	-	-	√	-	-
Y34D9A.10	-	-	-	-	-	-	-	-	-	-
K11D12.11	-	-	-	-	-	-	-	-	-	-
F54H5.5	√	-	√	√	-	√	√	√	-	-
T01C3.7	-	-	-	-	-	-	-	-	-	-
ZK185.5	-	-	-	-	-	-	-	-	-	-
R08H2.3	-	-	-	-	-	-	-	-	-	-
C33C12.4	-	-	-	√	√	-	√	√	-	-
C55C2.4	-	-	-	-	-	-	-	-	-	-
M04G7.2	-	-	√	-	√	√	√	√	-	-
Y47D3A.31	-	√	-	√	-	√	√	√	-	-
F26A1.3	-	√	√	-	-	√	√	√	-	-
Y57G11C.15a	-	-	-	√	√	-	√	√	√	-
R01H2.5	-	-	-	-	-	-	-	-	-	-
T03F6.1	-	-	-	-	-	-	-	-	-	-
C49G7.6	-	-	-	-	-	-	-	-	-	-
F23B2.7a	-	√	-	-	√	√	√	√	-	-
Y53C12B.5b	-	-	-	√	-	-	-	-	-	-
Y65B4BR.5b	-	-	-	-	-	-	-	-	-	-
W08F4.13	-	-	-	-	-	-	-	-	-	-
Y71A12B.6	-	-	-	-	-	-	-	-	-	-
Y32F6A.2	-	√	-	√	√	-	-	√	-	-
C15A11.3	-	-	-	-	-	-	-	-	-	-
C14A4.6	-	-	-	-	-	-	-	-	-	-
F26A3.2a	-	-	-	-	-	-	-	-	-	-
C16C2.4	-	-	-	-	-	-	-	-	√	-
T02B11.3a	-	-	-	-	-	-	-	-	-	-
B0523.1	-	√	√	√	√	√	√	√	-	-
D1037.5	-	-	-	-	√	√	-	√	-	-
ZC376.8	-	-	-	-	-	-	-	√	√	-
F56E10.1	-	-	-	-	-	-	-	-	-	-
C04A11.2	-	-	-	-	-	-	-	-	-	-
F02E9.5a	-	-	-	-	-	√	√	√	-	-
F40F12.7	-	-	-	-	-	-	-	-	-	-
Y56A3A.21	-	√	√	-	√	-	-	-	-	-
F22H10.3	-	-	-	-	-	-	-	-	-	-
Y119C1B.11	-	-	-	-	-	-	-	-	-	-
Y48G1BL.4	-	-	-	-	-	-	-	-	-	-
ZK637.1	-	-	-	-	-	-	-	-	-	-
F44F4.10	-	-	√	√	√	√	√	√	-	-
R07G3.2	-	-	-	-	-	-	-	-	-	-
Y41E3.18	√	√	-	√	-	-	√	√	-	-
Y119D3B.13	-	-	-	-	-	-	-	-	-	-
Y73B3B.2	-	-	-	-	-	-	-	-	-	-
Y5H2A.1	-	-	-	-	-	-	-	-	-	-
C04F12.10	-	-	-	-	-	-	-	-	-	-
F14E5.5	-	-	-	-	-	-	-	-	-	-
C25D7.5	√	√	-	-	-	-	-	-	-	-
C50F4.1	-	-	-	-	-	-	-	-	-	-
F42A8.3	-	-	-	-	-	-	-	-	-	-
Y69A2AR.5	-	-	-	-	-	-	-	-	-	-
F15H10.3	-	-	-	-	-	-	-	-	-	-
C56C10.8	-	-	-	-	-	-	-	-	-	-
F54C9.1	-	-	-	-	-	-	-	-	-	-
Y119C1B.6	-	-	-	-	-	-	-	-	-	-
C41C4.8	√	√	-	√	-	√	-	√	-	-
Y17D7B.6	-	-	-	-	-	-	-	-	-	-
F59A3.1	-	-	-	-	-	-	-	-	-	-
C05C12.1	-	-	√	-	√	√	√	√	√	-
T01C3.5	√	-	√	-	√	√	√	√	-	-
W01D2.3	-	√	√	√	√	√	√	√	√	-
C14A4.10	-	-	-	-	-	-	-	-	-	-
F27D4.7	-	-	-	-	-	-	-	-	-	-
Y110A2AL.7	-	-	-	-	-	-	-	-	-	-
F54H12.8	-	√	-	-	√	√	√	√	-	-
Y57G7A.5	√	√	√	√	√	√	√	√	-	-
C28D4.3	-	-	-	-	-	-	-	-	-	-
F25E2.3	-	-	-	-	-	-	-	-	-	-
F58F9.9	-	-	-	-	-	-	-	-	-	-
C36C5.5	-	-	-	-	-	-	-	-	-	-
F58F12.1	-	√	-	-	-	-	-	-	-	-
C50H11.8	-	-	-	-	-	-	-	-	-	-
C32D5.4	-	-	-	-	-	√	√	√	√	-
F37H8.4	-	√	√	√	√	√	√	√	-	-
K02A11.2	-	-	-	-	√	√	√	√	-	-
W03D8.7	-	-	-	-	-	-	-	-	-	-
Y45F3A.1	-	-	-	-	-	-	-	√	-	-
F48G7.7	-	-	-	-	-	-	-	-	-	-
F59A3.8	-	-	-	-	-	√	√	√	-	-
B0228.7	-	-	-	-	-	-	-	-	-	-
W01B6.5	-	-	-	-	-	√	√	√	-	-
C03B8.3	-	-	-	-	-	-	-	√	-	-
T10D4.15	-	-	-	-	-	-	-	-	-	-
ZK863.6	-	-	-	-	-	-	-	-	-	-
F32A5.6	-	-	-	-	-	-	-	-	-	-
F55A11.2	-	-	-	-	√	-	√	-	-	-
ZK930.6	√	-	-	√	√	-	-	-	-	-
Y73F8A.21	-	-	-	-	-	-	-	-	-	-
ZK616.7	-	-	-	-	-	-	-	√	-	-
M18.6	-	-	-	-	-	-	-	-	-	-
C52B11.4	-	-	-	-	-	-	-	-	-	-
F36F2.2	-	-	-	-	-	-	-	-	-	-
F07F6.5	-	-	-	-	-	-	-	-	-	-
F37B1.8	-	-	-	-	-	-	-	-	-	-
K01C8.10	-	-	-	-	-	-	-	-	-	-
ZK507.3	√	-	-	√	√	√	√	√	√	-
Y75B8A.18a	-	-	-	-	-	-	-	-	-	-
F25B4.2	-	-	-	-	-	-	-	-	-	-
H34I24.2	-	-	-	-	-	-	-	-	-	-
Y54G2A.3a	-	-	-	-	-	-	-	-	-	-
R11G10.2	-	-	-	-	-	-	-	-	-	-
Y57E12AL.1a	-	-	-	-	-	-	-	-	-	-
T27E9.3	-	√	-	√	-	-	-	-	-	-
K08D8.5	-	-	-	-	-	-	-	-	-	-
T03F1.1	-	-	-	-	-	√	-	√	-	-
R11A5.2	-	-	-	-	-	-	-	-	-	-
C41D11.10	-	-	-	-	-	-	-	-	-	-
T10D4.7	-	-	-	-	-	-	-	-	-	-
ZK930.7	-	-	-	-	-	-	-	√	-	-
C15C7.5	-	-	-	-	-	-	-	-	-	-
R09B3.2	-	-	-	√	-	-	-	-	-	-
Y15E3A.5	-	-	-	-	-	-	-	-	-	-
Y37E11B.2	-	-	-	-	-	-	-	-	-	-
Y38F2AL.6	-	-	-	-	-	-	-	-	-	-
Y39A3CR.4	-	-	-	-	-	-	-	-	-	-
Y42A5A.5	-	-	-	-	-	-	-	-	-	-
F19G12.8	-	-	-	-	-	-	-	-	-	-
K07H8.10	-	-	-	-	-	-	-	-	-	-
R08F11.1	-	-	-	-	-	-	-	-	-	-
Y76B12C.4	-	-	√	-	-	-	-	-	-	-
T05H4.11	-	-	-	-	-	-	-	-	-	-
W10G11.14	-	-	-	-	-	-	-	-	-	-
F53F1.7	-	-	-	-	-	-	-	-	-	-
C30C11.1	-	-	-	-	-	-	-	-	-	-
F10D11.4	-	-	-	-	√	√	-	√	-	-
K11C4.4	-	-	-	-	-	-	-	-	-	-
C16C10.8	-	-	-	-	-	-	-	-	-	-
Y69H2.14	-	-	-	-	-	-	-	-	-	-
D1037.4	-	-	-	-	-	-	-	-	-	-
C14C6.2	-	-	-	-	-	-	-	-	-	-
C55B7.10	-	-	-	-	-	-	-	-	-	-
R10E11.8	-	-	-	-	-	-	-	-	-	-
B0496.7	-	-	-	-	-	-	-	-	-	-
F26E4.6	-	√	√	-	-	-	√	√	-	-
M04G12.2	-	-	-	-	-	-	-	-	-	-
ZK792.2	-	-	-	-	-	-	-	-	-	-
B0496.1	-	√	√	-	-	√	√	√	-	-
W02H5.4	-	-	-	-	-	-	-	-	-	-
C05D11.12	-	-	-	√	-	√	-	-	-	-
C03C10.2	-	-	-	-	-	-	-	-	-	-
Y75B8A.33	-	-	-	-	-	-	-	-	-	-
C24G6.1	-	-	-	-	√	-	-	-	-	-
F09B9.3	-	-	-	-	-	-	-	-	-	-
C51F7.2	-	-	-	-	-	-	-	-	-	-
C50F4.8	-	-	-	-	-	-	-	-	-	-
T05C12.9	-	-	-	-	-	√	-	-	-	-
C26E6.11	-	-	-	√	-	-	-	-	-	-
T06D10.1	-	-	-	-	-	-	-	-	-	-
T12G3.6	-	-	-	-	-	-	-	-	-	-
Y57G11C.1130	√	-	√	√	√	√	√	√	-	-
F53A9.7	-	-	-	-	-	-	-	-	-	-
K04G2.11	-	-	-	-	-	-	-	-	-	-
ZK652.1	-	-	-	-	-	-	-	-	-	-
M03D4.1d	-	-	-	-	-	-	-	-	-	-
C32E8.7	-	-	-	-	-	-	-	-	-	-
T07E3.3	-	-	-	-	-	-	-	-	-	-
F48D6.1	-	-	-	-	-	-	-	-	-	-
Y20F4.8	-	-	√	-	-	-	-	-	-	-
F53H4.3	-	-	-	-	-	-	-	-	-	-
C16C8.19	-	-	-	-	-	-	-	-	-	-
Y110A7A.20	-	-	-	-	-	-	-	-	-	-
C53A5.4	-	√	-	-	-	-	-	-	-	-
B0207.1	-	-	-	-	-	-	√	√	-	-
K04F10.3b	-	-	-	-	√	-	-	-	-	-
ZK546.19	-	-	-	-	-	-	-	-	-	-
ZK856.16	-	-	-	-	-	-	√	-	-	-
Y66H1A.5	-	-	-	-	-	-	-	-	-	-
ZK973.8	√	√	-	-	-	√	√	√	-	-
Y55F3BR.10	-	-	-	-	-	-	-	-	-	-
ZK1248.20	-	-	-	-	-	-	-	√	-	-
F02E11.1	-	√	-	√	√	√	√	√	-	-
C02A12.3	-	-	-	-	-	-	-	-	-	-
K08A2.2	-	-	√	√	√	-	√	√	-	-
ZK688.8	-	-	√	-	-	-	-	-	-	-
[truncated: 1,764 more rows]
